# Supplementary material for: Synthesis, crystal structure and Hirshfeld analysis of a new crystalline modification of the radical ion salt octa­methyl­ene­tetra­thia­fulvalenium triiodide (OMTTF)I3
Source: Acta Crystallogr E Crystallogr Commun. 2018 Oct 9;74(Pt 11):1547–52. doi: 10.1107/S2056989018013907 (PMC6218905; doi:10.1107/S2056989018013907)
Supplement: Supplementary file 1 [file e-74-01547-sup1.cif]

##############################################################################
#                                                                            #
# This CIF contains the data in a paper accepted for publication in          #
# Acta Crystallographica Section E. It conforms to the requirements of       #
# Notes for Authors for Acta Crystallographica Section E, and has been       #
# peer reviewed under the auspices of the IUCr Commission on Journals.       #
#                                                                            #
# Full details of the Crystallographic Information File format               #
# are given in the paper "The Crystallographic Information File (CIF):       #
# a New Standard Archive File for Crystallography" by S. R. Hall, F. H.      #
# Allen and I. D. Brown [Acta Cryst. (1991), A47, 655-685].                  #
#                                                                            #
# The current version of the core CIF dictionary is obtainable from          #
# ftp://ftp.iucr.org/pub/cif_core.dic.                                       #
#                                                                            #
# Software is freely available for graphical display of the structure(s)     #
# in this CIF. For information consult the CIF software page                 #
# http://www.iucr.org/resources/cif/software.                                #
#                                                                            #
# This file may be used for bona fide research purposes within the           #
# scientific community so long as proper attribution is given to the journal # 
# article from which it was obtained.                                        #
#                                                                            #
##############################################################################
data_I
_database_code_depnum_ccdc_archive 'CCDC 1871276'
_audit_creation_method     SHELXL-2016/6
_journal_date_recd_electronic     2018-08-21
_journal_date_accepted     2018-10-01
_journal_name_full     'Acta Crystallographica, Section E'
_journal_year     2018
_journal_volume     74
_journal_issue     11
_journal_page_first     1547
_journal_page_last     1552
_journal_paper_category     GO
_journal_paper_doi     10.1107/S2056989018013907
_journal_coeditor_code     FY2131
_publ_contact_author_name     'Adriano Bof de Oliveira'
_publ_contact_author_address
;
Departamento de Qu\'imica
Universidade Federal de Sergipe
Av. Marechal Rondon s/n
49100-000 S\~ao Crist\'ov\~ao-SE
Brazil
;
_publ_contact_author_email     'adriano@daad-alumni.de'
_publ_contact_author_fax     '55(79)31946651'
_publ_contact_author_phone     '55(79)31946658'
_publ_section_title
;
Synthesis, crystal structure and Hirshfeld analysis of a new crystalline
modification of the radical ion salt octamethylenetetrathiafulvalenium
triiodide (OMTTF)I~3~
;
loop_
    _publ_author_name
    _publ_author_footnote
    _publ_author_address
    'Bof de Oliveira, Adriano' .
;
Departamento de Qu\'imica
Universidade Federal de Sergipe
Av. Marechal Rondon s/n
49100-000 S\~ao Crist\'ov\~ao-SE
Brazil
;
    'Beck, Johannes' .
;
Institut f\"ur Anorganische Chemie
Rheinische Friedrich-Wilhelms-Universit\"at Bonn
Gerhard-Domagk-Strasse 1
D-53121 Bonn
Germany
;
    'Daniels, J\"org' .
;
Institut f\"ur Anorganische Chemie
Rheinische Friedrich-Wilhelms-Universit\"at Bonn
Gerhard-Domagk-Strasse 1
D-53121 Bonn
Germany
;
_publ_section_synopsis
;
A new crystalline phase of the radical ion salt
octamethylenetetrathiafulvalenium triiodide is reported. The synthesis in THF,
the crystal structure and the Hirshfeld surface analysis are described and the
new modification, designated as \d-(OMTTF^\\u008226+^)(I~3~^-^), is compared
with the three previously known forms.
;
_chemical_name_systematic
;\
4,5,6,7-Tetrahydro-2-(4,5,6,7-tetrahydro-1,3-benzodithiol-2-ylidene)-1,3-\
benzodithiole
;
_chemical_name_common     ?
_chemical_formula_moiety     'C14 H16 S4 +, I3 -'
_chemical_formula_sum     'C14 H16 I3 S4'
_chemical_formula_iupac     'C14 H16 S4 +, I3 -'
_chemical_formula_weight     693.21
_chemical_melting_point     ?
_chemical_absolute_configuration     ?
_space_group_crystal_system     triclinic
_space_group_name_H-M_alt     'P -1'
_space_group_name_Hall     '-P 1'
loop_
    _space_group_symop_operation_xyz
    'x, y, z'
    '-x, -y, -z'
_cell_length_a     8.43340(10)
_cell_length_b     12.1857(2)
_cell_length_c     14.9874(3)
_cell_angle_alpha     90.0630(10)
_cell_angle_beta     94.2790(10)
_cell_angle_gamma     104.0630(10)
_cell_volume     1489.59(4)
_cell_formula_units_Z     3
_cell_measurement_reflns_used     6128
_cell_measurement_theta_min     2.91
_cell_measurement_theta_max     27.485
_cell_measurement_temperature     293(2)
_exptl_crystal_description     plate
_exptl_crystal_colour     black
_exptl_crystal_size_max     0.210
_exptl_crystal_size_mid     0.200
_exptl_crystal_size_min     0.030
_exptl_crystal_density_diffrn     2.318
_exptl_crystal_density_meas     ?
_exptl_crystal_density_method     ?
_exptl_crystal_F_000     969
_exptl_absorpt_coefficient_mu     5.133
_exptl_absorpt_correction_type     analytical
_exptl_absorpt_process_details
;
(Alcock, 1970)
;
_exptl_absorpt_correction_T_min     0.3745
_exptl_absorpt_correction_T_max     0.8591
_diffrn_ambient_temperature     293(2)
_diffrn_source     'fine-focus sealed tube'
_diffrn_radiation_type     MoK\a
_diffrn_radiation_wavelength     0.71073
_diffrn_measurement_device_type     'Nonius KappaCCD'
_diffrn_measurement_method     'CCD rotation images, thick slices'
_diffrn_detector_area_resol_mean     9
_diffrn_reflns_number     30936
_diffrn_reflns_av_R_equivalents     0.0637
_diffrn_reflns_av_unetI/netI     0.0487
_diffrn_reflns_theta_min     2.922
_diffrn_reflns_theta_max     27.548
_diffrn_reflns_theta_full     25.242
_diffrn_measured_fraction_theta_max     0.966
_diffrn_measured_fraction_theta_full     0.981
_diffrn_reflns_limit_h_min     -10
_diffrn_reflns_limit_h_max     10
_diffrn_reflns_limit_k_min     -15
_diffrn_reflns_limit_k_max     15
_diffrn_reflns_limit_l_min     -19
_diffrn_reflns_limit_l_max     19
_diffrn_radiation_probe     x-ray
_refine_special_details     ?
_reflns_number_total     6630
_reflns_number_gt     4525
_reflns_threshold_expression     'I > 2\s(I)'
_refine_ls_structure_factor_coef     Fsqd
_refine_ls_matrix_type     full
_refine_ls_R_factor_all     0.0644
_refine_ls_R_factor_gt     0.0311
_refine_ls_wR_factor_gt     0.0583
_refine_ls_wR_factor_ref     0.0663
_refine_ls_goodness_of_fit_ref     1.009
_refine_ls_restrained_S_all     1.009
_refine_ls_number_reflns     6630
_refine_ls_number_parameters     287
_refine_ls_number_restraints     0
_refine_ls_hydrogen_treatment     constr
_refine_ls_weighting_scheme     calc
_refine_ls_weighting_details
                      'w=1/[\s^2^(Fo^2^)+(0.0266P)^2^] where P=(Fo^2^+2Fc^2^)/3'
_atom_sites_solution_hydrogens     geom
_atom_sites_solution_primary     direct
_atom_sites_solution_secondary     difmap
_refine_ls_shift/su_max     0.001
_refine_ls_shift/su_mean     0.000
_refine_diff_density_max     0.597
_refine_diff_density_min     -0.578
_refine_ls_extinction_method
;
SHELXL2016 (Sheldrick, 2015b)
;
_refine_ls_extinction_coef     0.00314(13)
_refine_ls_extinction_expression
                                    Fc^*^=kFc[1+0.001xFc^2^\l^3^/sin(2\q)]^-1/4^
loop_
    _atom_type_symbol
    _atom_type_description
    _atom_type_scat_dispersion_real
    _atom_type_scat_dispersion_imag
    _atom_type_scat_source
    C C 0.0033 0.0016 'International Tables Vol C Tables 4.2.6.8 and 6.1.1.4'
    H H 0.0000 0.0000 'International Tables Vol C Tables 4.2.6.8 and 6.1.1.4'
    I I -0.4742 1.8119 'International Tables Vol C Tables 4.2.6.8 and 6.1.1.4'
    S S 0.1246 0.1234 'International Tables Vol C Tables 4.2.6.8 and 6.1.1.4'
_computing_data_collection
;
COLLECT (Nonius, 1998)
;
_computing_cell_refinement
;
HKL and SCALEPACK (Otwinowski & Minor, 1997)
;
_computing_data_reduction
;
HKL, DENZO and SCALEPACK (Otwinowski & Minor, 1997)
;
_computing_structure_solution
;
SHELXT2014 (Sheldrick, 2015<i>a</i>)
;
_computing_structure_refinement
;
SHELXL2016 (Sheldrick, 2015<i>b</i>)
;
_computing_molecular_graphics
;
<i>WinGX</i> (Farrugia, 2012), DIAMOND (Brandenburg, 2006)  and
<i>CrystalExplorer</i> (Wolff <i>et al.</i>, 2012)
;
_computing_publication_material
;
<i>publCIF</i> (Westrip, 2010) and <i>enCIFer</i> (Allen <i>et al.</i>,
2004)
;
loop_
    _atom_site_type_symbol
    _atom_site_label
    _atom_site_fract_x
    _atom_site_fract_y
    _atom_site_fract_z
    _atom_site_U_iso_or_equiv
    _atom_site_adp_type
    _atom_site_calc_flag
    _atom_site_occupancy
    _atom_site_disorder_assembly
    _atom_site_disorder_group
    C C1 0.4855(4) 0.4532(3) 0.0283(2) 0.0362(9) Uani d 1 . .
    C C2 0.3544(5) 0.2803(3) 0.1170(2) 0.0376(9) Uani d 1 . .
    C C3 0.5172(5) 0.2928(3) 0.1320(2) 0.0380(9) Uani d 1 . .
    C C4 0.5919(5) 0.2134(3) 0.1886(3) 0.0452(11) Uani d 1 . .
    H H7 0.681449 0.195920 0.158918 0.054 Uiso calc 1 . .
    H H8 0.636151 0.249881 0.245726 0.054 Uiso calc 1 . .
    C C5 0.4663(6) 0.1060(4) 0.2038(3) 0.0699(15) Uani d 1 . .
    H H5 0.454486 0.057149 0.151362 0.084 Uiso calc 1 . .
    H H6 0.507530 0.067726 0.253869 0.084 Uiso calc 1 . .
    C C6 0.3023(5) 0.1197(4) 0.2222(3) 0.0639(13) Uani d 1 . .
    H H3 0.310645 0.158159 0.279685 0.077 Uiso calc 1 . .
    H H4 0.229222 0.045277 0.226698 0.077 Uiso calc 1 . .
    C C7 0.2274(5) 0.1851(3) 0.1522(3) 0.0467(11) Uani d 1 . .
    H H1 0.174160 0.134295 0.103131 0.056 Uiso calc 1 . .
    H H2 0.144579 0.215407 0.178135 0.056 Uiso calc 1 . .
    S S1 0.64287(12) 0.40535(9) 0.08132(7) 0.0430(3) Uani d 1 . .
    S S2 0.29183(12) 0.37907(9) 0.04903(7) 0.0459(3) Uani d 1 . .
    C C8 0.6525(4) 0.5857(3) 0.3377(2) 0.0363(9) Uani d 1 . .
    C C9 0.6279(4) 0.4954(3) 0.3950(2) 0.0380(9) Uani d 1 . .
    C C10 0.7741(4) 0.7704(3) 0.2585(2) 0.0359(9) Uani d 1 . .
    C C11 0.8902(5) 0.8796(3) 0.2380(3) 0.0417(10) Uani d 1 . .
    H H15 0.982120 0.864480 0.209144 0.050 Uiso calc 1 . .
    H H16 0.932298 0.921952 0.293088 0.050 Uiso calc 1 . .
    C C12 0.8012(6) 0.9493(4) 0.1762(3) 0.0591(12) Uani d 1 . .
    H H13 0.733418 0.983985 0.211080 0.071 Uiso calc 1 . .
    H H14 0.881546 1.009379 0.150601 0.071 Uiso calc 1 . .
    C C13 0.6958(6) 0.8785(4) 0.1021(3) 0.0597(13) Uani d 1 . .
    H H11 0.763997 0.844999 0.066617 0.072 Uiso calc 1 . .
    H H12 0.646144 0.926795 0.063457 0.072 Uiso calc 1 . .
    C C14 0.5609(5) 0.7848(3) 0.1366(2) 0.0456(10) Uani d 1 . .
    H H9 0.474640 0.816605 0.156809 0.055 Uiso calc 1 . .
    H H10 0.513735 0.730336 0.088775 0.055 Uiso calc 1 . .
    C C15 0.6317(5) 0.7260(3) 0.2137(2) 0.0352(9) Uani d 1 . .
    C C16 0.5244(5) 0.3034(3) 0.4685(3) 0.0403(10) Uani d 1 . .
    C C17 0.6676(5) 0.3521(3) 0.5147(3) 0.0411(10) Uani d 1 . .
    C C18 0.7419(5) 0.2956(4) 0.5897(3) 0.0490(11) Uani d 1 . .
    H H23 0.856148 0.301230 0.580341 0.059 Uiso calc 1 . .
    H H24 0.738052 0.334997 0.645504 0.059 Uiso calc 1 . .
    C C19 0.6560(6) 0.1743(4) 0.5972(4) 0.0866(18) Uani d 1 . .
    H H21 0.711564 0.129966 0.562472 0.104 Uiso calc 1 . .
    H H22 0.669841 0.153589 0.659273 0.104 Uiso calc 1 . .
    C C20 0.4869(6) 0.1409(5) 0.5699(4) 0.096(2) Uani d 1 . .
    H H19 0.427943 0.160412 0.618302 0.115 Uiso calc 1 . .
    H H20 0.457257 0.059102 0.563713 0.115 Uiso calc 1 . .
    C C21 0.4236(5) 0.1871(3) 0.4858(3) 0.0511(11) Uani d 1 . .
    H H17 0.310604 0.189950 0.490762 0.061 Uiso calc 1 . .
    H H18 0.426010 0.137188 0.435721 0.061 Uiso calc 1 . .
    S S3 0.82518(12) 0.69438(9) 0.34950(7) 0.0466(3) Uani d 1 . .
    S S4 0.51549(12) 0.59778(9) 0.24947(7) 0.0421(3) Uani d 1 . .
    S S5 0.45793(13) 0.38249(9) 0.38374(7) 0.0438(3) Uani d 1 . .
    S S6 0.76624(13) 0.48567(9) 0.48358(8) 0.0486(3) Uani d 1 . .
    I I1 1.000000 0.000000 0.500000 0.04237(11) Uani d 1 . .
    I I2 0.96057(4) 0.18959(3) 0.38707(2) 0.05908(11) Uani d 1 . .
    I I3 0.02295(4) 0.43954(3) 0.25421(2) 0.05695(10) Uani d 1 . .
    I I4 0.08720(3) 0.63328(2) 0.13886(2) 0.04368(9) Uani d 1 . .
    I I5 0.15401(4) 0.83474(3) 0.02504(2) 0.05716(11) Uani d 1 . .
loop_
    _atom_site_aniso_label
    _atom_site_aniso_U_11
    _atom_site_aniso_U_22
    _atom_site_aniso_U_33
    _atom_site_aniso_U_12
    _atom_site_aniso_U_13
    _atom_site_aniso_U_23
    C1 0.035(2) 0.035(2) 0.037(2) 0.0074(18) -0.0009(17) -0.0009(17)
    C2 0.037(3) 0.036(2) 0.039(2) 0.0082(19) 0.0024(18) 0.0057(18)
    C3 0.044(3) 0.032(2) 0.039(2) 0.0088(18) 0.0067(18) 0.0079(18)
    C4 0.040(3) 0.049(3) 0.051(3) 0.020(2) 0.0036(19) 0.016(2)
    C5 0.063(3) 0.062(3) 0.092(4) 0.026(3) 0.014(3) 0.037(3)
    C6 0.060(3) 0.058(3) 0.073(3) 0.012(3) 0.005(2) 0.029(3)
    C7 0.038(3) 0.052(3) 0.047(2) 0.006(2) 0.0036(19) 0.012(2)
    S1 0.0330(6) 0.0437(6) 0.0507(6) 0.0065(5) 0.0018(5) 0.0150(5)
    S2 0.0352(6) 0.0459(7) 0.0568(7) 0.0106(5) 0.0021(5) 0.0178(5)
    C8 0.029(2) 0.040(2) 0.042(2) 0.0100(18) 0.0037(17) 0.0039(18)
    C9 0.032(2) 0.038(2) 0.043(2) 0.0073(18) 0.0011(18) 0.0026(19)
    C10 0.029(2) 0.035(2) 0.044(2) 0.0071(18) 0.0069(18) 0.0050(18)
    C11 0.038(2) 0.039(2) 0.045(2) 0.0023(19) 0.0045(18) 0.0049(19)
    C12 0.059(3) 0.047(3) 0.068(3) 0.008(2) 0.003(2) 0.015(2)
    C13 0.068(3) 0.054(3) 0.052(3) 0.006(3) -0.004(2) 0.015(2)
    C14 0.047(3) 0.050(3) 0.038(2) 0.011(2) -0.0065(19) 0.005(2)
    C15 0.038(2) 0.033(2) 0.034(2) 0.0066(18) 0.0073(17) 0.0006(17)
    C16 0.039(2) 0.038(2) 0.043(2) 0.0081(19) 0.0017(19) 0.0055(19)
    C17 0.036(2) 0.043(2) 0.046(2) 0.0126(19) 0.0064(19) 0.0052(19)
    C18 0.038(2) 0.054(3) 0.055(3) 0.013(2) -0.004(2) 0.011(2)
    C19 0.073(4) 0.077(4) 0.106(5) 0.017(3) -0.010(3) 0.043(3)
    C20 0.079(4) 0.073(4) 0.115(5) -0.007(3) -0.031(3) 0.050(3)
    C21 0.055(3) 0.040(3) 0.051(3) 0.001(2) 0.000(2) 0.010(2)
    S3 0.0322(6) 0.0483(7) 0.0548(7) 0.0036(5) -0.0046(5) 0.0145(5)
    S4 0.0373(6) 0.0416(6) 0.0420(6) 0.0005(5) -0.0019(5) 0.0044(5)
    S5 0.0422(6) 0.0401(6) 0.0437(6) 0.0025(5) -0.0064(5) 0.0061(5)
    S6 0.0328(6) 0.0491(7) 0.0582(7) 0.0012(5) -0.0045(5) 0.0139(5)
    I1 0.0429(2) 0.0382(2) 0.0419(2) 0.00195(17) 0.00331(17) 0.00827(17)
    I2 0.0742(2) 0.0530(2) 0.05357(19) 0.02108(16) 0.00849(15) 0.02068(15)
    I3 0.0598(2) 0.04395(18) 0.0629(2) 0.00554(15) 0.00173(15) 0.01986(15)
    I4 0.04059(18) 0.04315(17) 0.04686(17) 0.00971(13) 0.00192(12) 0.01106(12)
    I5 0.0543(2) 0.0586(2) 0.0610(2) 0.01688(15) 0.00964(15) 0.02880(15)
_geom_special_details
;
 All esds (except the esd in the dihedral angle between two l.s. planes)
 are estimated using the full covariance matrix.  The cell esds are taken
 into account individually in the estimation of esds in distances, angles
 and torsion angles; correlations between esds in cell parameters are only
 used when they are defined by crystal symmetry.  An approximate (isotropic)
 treatment of cell esds is used for estimating esds involving l.s. planes.
;
loop_
    _geom_bond_atom_site_label_1
    _geom_bond_atom_site_label_2
    _geom_bond_site_symmetry_2
    _geom_bond_distance
    _geom_bond_publ_flag
    C1 C1 2_665 1.405(7) ?
    C1 S2 . 1.715(4) ?
    C1 S1 . 1.719(3) ?
    C2 C3 . 1.346(5) ?
    C2 C7 . 1.501(5) ?
    C2 S2 . 1.731(4) ?
    C3 C4 . 1.508(5) ?
    C3 S1 . 1.731(4) ?
    C4 C5 . 1.500(6) ?
    C4 H7 . 0.9700 ?
    C4 H8 . 0.9700 ?
    C5 C6 . 1.479(6) ?
    C5 H5 . 0.9700 ?
    C5 H6 . 0.9700 ?
    C6 C7 . 1.510(5) ?
    C6 H3 . 0.9700 ?
    C6 H4 . 0.9700 ?
    C7 H1 . 0.9700 ?
    C7 H2 . 0.9700 ?
    C8 C9 . 1.383(5) ?
    C8 S3 . 1.711(4) ?
    C8 S4 . 1.720(4) ?
    C9 S6 . 1.724(4) ?
    C9 S5 . 1.727(4) ?
    C10 C15 . 1.322(5) ?
    C10 C11 . 1.496(5) ?
    C10 S3 . 1.736(4) ?
    C11 C12 . 1.533(5) ?
    C11 H15 . 0.9700 ?
    C11 H16 . 0.9700 ?
    C12 C13 . 1.498(6) ?
    C12 H13 . 0.9700 ?
    C12 H14 . 0.9700 ?
    C13 C14 . 1.525(6) ?
    C13 H11 . 0.9700 ?
    C13 H12 . 0.9700 ?
    C14 C15 . 1.519(5) ?
    C14 H9 . 0.9700 ?
    C14 H10 . 0.9700 ?
    C15 S4 . 1.740(4) ?
    C16 C17 . 1.347(5) ?
    C16 C21 . 1.498(5) ?
    C16 S5 . 1.737(4) ?
    C17 C18 . 1.496(5) ?
    C17 S6 . 1.721(4) ?
    C18 C19 . 1.489(6) ?
    C18 H23 . 0.9700 ?
    C18 H24 . 0.9700 ?
    C19 C20 . 1.413(7) ?
    C19 H21 . 0.9700 ?
    C19 H22 . 0.9700 ?
    C20 C21 . 1.496(5) ?
    C20 H19 . 0.9700 ?
    C20 H20 . 0.9700 ?
    C21 H17 . 0.9700 ?
    C21 H18 . 0.9700 ?
    I1 I2 . 2.9344(3) ?
    I2 I1 2_756 2.9344(3) ?
    I3 I4 . 2.8954(4) ?
    I4 I5 . 2.9555(4) ?
loop_
    _geom_angle_atom_site_label_1
    _geom_angle_atom_site_label_2
    _geom_angle_atom_site_label_3
    _geom_angle_site_symmetry_1
    _geom_angle_site_symmetry_3
    _geom_angle
    _geom_angle_publ_flag
    C1 C1 S2 2_665 . 122.6(4) ?
    C1 C1 S1 2_665 . 122.0(4) ?
    S2 C1 S1 . . 115.4(2) ?
    C3 C2 C7 . . 124.3(3) ?
    C3 C2 S2 . . 116.5(3) ?
    C7 C2 S2 . . 119.2(3) ?
    C2 C3 C4 . . 123.2(4) ?
    C2 C3 S1 . . 117.0(3) ?
    C4 C3 S1 . . 119.8(3) ?
    C5 C4 C3 . . 110.8(3) ?
    C5 C4 H7 . . 109.5 ?
    C3 C4 H7 . . 109.5 ?
    C5 C4 H8 . . 109.5 ?
    C3 C4 H8 . . 109.5 ?
    H7 C4 H8 . . 108.1 ?
    C6 C5 C4 . . 115.6(4) ?
    C6 C5 H5 . . 108.4 ?
    C4 C5 H5 . . 108.4 ?
    C6 C5 H6 . . 108.4 ?
    C4 C5 H6 . . 108.4 ?
    H5 C5 H6 . . 107.4 ?
    C5 C6 C7 . . 114.2(4) ?
    C5 C6 H3 . . 108.7 ?
    C7 C6 H3 . . 108.7 ?
    C5 C6 H4 . . 108.7 ?
    C7 C6 H4 . . 108.7 ?
    H3 C6 H4 . . 107.6 ?
    C2 C7 C6 . . 111.6(3) ?
    C2 C7 H1 . . 109.3 ?
    C6 C7 H1 . . 109.3 ?
    C2 C7 H2 . . 109.3 ?
    C6 C7 H2 . . 109.3 ?
    H1 C7 H2 . . 108.0 ?
    C1 S1 C3 . . 95.36(18) ?
    C1 S2 C2 . . 95.70(17) ?
    C9 C8 S3 . . 121.7(3) ?
    C9 C8 S4 . . 123.4(3) ?
    S3 C8 S4 . . 115.0(2) ?
    C8 C9 S6 . . 122.6(3) ?
    C8 C9 S5 . . 123.1(3) ?
    S6 C9 S5 . . 114.3(2) ?
    C15 C10 C11 . . 125.5(3) ?
    C15 C10 S3 . . 115.9(3) ?
    C11 C10 S3 . . 118.5(3) ?
    C10 C11 C12 . . 109.7(3) ?
    C10 C11 H15 . . 109.7 ?
    C12 C11 H15 . . 109.7 ?
    C10 C11 H16 . . 109.7 ?
    C12 C11 H16 . . 109.7 ?
    H15 C11 H16 . . 108.2 ?
    C13 C12 C11 . . 112.2(4) ?
    C13 C12 H13 . . 109.2 ?
    C11 C12 H13 . . 109.2 ?
    C13 C12 H14 . . 109.2 ?
    C11 C12 H14 . . 109.2 ?
    H13 C12 H14 . . 107.9 ?
    C12 C13 C14 . . 112.6(4) ?
    C12 C13 H11 . . 109.1 ?
    C14 C13 H11 . . 109.1 ?
    C12 C13 H12 . . 109.1 ?
    C14 C13 H12 . . 109.1 ?
    H11 C13 H12 . . 107.8 ?
    C15 C14 C13 . . 109.7(3) ?
    C15 C14 H9 . . 109.7 ?
    C13 C14 H9 . . 109.7 ?
    C15 C14 H10 . . 109.7 ?
    C13 C14 H10 . . 109.7 ?
    H9 C14 H10 . . 108.2 ?
    C10 C15 C14 . . 123.3(4) ?
    C10 C15 S4 . . 117.8(3) ?
    C14 C15 S4 . . 118.8(3) ?
    C17 C16 C21 . . 124.0(4) ?
    C17 C16 S5 . . 116.4(3) ?
    C21 C16 S5 . . 119.6(3) ?
    C16 C17 C18 . . 123.2(4) ?
    C16 C17 S6 . . 116.9(3) ?
    C18 C17 S6 . . 119.9(3) ?
    C19 C18 C17 . . 112.5(4) ?
    C19 C18 H23 . . 109.1 ?
    C17 C18 H23 . . 109.1 ?
    C19 C18 H24 . . 109.1 ?
    C17 C18 H24 . . 109.1 ?
    H23 C18 H24 . . 107.8 ?
    C20 C19 C18 . . 118.2(4) ?
    C20 C19 H21 . . 107.8 ?
    C18 C19 H21 . . 107.8 ?
    C20 C19 H22 . . 107.8 ?
    C18 C19 H22 . . 107.8 ?
    H21 C19 H22 . . 107.1 ?
    C19 C20 C21 . . 119.5(5) ?
    C19 C20 H19 . . 107.4 ?
    C21 C20 H19 . . 107.4 ?
    C19 C20 H20 . . 107.4 ?
    C21 C20 H20 . . 107.4 ?
    H19 C20 H20 . . 107.0 ?
    C20 C21 C16 . . 111.1(4) ?
    C20 C21 H17 . . 109.4 ?
    C16 C21 H17 . . 109.4 ?
    C20 C21 H18 . . 109.4 ?
    C16 C21 H18 . . 109.4 ?
    H17 C21 H18 . . 108.0 ?
    C8 S3 C10 . . 96.23(17) ?
    C8 S4 C15 . . 95.03(18) ?
    C9 S5 C16 . . 95.82(18) ?
    C17 S6 C9 . . 96.25(19) ?
    I2 I1 I2 . 2_756 180.0 ?
    I3 I4 I5 . . 178.593(13) ?
loop_
    _geom_torsion_atom_site_label_1
    _geom_torsion_atom_site_label_2
    _geom_torsion_atom_site_label_3
    _geom_torsion_atom_site_label_4
    _geom_torsion_site_symmetry_1
    _geom_torsion_site_symmetry_2
    _geom_torsion_site_symmetry_3
    _geom_torsion_site_symmetry_4
    _geom_torsion
    _geom_torsion_publ_flag
    C7 C2 C3 C4 . . . . -1.8(6) ?
    S2 C2 C3 C4 . . . . -179.2(3) ?
    C7 C2 C3 S1 . . . . 177.3(3) ?
    S2 C2 C3 S1 . . . . -0.1(4) ?
    C2 C3 C4 C5 . . . . 15.3(6) ?
    S1 C3 C4 C5 . . . . -163.8(3) ?
    C3 C4 C5 C6 . . . . -41.0(6) ?
    C4 C5 C6 C7 . . . . 54.4(6) ?
    C3 C2 C7 C6 . . . . 12.3(6) ?
    S2 C2 C7 C6 . . . . -170.3(3) ?
    C5 C6 C7 C2 . . . . -37.3(6) ?
    C1 C1 S1 C3 2_665 . . . -178.2(4) ?
    S2 C1 S1 C3 . . . . 1.7(3) ?
    C2 C3 S1 C1 . . . . -1.0(3) ?
    C4 C3 S1 C1 . . . . 178.1(3) ?
    C1 C1 S2 C2 2_665 . . . 178.1(4) ?
    S1 C1 S2 C2 . . . . -1.8(3) ?
    C3 C2 S2 C1 . . . . 1.2(3) ?
    C7 C2 S2 C1 . . . . -176.4(3) ?
    S3 C8 C9 S6 . . . . 1.0(5) ?
    S4 C8 C9 S6 . . . . -179.5(2) ?
    S3 C8 C9 S5 . . . . -178.3(2) ?
    S4 C8 C9 S5 . . . . 1.2(5) ?
    C15 C10 C11 C12 . . . . 16.4(6) ?
    S3 C10 C11 C12 . . . . -162.5(3) ?
    C10 C11 C12 C13 . . . . -43.9(5) ?
    C11 C12 C13 C14 . . . . 61.3(5) ?
    C12 C13 C14 C15 . . . . -45.3(5) ?
    C11 C10 C15 C14 . . . . -3.7(6) ?
    S3 C10 C15 C14 . . . . 175.2(3) ?
    C11 C10 C15 S4 . . . . -179.8(3) ?
    S3 C10 C15 S4 . . . . -0.9(4) ?
    C13 C14 C15 C10 . . . . 17.4(5) ?
    C13 C14 C15 S4 . . . . -166.5(3) ?
    C21 C16 C17 C18 . . . . -0.7(7) ?
    S5 C16 C17 C18 . . . . 179.9(3) ?
    C21 C16 C17 S6 . . . . 179.1(3) ?
    S5 C16 C17 S6 . . . . -0.2(4) ?
    C16 C17 C18 C19 . . . . 9.7(6) ?
    S6 C17 C18 C19 . . . . -170.2(3) ?
    C17 C18 C19 C20 . . . . -29.8(7) ?
    C18 C19 C20 C21 . . . . 42.4(9) ?
    C19 C20 C21 C16 . . . . -30.3(8) ?
    C17 C16 C21 C20 . . . . 9.7(7) ?
    S5 C16 C21 C20 . . . . -170.9(3) ?
    C9 C8 S3 C10 . . . . 179.3(3) ?
    S4 C8 S3 C10 . . . . -0.2(2) ?
    C15 C10 S3 C8 . . . . 0.7(3) ?
    C11 C10 S3 C8 . . . . 179.7(3) ?
    C9 C8 S4 C15 . . . . -179.7(3) ?
    S3 C8 S4 C15 . . . . -0.1(2) ?
    C10 C15 S4 C8 . . . . 0.6(3) ?
    C14 C15 S4 C8 . . . . -175.7(3) ?
    C8 C9 S5 C16 . . . . 174.4(3) ?
    S6 C9 S5 C16 . . . . -5.0(3) ?
    C17 C16 S5 C9 . . . . 3.2(3) ?
    C21 C16 S5 C9 . . . . -176.2(3) ?
    C16 C17 S6 C9 . . . . -2.8(4) ?
    C18 C17 S6 C9 . . . . 177.0(3) ?
    C8 C9 S6 C17 . . . . -174.5(3) ?
    S5 C9 S6 C17 . . . . 4.9(3) ?
loop_
    _geom_hbond_atom_site_label_D
    _geom_hbond_atom_site_label_H
    _geom_hbond_atom_site_label_A
    _geom_hbond_site_symmetry_A
    _geom_hbond_distance_DH
    _geom_hbond_distance_HA
    _geom_hbond_distance_DA
    _geom_hbond_angle_DHA
    C18 H23 S3 2_766 0.97 2.80 3.669(4) 149.5
    C21 H17 I1 1_455 0.97 3.06 3.763(4) 130.8
_shelx_space_group_comment
;
The symmetry employed for this shelxl refinement is uniquely defined
by the following loop, which should always be used as a source of
symmetry information in preference to the above space-group names.
They are only intended as comments.
;
_shelx_estimated_absorpt_T_min     0.412
_shelx_estimated_absorpt_T_max     0.861
_shelx_hkl_file
;
   0   0   3   37.71    1.75  70
   0   0   3   39.23    1.98 164
   0   0   3   38.86    1.67 215
   0   0  -3   41.32    1.98  74
   0   0  -3   39.11    1.98 160
   0   0  -3   41.92    1.77 222
   0   0  -3   40.89    1.63 376
   0   0   4   18.51    1.16  69
   0   0   4   17.35    1.16 165
   0   0   4   15.84    0.84 214
   0   0  -4   19.56    1.28  75
   0   0  -4   18.51    1.28 159
   0   0  -4   16.81    1.06 223
   0   0  -4   19.38    1.05 378
   0   0   5   79.52    3.49  68
   0   0   5   69.05    3.14 165
   0   0   5   72.40    3.13 213
   0   0  -5   74.87    3.03  75
   0   0  -5   73.58    3.14 158
   0   0  -5   71.36    3.52 224
   0   0  -5   70.51    2.81 381
   0   0   6    0.23    0.93  68
   0   0   6   -0.23    1.05 166
   0   0   6    0.36    0.61 212
   0   0  -6    0.35    1.05  76
   0   0  -6   -0.23    0.93 158
   0   0  -6    0.12    0.47 225
   0   0  -6    0.59    0.35 384
   0   0   7    0.82    1.05  67
   0   0   7    0.23    1.05 167
   0   0   7    0.00    0.97 211
   0   0  -7    0.35    1.28  77
   0   0  -7    1.51    1.05 157
   0   0  -7    1.19    0.36 387
   0   0   8 1386.19   54.32  66
   0   0   8 1399.95   48.85 167
   0   0   8 1327.95   57.11 209
   0   0  -8 1426.64   58.41  77
   0   0  -8 1304.11   53.27 156
   0   0  -8 1343.50   50.13 390
   0   0   9  272.92   10.50  66
   0   0   9  266.44   11.20 168
   0   0   9  242.61   11.08 208
   0   0  -9  269.59    9.92  78
   0   0  -9  267.08   12.13 156
   0   0  10   28.59    2.92  65
   0   0  10   25.68    2.92 169
   0   0  10   26.29    1.74 207
   0   0 -10   27.43    2.57  79
   0   0 -10   31.51    2.80 155
   0   0  11  138.88    6.31  64
   0   0  11  141.71    6.08 170
   0   0  11  119.77    6.25 206
   0   0 -11  145.80    6.78  80
   0   0 -11  127.55    6.77 154
   0   0  12    0.47    2.57  64
   0   0  12    7.60    2.46 170
   0   0  12    2.65    1.26 205
   0   0  12   -0.94    1.40 440
   0   0 -12   -2.22    1.75  80
   0   0 -12    4.56    3.16 154
   0   0  13   -0.70    2.11  63
   0   0  13   -0.23    1.99 171
   0   0  13    4.08    1.91 204
   0   0  13    1.05    1.52 439
   0   0 -13   -2.22    1.87  81
   0   0 -13    3.74    2.46 153
   0   0 -13    1.55    2.03 265
   0   0  14   11.84    2.93 172
   0   0  14    9.96    1.81 202
   0   0  14    9.62    2.23 438
   0   0 -14    8.67    2.58  82
   0   0  15    6.81    3.76 172
   0   0  15    4.60    1.84 201
   0   0  15    7.17    2.35 437
   0   0 -15    1.29    3.64  82
   0   0  16   13.04    2.82 173
   0   0  16   12.31    2.81 200
   0   0  16    6.01    2.59 436
   0   0 -16   10.69    3.29  83
   0   0  17   66.50    7.06 174
   0   0  17   62.14    7.12 198
   0   0  17   64.35    5.79 435
   0   0 -17   65.56    7.30  84
   0   0  18    6.13    4.13 175
   0   0  18    2.37    2.84 434
   0   0 -18    5.31    3.42  85
   0   0  19   10.87    6.03 176
   0   0  19    9.51    3.33 433
   0   0 -19   13.11    5.67  86
   0   1 -19   -0.35    5.67  84
   0  -1  19   -6.50    5.79 174
   0  -1  19    3.70    2.98 430
   0   1 -18    9.79    4.36  83
   0  -1  18   11.67    4.24 173
   0  -1  18    4.85    3.00 195
   0  -1  18    7.37    2.85 431
   0   1 -17    7.77    3.53  82
   0  -1  17    8.59    3.53 172
   0  -1  17   10.83    3.75 196
   0  -1  17   11.61    2.61 432
   0   1 -16    1.53    2.94  81
   0  -1  16    0.71    2.59 171
   0  -1  16    1.90    2.58 198
   0  -1  16    0.47    2.25 433
   0   1 -15  249.05   15.14  80
   0  -1  15  237.19   13.38 170
   0  -1  15  221.53   14.55 199
   0  -1  15  236.47   17.33 434
   0   1 -14    5.98    2.81  79
   0  -1  14    5.51    3.05 169
   0  -1  14    1.84    1.31 200
   0  -1  14    8.00    2.35 435
   0   1 -13    2.34    2.11  78
   0   1 -13    2.69    2.22 150
   0  -1  13   -0.94    1.87  60
   0  -1  13    0.82    2.11 168
   0  -1  13    0.91    1.30 201
   0  -1  13    1.64    1.53 435
   0   1 -12   81.65    4.91  77
   0   1 -12   80.72    6.43 150
   0  -1  12   73.11    5.61  60
   0  -1  12   76.27    4.56 167
   0  -1  12   67.87    4.11 202
   0  -1  12   75.99    3.87 436
   0   1 -11    9.35    2.22  76
   0   1 -11    8.65    2.22 151
   0   1 -11   10.48    0.83 386
   0  -1  11    6.20    2.22  61
   0  -1  11   10.17    1.87 166
   0  -1  11   11.22    1.91 203
   0  -1  11   13.94    2.11 437
   0   1 -10    2.34    1.87  75
   0   1 -10    4.21    1.64 151
   0   1 -10    1.65    0.59 381
   0  -1  10    1.29    1.64  61
   0  -1  10   -1.17    1.75 165
   0  -1  10    2.66    1.52 203
   0  -1  10    2.11    1.29 437
   0   1  -9  149.34    6.42  74
   0   1  -9  151.10    7.12 152
   0   1  -9  143.24    6.43 377
   0  -1   9  157.87    6.31  62
   0  -1   9  142.10    5.72 164
   0  -1   9  140.04    6.04 204
   0  -1   9  149.22    5.96 438
   0   1  -8  150.35    6.07  73
   0   1  -8  140.20    6.07 152
   0   1  -8  143.81    5.60 372
   0  -1   8  150.36    6.19  62
   0  -1   8  160.74    6.65 163
   0  -1   8  140.80    6.14 205
   0  -1   8  145.18    5.73 438
   0   1  -7  468.42   15.76  72
   0   1  -7  476.97   16.69 152
   0   1  -7  467.77   20.35 368
   0  -1   7  489.81   22.41  62
   0  -1   7  489.78   18.21 162
   0  -1   7  463.76   18.24 205
   0  -1   7  488.46   18.35 438
   0   1  -6  572.98   20.43  70
   0   1  -6  583.88   20.89 152
   0   1  -6  567.55   29.02 217
   0  -1   6  592.98   24.98  62
   0  -1   6  572.74   19.03 160
   0  -1   6  536.20   21.33 205
   0  -1   6  572.29   22.21 438
   0   1  -5  184.15    6.77  68
   0   1  -5  188.49    6.77 151
   0   1  -5  182.26    6.49 215
   0   1  -5  209.73    7.24 344
   0  -1   5  187.68    7.94  61
   0  -1   5  190.93    6.66 158
   0  -1   5  180.49    6.87 205
   0  -1   5  180.62    8.31 437
   0   1  -4   18.36    1.52  66
   0   1  -4   15.56    1.17 150
   0   1  -4   16.28    1.09 212
   0   1  -4   17.10    0.82 348
   0  -1   4   14.62    1.29  60
   0  -1   4   15.79    1.40 156
   0  -1   4   15.79    1.25 204
   0  -1   4   14.42    1.17 436
   0   1  -3    9.04    1.06  63
   0   1  -3    9.75    0.82 148
   0   1  -3    9.52    0.87 209
   0   1  -3    8.45    0.48 357
   0   1  -3    9.99    0.71 439
   0  -1   3    9.39    0.94  58
   0  -1   3    9.16    0.94 153
   0  -1   3    9.13    0.76 203
   0  -1   3   10.95    0.59 339
   0  -1   3    9.20    0.71 433
   0   1  -2    9.98    0.83  57
   0   1  -2   11.65    0.83 144
   0   1  -2    8.72    0.64 204
   0   1  -2    9.56    0.60 432
   0  -1   2    9.39    0.71  54
   0  -1   2   10.93    0.83 147
   0  -1   2   10.44    0.78 200
   0  -1   2   11.03    0.48 359
   0  -1   2   10.80    0.72 428
   0   1   2 1373.42   48.24  86
   0   1   2 1339.19   50.40 180
   0   1   2 1234.77   56.50 269
   0  -1  -2 1344.05   46.10  90
   0  -1  -2 1391.61   44.53 176
   0  -1  -2 1250.88   53.15 272
   0   1   3    2.71    0.59  81
   0   1   3    2.83    0.59 176
   0   1   3    1.41    0.35 233
   0  -1  -3    3.77    0.59  86
   0  -1  -3    1.65    0.59 171
   0  -1  -3    0.72    0.60 268
   0   1   4   85.23    3.28  78
   0   1   4   80.57    3.40 174
   0   1   4   72.71    3.18 227
   0   1   4   75.76    3.10 386
   0  -1  -4   80.57    3.17  84
   0  -1  -4   79.48    3.17 168
   0  -1  -4   68.97    3.10 267
   0   1   5   70.32    3.39  75
   0   1   5   67.77    3.39 173
   0   1   5   63.77    2.95 223
   0   1   5   69.37    3.17 380
   0  -1  -5   71.98    2.93  83
   0  -1  -5   72.89    3.16 165
   0  -1  -5   68.49    3.09 266
   0   1   6   34.60    2.34  74
   0   1   6   35.09    2.22 172
   0   1   6   34.07    1.90 220
   0  -1  -6   32.86    2.11  82
   0  -1  -6   37.53    2.22 164
   0  -1  -6   31.85    2.50 266
   0   1   7   76.79    3.74  72
   0   1   7   78.23    4.09 172
   0   1   7   75.24    3.70 217
   0  -1  -7   81.62    3.98  82
   0  -1  -7   76.79    4.21 162
   0  -1  -7   83.78    4.16 265
   0   1   8   15.54    1.64  71
   0   1   8   15.90    1.87 172
   0   1   8   13.94    1.20 215
   0  -1  -8   17.07    1.75  82
   0  -1  -8   12.51    1.52 161
   0  -1  -8   10.34    1.66 266
   0   1   9   82.17    4.56  70
   0   1   9   92.26    4.91 172
   0   1   9   82.17    4.11 213
   0  -1  -9   86.89    4.21  82
   0  -1  -9   90.70    4.79 160
   0  -1  -9   83.56    4.52 266
   0   1  10 1165.90   38.82  68
   0   1  10 1100.21   46.32 173
   0   1  10 1015.76   38.54 212
   0  -1 -10 1127.36   50.42  83
   0  -1 -10 1122.71   37.42 158
   0  -1 -10 1020.27   48.40 266
   0   1  11   19.07    3.16  67
   0   1  11   13.81    2.34 173
   0   1  11   16.86    1.72 210
   0  -1 -11   21.42    2.46  83
   0  -1 -11   19.42    3.16 157
   0  -1 -11   12.97    2.26 267
   0   1  12   16.98    3.51  66
   0   1  12   12.42    3.16 173
   0   1  12    9.82    1.49 208
   0  -1 -12   14.88    2.93  83
   0  -1 -12   23.53    3.98 156
   0  -1 -12    9.05    2.74 267
   0   1  13   11.37    3.40  66
   0   1  13    9.50    2.23 174
   0   1  13   11.06    2.01 207
   0  -1 -13    9.26    2.23  84
   0  -1 -13   15.58    4.10 156
   0  -1 -13   14.67    2.98 268
   0   1  14   -4.11    3.40 174
   0   1  14   -0.25    1.15 205
   0  -1 -14    3.05    3.29  84
   0   1  15    1.41    2.35 175
   0   1  15   -0.26    1.94 203
   0   1  15    2.47    1.64 440
   0  -1 -15    1.06    2.47  85
   0   1  16    0.00    4.00 176
   0   1  16   -0.53    1.45 202
   0   1  16   -0.12    1.65 439
   0  -1 -16    1.88    4.00  86
   0   1  17    0.71    2.95 176
   0   1  17    6.22    2.16 200
   0   1  17    4.84    2.95 438
   0  -1 -17    2.59    3.18  86
   0   1  18   16.29    4.72 177
   0   1  18   22.71    5.32 437
   0  -1 -18   26.56    4.96  87
   0   1  19    5.68    5.68 177
   0   1  19   12.22    4.63 435
   0  -1 -19   11.12    5.80  87
   0   2 -19   -1.89    4.26  82
   0  -2  19   -1.18    3.90 172
   0  -2  19    0.96    3.24 427
   0   2 -18    1.53    3.66  81
   0  -2  18    2.36    4.13 171
   0  -2  18    2.03    2.90 194
   0  -2  18   -0.60    2.39 428
   0   2 -17   -0.83    2.95  80
   0  -2  17   -1.77    3.30 170
   0  -2  17   -2.26    2.12 195
   0  -2  17   -1.19    2.26 429
   0   2 -16   39.79    4.83  79
   0  -2  16   40.37    5.89 169
   0  -2  16   38.17    4.56 196
   0  -2  16   38.03    3.80 430
   0   2 -15    9.17    3.29  78
   0  -2  15    0.47    2.35 168
   0  -2  15    0.41    1.90 197
   0  -2  15   -1.90    2.49 430
   0   2 -14    0.47    2.23  77
   0  -2  14    7.05    2.70 167
   0  -2  14    2.41    2.55 198
   0  -2  14    1.42    1.66 431
   0   2 -13  199.38    9.15  76
   0   2 -13  188.14   12.56 147
   0   2 -13  195.73   10.46 384
   0  -2  13  186.85   12.44  57
   0  -2  13  217.45    9.39 166
   0  -2  13  180.97   11.92 198
   0  -2  13  200.62   10.99 431
   0   2 -12    1.88    2.58  74
   0   2 -12    2.70    2.23 147
   0   2 -12   -0.35    0.71 378
   0  -2  12   -0.82    1.88  57
   0  -2  12    0.94    2.93 164
   0  -2  12   -1.44    1.31 199
   0  -2  12    0.12    1.30 432
   0   2 -11    7.27    1.99  73
   0   2 -11    6.57    2.81 147
   0   2 -11    4.92    0.82 373
   0  -2  11    1.17    2.46  57
   0  -2  11    4.22    1.88 163
   0  -2  11    4.04    1.56 200
   0  -2  11    2.59    1.18 432
   0   2 -10    8.56    1.76  72
   0   2 -10    8.91    2.35 148
   0   2 -10   11.86    1.06 369
   0  -2  10   10.67    2.70  58
   0  -2  10   10.67    1.88 162
   0  -2  10    8.94    1.55 200
   0  -2  10    9.79    1.65 432
   0   2  -9   12.66    2.34  70
   0   2  -9   15.71    2.70 147
   0  -2   9   18.17    2.34  57
   0  -2   9   16.18    2.11 160
   0  -2   9   14.84    2.07 200
   0  -2   9   13.44    1.65 432
   0   2  -8    0.82    1.41  69
   0   2  -8   -0.47    1.06 147
   0  -2   8    1.17    1.29  57
   0  -2   8   -0.59    1.17 159
   0  -2   8   -1.29    1.16 201
   0  -2   8   -0.47    0.94 432
   0   2  -7  254.01    9.74  67
   0   2  -7  261.81    9.98 147
   0   2  -7  253.47   13.97 214
   0  -2   7  273.09    9.51  57
   0  -2   7  264.33    9.51 157
   0  -2   7  252.35    9.92 201
   0  -2   7  254.86    9.45 431
   0   2  -6  250.77    9.06  65
   0   2  -6  250.71   10.59 146
   0   2  -6  246.34   11.54 211
   0  -2   6  243.66    9.77  56
   0  -2   6  244.77    9.29 155
   0  -2   6  224.26   10.08 200
   0  -2   6  244.05    8.53 430
   0   2  -5 2941.05  121.98  62
   0   2  -5 3015.22  101.46 144
   0   2  -5 2684.56  118.00 209
   0   2  -5 3049.08  146.46 438
   0  -2   5 2916.36  113.39  54
   0  -2   5 2819.20  105.33 152
   0  -2   5 2496.83  111.34 200
   0  -2   5 2874.51   95.86 429
   0   2  -4   62.82    2.74  59
   0   2  -4   66.64    2.74 142
   0   2  -4   58.27    3.32 206
   0   2  -4   62.34    2.51 434
   0  -2   4   67.83    2.50  52
   0  -2   4   64.84    2.97 149
   0  -2   4   60.55    3.04 198
   0  -2   4   68.07    2.52 353
   0  -2   4   63.06    3.01 426
   0   2  -3  191.43    7.61  54
   0   2  -3  184.80    8.46 139
   0   2  -3  179.50    8.35 202
   0   2  -3  205.26    7.81 429
   0  -2   3  195.82    6.89  49
   0  -2   3  189.85    7.25 144
   0  -2   3  186.34    8.03 196
   0  -2   3  208.71   10.04 366
   0  -2   3  188.95    6.91 422
   0   2  -2  119.92    4.39  48
   0   2  -2  113.65    4.65 133
   0   2  -2  111.46    5.13 198
   0   2  -2  118.49    4.88 422
   0  -2   2  113.78    4.27  43
   0  -2   2  117.28    4.65 138
   0  -2   2  108.88    5.21 194
   0  -2   2  121.11    4.68 417
   0   2  -1    3.42    0.57  39
   0   2  -1    2.85    0.57 125
   0   2  -1    3.55    0.68 193
   0   2  -1    3.43    0.57 309
   0   2  -1    3.45    0.60 414
   0  -2   1    2.14    0.57  35
   0  -2   1    2.42    0.57 129
   0  -2   1    2.03    0.68 189
   0  -2   1    4.28    0.57 313
   0  -2   1    2.42    0.61 410
   0   2   0   56.12    2.65  28
   0   2   0   57.03    2.65 115
   0   2   0   50.70    2.60 187
   0   2   0   53.44    2.76 297
   0   2   0   54.88    2.35 405
   0  -2   0   51.96    2.65  25
   0  -2   0   55.00    2.65 118
   0  -2   0   51.82    2.59 183
   0  -2   0   50.88    2.33 301
   0  -2   0   57.46    2.78 402
   0   2   1  203.37    7.66  18
   0   2   1  189.96    7.66 104
   0   2   1  172.64    9.68 259
   0   2   1  169.78    7.84 285
   0   2   1  209.19    8.09 397
   0  -2  -1  202.75    7.51  14
   0  -2  -1  195.63    8.24 108
   0  -2  -1  180.98    8.69 289
   0  -2  -1  202.26    8.03 393
   0   2   2    2.79    0.63  10
   0   2   2    4.56    0.76  95
   0   2   2    4.61    0.77 277
   0   2   2    2.94    0.67 391
   0  -2  -2    2.92    0.63   5
   0  -2  -2    3.68    0.63 100
   0   2   3  223.83    7.67   5
   0   2   3  218.92    7.42  89
   0   2   3  197.65    8.89 271
   0   2   3  233.97   10.51 330
   0  -2  -3  215.44    7.55  95
   0  -2  -3  211.01    7.05 179
   0  -2  -3  203.77    7.26 277
   0   2   4 2116.56   79.68   1
   0   2   4 2057.32   66.83  85
   0   2   4 2070.88   75.84 181
   0   2   4 1868.09   86.29 267
   0  -2  -4 2028.65   65.32  91
   0  -2  -4 2084.76   74.59 175
   0  -2  -4 1944.25   79.74 274
   0   2   5  199.87    7.71  81
   0   2   5  183.51    8.19 179
   0   2   5  180.45    6.40 234
   0  -2  -5  184.35    7.47  89
   0  -2  -5  184.33    7.23 171
   0  -2  -5  174.91    6.74 272
   0  -2  -5  155.86    6.48 333
   0   2   6   60.54    3.54  79
   0   2   6   68.85    3.31 178
   0   2   6   62.20    2.72 229
   0  -2  -6   64.72    3.66  88
   0  -2  -6   65.49    3.30 169
   0  -2  -6   58.95    3.71 271
   0  -2  -6   70.55    2.71 321
   0   2   7    0.82    0.94  77
   0   2   7    0.35    0.94 177
   0   2   7    0.12    0.59 225
   0  -2  -7   -0.12    1.06  87
   0  -2  -7   -0.24    1.06 167
   0  -2  -7   -0.60    0.96 270
   0  -2  -7    0.35    0.24 316
   0   2   8   23.63    2.00  75
   0   2   8   26.12    2.35 177
   0   2   8   20.83    1.31 222
   0  -2  -8   21.28    1.88 165
   0  -2  -8   17.68    2.51 270
   0   2   9   17.86    2.11  73
   0   2   9   16.34    1.88 176
   0   2   9   14.97    1.44 219
   0  -2  -9   14.34    2.00  86
   0  -2  -9   16.10    2.35 163
   0  -2  -9   14.57    2.63 269
   0   2  10    2.35    1.64  72
   0   2  10    1.06    1.65 176
   0   2  10    2.41    1.21 216
   0  -2 -10    0.35    1.76  86
   0  -2 -10    3.29    1.76 162
   0  -2 -10    4.54    2.63 269
   0   2  11   -4.58    2.70  71
   0   2  11    0.35    1.65 176
   0   2  11    1.46    0.97 214
   0  -2 -11   -1.06    1.53  86
   0  -2 -11    1.41    2.58 161
   0  -2 -11   -0.36    1.55 270
   0   2  12  370.92   18.80  69
   0   2  12  396.72   15.52 177
   0   2  12  347.37   22.22 212
   0  -2 -12  391.44   24.46  87
   0  -2 -12  369.72   19.03 159
   0  -2 -12  336.93   18.28 270
   0   2  13    6.94    2.59  68
   0   2  13    8.59    2.35 177
   0   2  13    6.21    1.49 210
   0  -2 -13    4.35    2.59  87
   0  -2 -13    6.93    2.59 158
   0  -2 -13    6.58    2.87 270
   0  -2 -13   10.52    1.18 315
   0   2  14   22.84    3.65 177
   0   2  14   14.22    1.76 208
   0  -2 -14   14.13    2.59  87
   0  -2 -14   19.24    1.42 316
   0   2  15    8.49    3.89 178
   0   2  15    8.70    2.05 206
   0  -2 -15   13.20    4.36  88
   0  -2 -15   10.85    1.06 318
   0   2  16    4.13    2.71 178
   0   2  16    1.04    1.57 204
   0  -2 -16    4.48    3.19  88
   0   2  17    4.84    4.61 178
   0   2  17    1.07    1.87 202
   0  -2 -17   -0.95    4.14  88
   0   2  18    0.71    3.55 179
   0   2  18    0.47    2.72 439
   0  -2 -18    2.60    4.14  89
   0   2  19    7.11    5.69 180
   0   2  19   -3.44    2.85 438
   0  -2 -19   -9.72    5.22  90
   0   3 -19    0.71    3.91  80
   0  -3  19    1.78    4.39 170
   0  -3  19   -2.30    4.24 425
   0   3 -18    6.04    3.79  79
   0  -3  18    6.04    4.02 169
   0  -3  18    0.74    2.96 192
   0  -3  18    3.62    3.38 425
   0   3 -17    8.63    3.90  78
   0  -3  17   12.77    3.78 168
   0  -3  17    5.19    3.32 193
   0  -3  17    4.57    2.76 426
   0   3 -16    6.14    2.72  77
   0  -3  16    4.25    2.72 167
   0  -3  16    3.95    2.26 194
   0  -3  16    6.23    3.47 427
   0   3 -15    4.25    3.54  76
   0   3 -15    0.96    0.60 385
   0  -3  15    0.94    3.42 166
   0  -3  15    0.83    2.08 195
   0  -3  15    2.99    2.27 427
   0   3 -14  136.02   10.14  74
   0   3 -14  138.31   11.11 378
   0  -3  14  148.16    7.66 164
   0  -3  14  135.88    8.63 196
   0  -3  14  155.79   11.22 427
   0   3 -13    1.18    2.36  73
   0   3 -13   -2.36    0.94 373
   0  -3  13    1.53    2.48  54
   0  -3  13   -0.24    2.00 163
   0  -3  13   -0.95    1.49 196
   0  -3  13    0.48    1.55 428
   0   3 -12   56.43    4.12  72
   0   3 -12   40.07    4.24 144
   0   3 -12   51.47    2.71 368
   0  -3  12   43.37    3.89  54
   0  -3  12   46.42    3.65 162
   0  -3  12   40.99    3.49 197
   0  -3  12   48.28    3.81 428
   0   3 -11  162.82    7.54  70
   0   3 -11  161.57    9.07 144
   0  -3  11  172.77   10.02  54
   0  -3  11  146.79    6.83 160
   0  -3  11  165.62    8.15 197
   0  -3  11  155.66    7.99 428
   0   3 -10  112.91    5.66  69
   0   3 -10  114.83    6.37 144
   0  -3  10  121.79    6.25  54
   0  -3  10  107.25    5.54 159
   0  -3  10  107.12    5.85 197
   0  -3  10  126.88    5.37 428
   0   3  -9    5.66    1.77  67
   0   3  -9    6.02    2.12 144
   0  -3   9    9.21    2.36  54
   0  -3   9    3.66    1.53 157
   0  -3   9    6.11    1.73 197
   0  -3   9    5.25    1.43 427
   0   3  -8   62.42    3.43  65
   0   3  -8   65.75    3.43 143
   0  -3   8   54.63    3.78  53
   0  -3   8   59.46    3.55 155
   0  -3   8   60.62    3.72 197
   0  -3   8   60.73    3.47 427
   0   3  -7   38.54    2.73  63
   0   3  -7   42.00    3.08 142
   0   3  -7   44.08    2.75 210
   0  -3   7   40.93    2.73  52
   0  -3   7   45.78    2.85 153
   0  -3   7   35.76    2.40 197
   0  -3   7   48.99    2.65 425
   0   3  -6  369.47   14.90  60
   0   3  -6  373.89   15.15 141
   0   3  -6  374.67   19.31 208
   0   3  -6  387.56   26.53 436
   0  -3   6  390.13   15.39  51
   0  -3   6  337.89   13.35 150
   0  -3   6  342.99   14.66 197
   0  -3   6  409.35   14.80 348
   0  -3   6  375.34   13.22 424
   0   3  -5   34.52    2.65  57
   0   3  -5   32.25    2.17 139
   0   3  -5   29.16    2.21 205
   0   3  -5   31.33    2.42 432
   0  -3   5   31.41    2.17  49
   0  -3   5   33.32    2.41 147
   0  -3   5   30.58    2.05 196
   0  -3   5   34.30    1.59 358
   0  -3   5   32.57    1.97 422
   0   3  -4    9.41    1.83  54
   0   3  -4    7.82    1.22 136
   0   3  -4    8.64    1.21 202
   0   3  -4   10.50    1.11 428
   0  -3   4    9.04    1.22  46
   0  -3   4   11.24    1.71 144
   0  -3   4    7.98    1.12 194
   0  -3   4   11.06    1.13 419
   0   3  -3 1305.13   46.46  49
   0   3  -3 1274.55   45.46 132
   0   3  -3 1181.84   56.64 199
   0   3  -3 1342.11   51.71 423
   0  -3   3 1226.42   45.84  42
   0  -3   3 1276.14   51.75 139
   0  -3   3 1161.76   50.29 192
   0  -3   3 1274.14   46.98 416
   0   3  -2  110.29    4.30  43
   0   3  -2  108.26    4.44 127
   0   3  -2  109.47    4.91 196
   0   3  -2  102.05    4.71 311
   0   3  -2  112.93    6.01 418
   0  -3   2  110.17    4.44  37
   0  -3   2  101.39    4.30 133
   0  -3   2   98.19    4.63 190
   0  -3   2  105.37    4.83 411
   0   3  -1   17.29    1.62  36
   0   3  -1   12.43    1.29 121
   0   3  -1   10.75    1.32 192
   0   3  -1   14.40    1.31 304
   0   3  -1   15.62    1.36 412
   0  -3   1   17.29    1.45  31
   0  -3   1   12.59    1.61 126
   0  -3   1   13.45    2.05 187
   0  -3   1   14.27    1.30 310
   0  -3   1   12.71    1.20 406
   0   3   0  219.02    8.46  29
   0   3   0  221.63    8.68 114
   0   3   0  211.80    8.50 188
   0   3   0  206.75    7.89 296
   0   3   0  213.43    7.99 406
   0  -3   0  229.51    8.68  24
   0  -3   0  221.84    8.46 119
   0  -3   0  203.97    8.67 182
   0  -3   0  193.60   10.02 238
   0  -3   0  217.49    8.85 302
   0  -3   0  219.34    7.80 401
   0   3   1   30.33    1.97  22
   0   3   1   36.44    2.63 107
   0   3   1   31.77    1.68 183
   0   3   1   25.77    1.32 247
   0   3   1   26.55    1.65 288
   0   3   1   34.90    2.10 401
   0  -3  -1   35.91    2.30  17
   0  -3  -1   30.03    1.97 112
   0  -3  -1   29.79    1.81 294
   0  -3  -1   32.12    2.09 395
   0   3   2    1.63    0.82  16
   0   3   2    1.63    0.82 100
   0   3   2    1.85    0.46 261
   0   3   2    3.02    1.10 281
   0   3   2    0.59    0.73 396
   0  -3  -2    0.54    0.68  10
   0  -3  -2    1.50    0.95 106
   0  -3  -2    4.64    1.23 287
   0   3   3  203.99    6.99  11
   0   3   3  192.46    7.50  94
   0   3   3  171.01    6.44 276
   0   3   3  195.29    8.21 392
   0  -3  -3  186.72    8.52   4
   0  -3  -3  195.62    8.14 101
   0  -3  -3  170.26    7.81 283
   0   3   4  465.58   16.51   7
   0   3   4  440.20   18.59  90
   0   3   4  412.57   16.75 271
   0  -3  -4  444.88   17.38  97
   0  -3  -4  451.27   14.53 180
   0  -3  -4  410.75   16.54 279
   0   3   5 1637.27   53.30   5
   0   3   5 1690.86   60.99  86
   0   3   5 1494.64   60.19 268
   0  -3  -5 1539.66   54.76  95
   0  -3  -5 1690.79   60.50 176
   0  -3  -5 1552.44   76.80 277
   0   3   6    8.04    1.44   3
   0   3   6    9.95    1.32  83
   0   3   6    7.69    1.22 265
   0  -3  -6   10.80    1.68  93
   0  -3  -6    8.75    1.56 173
   0  -3  -6    9.96    1.34 275
   0   3   7   -0.24    1.31   2
   0   3   7    2.02    1.19  81
   0   3   7    1.43    0.71 232
   0  -3  -7    0.24    1.31  92
   0  -3  -7    0.24    1.79 171
   0  -3  -7    2.66    1.33 274
   0   3   8    1.07    1.31   1
   0   3   8    1.42    1.78  78
   0   3   8    2.61    1.31 181
   0   3   8    2.38    0.83 228
   0  -3  -8    1.43    1.07  91
   0  -3  -8   -0.71    1.90 168
   0  -3  -8    1.32    1.45 273
   0   3   9    9.47    2.13  77
   0   3   9   12.56    1.90 180
   0   3   9   15.39    1.43 225
   0  -3  -9   13.63    2.13  90
   0  -3  -9   15.51    2.84 167
   0  -3  -9   12.50    1.92 273
   0   3  10   -3.55    1.54  75
   0   3  10   -0.36    1.42 180
   0   3  10    1.32    1.08 221
   0  -3 -10    4.02    1.89  90
   0  -3 -10    1.77    1.66 165
   0  -3 -10   -0.84    1.56 273
   0   3  11    7.68    2.36  73
   0   3  11    5.44    2.01 180
   0   3  11    3.74    1.33 218
   0  -3 -11    2.72    1.77  90
   0  -3 -11    3.31    2.25 163
   0  -3 -11    1.08    2.40 273
   0   3  12    3.54    2.13  72
   0   3  12   -0.59    2.84 180
   0   3  12    3.05    1.22 216
   0  -3 -12    6.74    2.37  90
   0  -3 -12    5.91    2.24 162
   0  -3 -12    6.36    2.76 273
   0   3  13   28.27    3.08 180
   0   3  13   20.92    3.20 213
   0  -3 -13   27.68    3.79  90
   0   3  14   98.44    6.63 180
   0   3  14   90.27    8.60 211
   0  -3 -14  104.24    8.40  90
   0   3  15    1.07    2.49 180
   0   3  15    1.90    1.90 209
   0  -3 -15    0.47    2.25  90
   0   3  16   15.40    3.32 180
   0   3  16    5.30    2.45 206
   0  -3 -16    5.21    3.32  90
   0   3  17    4.86    3.80   1
   0   3  17    2.37    2.85 181
   0  -3 -17    0.59    3.20  91
   0   3  18    3.21    3.56   1
   0   3  18    2.14    3.33 181
   0  -3 -18    3.21    3.68  91
   0   4 -18   31.25    5.82  77
   0  -4  18   39.45    5.82 167
   0  -4  18   38.22    5.76 191
   0  -4  18   34.25    5.85 423
   0   4 -17    8.90    3.09  76
   0  -4  17    0.83    3.44 166
   0  -4  17    6.21    2.51 192
   0  -4  17    5.22    2.92 423
   0   4 -16    1.78    3.20  75
   0  -4  16   -2.25    3.44 165
   0  -4  16   -3.62    3.91 192
   0  -4  16   -1.94    2.91 424
   0   4 -15    7.23    3.44  74
   0  -4  15    5.22    3.91 164
   0  -4  15    8.11    2.85 193
   0  -4  15    5.81    2.18 424
   0   4 -14    8.18    2.37  72
   0   4 -14    5.69    1.42 370
   0  -4  14    6.40    2.61 162
   0  -4  14    3.93    2.25 194
   0  -4  14    5.92    1.81 424
   0   4 -13   39.69    4.03  71
   0  -4  13   30.81    3.67 161
   0  -4  13   30.74    3.89 194
   0  -4  13   35.27    2.78 424
   0   4 -12  196.64    9.48  69
   0   4 -12  189.97   12.45 141
   0  -4  12  185.94   12.81  51
   0  -4  12  200.18    9.84 159
   0  -4  12  188.32    9.53 195
   0  -4  12  195.56   10.99 424
   0   4 -11   74.03    4.75  68
   0   4 -11   65.40    5.93 141
   0  -4  11   63.02    5.34  51
   0  -4  11   61.68    3.68 158
   0  -4  11   65.00    4.53 195
   0  -4  11   59.61    4.96 424
   0   4 -10  753.79   35.05  66
   0   4 -10  705.86   27.34 141
   0  -4  10  737.99   26.03  51
   0  -4  10  701.21   26.26 156
   0  -4  10  641.88   30.17 195
   0  -4  10  708.08   25.69 423
   0   4  -9   33.00    3.10  64
   0   4  -9   36.47    3.22 140
   0  -4   9   27.53    2.98  50
   0  -4   9   28.35    2.38 154
   0  -4   9   25.24    2.61 195
   0  -4   9   32.83    2.31 423
   0   4  -8    0.60    1.32  62
   0   4  -8   -0.36    1.20 139
   0  -4   8    2.75    1.68  49
   0  -4   8    2.63    1.67 152
   0  -4   8   -1.38    1.51 195
   0  -4   8    0.00    0.36 341
   0  -4   8    0.49    1.10 422
   0   4  -7   86.27    4.69  60
   0   4  -7   93.17    4.33 138
   0   4  -7   88.97    4.91 207
   0  -4   7   95.70    4.33  48
   0  -4   7   87.36    4.81 150
   0  -4   7   86.27    4.85 194
   0  -4   7   97.68    3.99 350
   0  -4   7   90.45    4.44 421
   0   4  -6    1.58    1.09  57
   0   4  -6   -0.36    1.09 136
   0   4  -6    2.38    1.19 205
   0   4  -6    3.42    1.10 432
   0  -4   6    3.04    1.34  46
   0  -4   6    2.06    1.21 147
   0  -4   6    2.67    1.69 194
   0  -4   6    2.98    0.74 359
   0  -4   6    2.75    1.25 419
   0   4  -5   16.03    1.73  54
   0   4  -5   11.84    1.60 134
   0   4  -5   11.23    1.64 203
   0   4  -5   10.35    1.62 428
   0  -4   5   12.46    1.85  44
   0  -4   5   15.53    1.60 144
   0  -4   5   10.93    2.01 193
   0  -4   5   14.09    1.17 365
   0  -4   5   15.32    1.53 417
   0   4  -4  371.31   12.89  50
   0   4  -4  363.62   12.64 131
   0   4  -4  357.17   14.54 200
   0   4  -4  406.78   16.50 424
   0  -4   4  397.93   13.78  41
   0  -4   4  367.81   14.16 140
   0  -4   4  344.43   15.36 191
   0  -4   4  372.44   14.40 414
   0   4  -3   57.94    3.04  46
   0   4  -3   63.76    3.04 128
   0   4  -3   57.34    3.73 198
   0   4  -3   59.76    2.91 312
   0   4  -3   62.04    2.87 420
   0  -4   3   65.10    3.44  38
   0  -4   3   60.86    2.78 136
   0  -4   3   61.67    3.16 190
   0  -4   3   61.34    3.36 411
   0   4  -2  259.80   11.04  41
   0   4  -2  273.17    9.88 124
   0   4  -2  258.78   13.03 195
   0   4  -2  241.21    9.62 307
   0   4  -2  272.68   12.82 416
   0  -4   2  283.51   10.75  34
   0  -4   2  263.62    9.30 131
   0  -4   2  250.20   10.22 187
   0  -4   2  260.68   10.30 408
   0   4  -1 2141.85   85.78  36
   0   4  -1 2072.38   84.97 119
   0   4  -1 1897.37   90.82 192
   0   4  -1 1861.37   78.08 301
   0   4  -1 1964.58   84.91 411
   0  -4   1 2156.43   81.89  29
   0  -4   1 2044.43   76.30 126
   0  -4   1 1876.10   77.81 185
   0  -4   1 1906.12   78.17 309
   0  -4   1 1966.27   75.64 404
   0   4   0  417.19   16.27  30
   0   4   0  406.42   15.70 113
   0   4   0  390.85   14.82 189
   0   4   0  373.42   16.47 295
   0   4   0  412.80   13.90 407
   0  -4   0  435.18   15.51  23
   0  -4   0  399.99   15.50 120
   0  -4   0  402.50   18.85 303
   0  -4   0  429.21   16.72 400
   0   4   1    7.37    1.98  25
   0   4   1    4.68    1.80 107
   0   4   1    6.44    1.37 185
   0   4   1    4.75    0.37 235
   0   4   1    4.91    1.27 289
   0   4   1    5.48    1.32 403
   0  -4  -1    3.96    1.98  17
   0  -4  -1    8.09    1.98 115
   0  -4  -1    6.19    1.46 297
   0  -4  -1    6.22    1.51 396
   0   4   2  128.78    5.01  20
   0   4   2  126.11    5.16 102
   0   4   2  122.68    5.49 182
   0   4   2  110.00    6.04 253
   0   4   2  112.46    5.65 283
   0   4   2  129.59    5.61 399
   0  -4  -2  139.32    5.16  12
   0  -4  -2  127.89    5.16 110
   0  -4  -2  114.03    8.42 291
   0  -4  -2  132.77    5.37 392
   0   4   3   45.65    2.81  15
   0   4   3   40.30    2.14  97
   0   4   3   37.83    2.12 261
   0   4   3   36.05    2.58 279
   0   4   3   46.15    2.88 396
   0  -4  -3   44.71    2.41   7
   0  -4  -3   45.00    2.68 105
   0  -4  -3   38.17    2.28 287
   0   4   4   39.34    2.30  12
   0   4   4   33.19    2.43  93
   0   4   4   29.81    2.33 274
   0   4   4   34.95    2.72 394
   0  -4  -4   39.19    2.30   3
   0  -4  -4   29.13    1.92 102
   0  -4  -4   26.99    2.06 284
   0   4   5  101.40    4.48   9
   0   4   5   91.99    5.22  90
   0   4   5   80.78    3.92 271
   0   4   5   95.83    5.26 391
   0  -4  -5  100.67    4.85  99
   0  -4  -5  101.07    4.60 180
   0  -4  -5   82.80    4.14 281
   0   4   6   59.16    4.16   7
   0   4   6   64.33    3.79  86
   0   4   6   52.94    3.36 268
   0  -4  -6   64.80    3.55  97
   0  -4  -6   65.06    3.79 176
   0  -4  -6   59.11    2.84 279
   0   4   7  692.76   28.49   6
   0   4   7  691.69   26.03  84
   0   4   7  631.37   23.94 266
   0  -4  -7  668.17   28.49  96
   0  -4  -7  703.59   24.93 174
   0  -4  -7  626.97   27.57 278
   0   4   8    2.53    1.69   5
   0   4   8    0.48    2.04  81
   0   4   8    2.52    0.96 234
   0  -4  -8    5.78    1.45  95
   0  -4  -8   -0.24    2.04 171
   0  -4  -8    4.39    1.46 277
   0   4   9    3.72    1.80   4
   0   4   9   -0.96    1.44  79
   0   4   9    3.72    0.96 230
   0  -4  -9    2.16    1.68  94
   0  -4  -9    4.43    2.03 169
   0  -4  -9    1.46    1.58 276
   0   4  10   -0.24    1.43   3
   0   4  10    0.12    2.51  77
   0   4  10   -0.12    1.08 226
   0  -4 -10   -1.20    1.31  93
   0  -4 -10   -1.79    2.51 167
   0  -4 -10    1.09    1.57 276
   0   4  11    2.39    1.79   3
   0   4  11   -1.55    2.03  76
   0   4  11   -0.36    1.08 223
   0  -4 -11   -0.48    1.43  93
   0  -4 -11    0.24    2.14 166
   0  -4 -11    1.45    2.66 275
   0   4  12    3.69    2.86   3
   0   4  12    2.50    2.26  74
   0   4  12    0.36    0.97 220
   0  -4 -12    2.38    2.14 164
   0  -4 -12    2.66    2.18 275
   0   4  13   11.32    3.69   2
   0   4  13   11.51    2.20 217
   0  -4 -13   20.85    4.17  92
   0   4  14   -0.12    3.34   2
   0   4  14    0.74    1.12 214
   0  -4 -14    5.72    3.57  92
   0   4  15   19.66    4.41   3
   0   4  15   20.25    2.52 212
   0  -4 -15   17.40    3.93  93
   0   4  16    7.51    3.46   3
   0   4  16    2.31    1.67 209
   0  -4 -16    8.23    3.58  93
   0   4  17    1.79    2.98   3
   0  -4 -17   -1.91    3.22  93
   0   4  18    1.55    3.46   3
   0   4  18   -6.01    3.91 264
   0  -4 -18    7.77    5.02  93
   0   5 -18    3.35    5.26  76
   0  -5  18   -0.60    5.38 166
   0  -5  18    0.78    5.00 190
   0  -5  18    0.99    2.72 420
   0   5 -17    0.12    3.70  74
   0  -5  17    5.73    4.18 164
   0  -5  17    4.72    3.50 190
   0  -5  17    5.54    2.71 420
   0   5 -16   66.34    6.80  73
   0  -5  16   71.59    7.64 163
   0  -5  16   67.69    7.01 191
   0  -5  16   68.84    6.88 421
   0   5 -15   15.39    3.58  72
   0  -5  15   13.00    3.82 162
   0  -5  15   14.52    4.25 191
   0  -5  15   18.05    3.31 421
   0   5 -14   10.74    3.10  70
   0  -5  14   17.89    3.22 160
   0  -5  14   11.29    3.04 192
   0  -5  14   12.02    2.45 421
   0   5 -13   76.88    5.49  69
   0  -5  13   72.81    6.21 159
   0  -5  13   72.57    6.02 192
   0  -5  13   80.01    5.89 421
   0   5 -12   21.51    2.87  67
   0  -5  12   28.56    3.70 157
   0  -5  12   26.08    4.13 193
   0  -5  12   25.68    2.70 421
   0   5 -11   68.62    4.79  65
   0   5 -11   57.75    5.39 138
   0  -5  11   59.31    5.03  48
   0  -5  11   55.56    4.79 155
   0  -5  11   55.83    5.11 193
   0  -5  11   59.36    4.06 420
   0   5 -10  141.02    6.85  64
   0   5 -10  129.31    7.69 137
   0  -5  10  130.88    7.09  47
   0  -5  10  130.44    6.25 154
   0  -5  10  132.47    7.53 193
   0  -5  10  130.09    6.55 420
   0   5  -9   12.67    2.90  62
   0   5  -9    8.69    2.78 136
   0  -5   9    9.54    2.78  46
   0  -5   9   11.58    2.41 152
   0  -5   9    7.69    2.42 193
   0  -5   9    9.05    0.97 342
   0  -5   9   10.33    1.99 419
   0   5  -8  666.12   28.53  59
   0   5  -8  664.79   26.73 135
   0   5  -8  666.81   32.78 208
   0  -5   8  687.19   27.70  45
   0  -5   8  664.37   27.57 149
   0  -5   8  605.94   26.65 192
   0  -5   8  698.91   28.10 351
   0  -5   8  698.28   25.37 418
   0   5  -7    4.05    1.59  57
   0   5  -7    2.45    1.35 134
   0   5  -7    1.88    1.48 206
   0  -5   7   -1.10    1.23  44
   0  -5   7    1.47    1.59 147
   0  -5   7    0.87    1.60 192
   0  -5   7    1.50    0.63 358
   0  -5   7    1.65    1.15 417
   0   5  -6  103.43    4.72  54
   0   5  -6  104.11    5.47 132
   0   5  -6  107.35    5.69 204
   0   5  -6  114.04    5.66 429
   0  -5   6  110.71    4.98  42
   0  -5   6  107.27    4.60 144
   0  -5   6   87.99    5.62 191
   0  -5   6  112.62    4.85 364
   0  -5   6  106.07    5.32 415
   0   5  -5  225.12    9.15  51
   0   5  -5  217.36    8.64 130
   0   5  -5  213.06   11.05 201
   0   5  -5  227.63   12.42 426
   0  -5   5  224.76    8.26  40
   0  -5   5  219.90    9.53 141
   0  -5   5  199.41   10.05 190
   0  -5   5  217.84    7.89 413
   0   5  -4    5.53    1.58  48
   0   5  -4    3.56    1.58 128
   0   5  -4    2.01    1.55 199
   0   5  -4    5.13    1.45 312
   0   5  -4    7.99    1.49 422
   0  -5   4    5.80    1.98  38
   0  -5   4    3.03    1.45 138
   0  -5   4    1.59    1.27 189
   0  -5   4    2.52    0.98 411
   0   5  -3    2.94    1.40  44
   0   5  -3    1.96    1.12 124
   0   5  -3    3.70    1.52 197
   0   5  -3    2.25    1.12 308
   0   5  -3   -1.02    1.61 419
   0  -5   3    4.07    1.54  34
   0  -5   3    2.24    1.26 134
   0  -5   3   -2.03    2.03 187
   0  -5   3    0.30    1.21 408
   0   5  -2  449.21   21.17  40
   0   5  -2  438.11   16.10 121
   0   5  -2  466.55   20.35 195
   0   5  -2  383.54   13.93 304
   0   5  -2  446.15   21.72 415
   0  -5   2  471.02   17.22  31
   0  -5   2  440.86   17.53 130
   0  -5   2  419.44   22.35 185
   0  -5   2  434.60   18.15 405
   0   5  -1  343.79   14.09  35
   0   5  -1  356.47   13.50 117
   0   5  -1  319.35   13.34 192
   0   5  -1  298.85   12.80 299
   0   5  -1  331.84   19.31 411
   0  -5   1  346.06   12.75  27
   0  -5   1  320.93   13.31 125
   0  -5   1  297.93   11.70 183
   0  -5   1  304.47   14.28 309
   0  -5   1  324.44   11.75 402
   0   5   0 1071.64   38.12  31
   0   5   0 1078.23   37.99 112
   0   5   0 1006.44   37.79 190
   0   5   0  956.07   36.38 294
   0   5   0 1073.13   47.17 408
   0  -5   0 1112.54   41.43  22
   0  -5   0 1027.08   39.22 121
   0  -5   0  995.82   51.73 304
   0  -5   0 1043.59   40.98 399
   0   5   1  193.63    9.00  26
   0   5   1  180.87    8.06 108
   0   5   1  174.11    6.92 187
   0   5   1  163.38    7.17 289
   0   5   1  193.05   10.09 404
   0  -5  -1  182.99    8.82  18
   0  -5  -1  196.65    9.01 116
   0  -5  -1  179.23    8.07 299
   0  -5  -1  181.39    7.71 396
   0   5   2   88.23    4.18 103
   0   5   2   88.84    4.65 184
   0   5   2   71.03    2.90 245
   0   5   2   76.03    4.22 284
   0   5   2   87.44    5.18 401
   0  -5  -2   83.51    4.02  13
   0  -5  -2   83.82    4.82 112
   0  -5  -2   83.02    4.67 294
   0  -5  -2   79.54    4.28 392
   0   5   3   20.76    1.71  19
   0   5   3   21.34    2.13  99
   0   5   3   16.41    1.67 182
   0   5   3   17.44    1.36 255
   0   5   3   14.99    2.02 280
   0   5   3   19.43    2.80 399
   0  -5  -3   22.76    2.28   9
   0  -5  -3   19.22    1.99 109
   0  -5  -3   17.54    1.71 291
   0   5   4   22.67    1.73  16
   0   5   4   25.33    2.00  95
   0   5   4   18.37    1.34 260
   0   5   4   24.78    2.30 277
   0   5   4   26.58    2.74 397
   0  -5  -4   25.05    2.40   5
   0  -5  -4   26.68    2.40 106
   0  -5  -4   21.42    2.28 287
   0   5   5    9.25    1.80  13
   0   5   5    8.22    1.67  92
   0   5   5    9.97    1.49 263
   0   5   5   10.46    1.70 273
   0   5   5   12.69    1.93 395
   0  -5  -5   10.40    1.67   2
   0  -5  -5    8.74    1.54 103
   0  -5  -5   10.34    1.81 285
   0   5   6   31.02    2.26  11
   0   5   6   29.74    2.64  89
   0   5   6   24.37    2.08 264
   0   5   6   29.79    2.81 270
   0   5   6   30.66    2.68 393
   0  -5  -6   32.03    2.39 101
   0  -5  -6   31.75    2.38 179
   0  -5  -6   25.69    2.28 283
   0   5   7    1.61    2.10  10
   0   5   7    0.62    1.36  86
   0   5   7    1.39    1.64 268
   0   5   7   -0.39    1.58 392
   0  -5  -7    0.00    1.98 100
   0  -5  -7    3.71    1.48 176
   0  -5  -7   -1.12    1.75 281
   0   5   8   37.97    3.06   8
   0   5   8   42.31    3.30  84
   0   5   8   40.46    3.25 266
   0   5   8   38.34    3.37 391
   0  -5  -8   46.55    3.19  98
   0  -5  -8   45.48    3.91 174
   0  -5  -8   32.28    3.71 280
   0   5   9  668.76   33.46   7
   0   5   9  675.32   32.18  82
   0   5   9  608.38   37.36 234
   0  -5  -9  696.29   35.04  97
   0  -5  -9  684.81   32.66 172
   0  -5  -9  589.93   39.46 279
   0   5  10   39.95    3.51   6
   0   5  10   33.34    3.50  80
   0   5  10   43.65    2.54 230
   0  -5 -10   36.44    3.75  96
   0  -5 -10   38.78    3.99 170
   0  -5 -10   36.72    3.92 279
   0   5  11    5.91    2.17   6
   0   5  11    6.38    2.65  78
   0   5  11    5.32    1.33 227
   0  -5 -11    7.48    2.17  96
   0  -5 -11    8.55    2.77 168
   0  -5 -11    4.27    2.69 278
   0   5  12   -0.72    3.13   5
   0   5  12    0.12    1.34 224
   0  -5 -12   -0.36    2.65  95
   0  -5 -12    0.85    2.32 278
   0   5  13    2.52    2.40   5
   0   5  13    0.24    1.71 220
   0  -5 -13    0.72    2.16  95
   0   5  14    1.20    2.88   5
   0   5  14    0.00    1.61 217
   0  -5 -14    1.08    2.16  95
   0   5  15    5.04    3.00   5
   0   5  15    7.77    2.38 214
   0  -5 -15    1.44    2.76  95
   0   5  16    4.68    3.48   5
   0   5  16    0.00    3.26 264
   0  -5 -16    0.60    3.00  95
   0   5  17   64.17    8.17   5
   0   5  17   54.26    7.41 264
   0  -5 -17   43.99    7.69  95
   0   5  18   -2.22    3.85 263
   0  -5 -18    0.60    6.26  95
   0   6 -18    3.37    4.81  74
   0  -6  18    5.65    3.85 164
   0  -6  18    5.00    4.20 188
   0  -6  18    0.13    4.66 417
   0   6 -17   90.43   11.79  73
   0  -6  17   86.71    9.50 163
   0  -6  17   72.49   10.09 189
   0  -6  17   79.02   10.28 418
   0   6 -16   16.23    5.41  71
   0  -6  16   16.35    5.41 161
   0  -6  16   13.90    5.10 189
   0  -6  16   15.52    4.13 418
   0   6 -15   30.31    3.85  70
   0  -6  15   31.26    4.93 160
   0  -6  15   24.01    5.01 190
   0  -6  15   27.51    3.88 418
   0   6 -14   42.48    5.30  69
   0  -6  14   36.34    4.45 159
   0  -6  14   30.92    4.50 190
   0  -6  14   43.27    4.75 418
   0   6 -13    4.10    2.65  67
   0  -6  13    0.84    2.05 157
   0  -6  13    1.49    3.72 191
   0  -6  13    0.88    2.00 418
   0   6 -12   31.17    3.74  65
   0  -6  12   24.15    3.50 155
   0  -6  12   25.75    4.29 191
   0  -6  12   24.35    3.76 418
   0   6 -11    0.24    2.67  64
   0   6 -11    0.61    2.55 135
   0  -6  11    1.58    2.18  45
   0  -6  11    0.85    2.79 154
   0  -6  11   -1.03    1.77 191
   0  -6  11   -0.63    1.51 417
   0   6 -10    4.02    2.56  62
   0   6 -10    4.75    2.32 134
   0  -6  10    8.41    2.19  44
   0  -6  10    8.16    2.31 152
   0  -6  10    7.69    2.81 191
   0  -6  10    6.58    0.85 342
   0  -6  10    7.48    2.79 417
   0   6  -9  439.94   18.75  60
   0   6  -9  388.48   26.50 133
   0  -6   9  410.84   23.31  43
   0  -6   9  421.75   15.33 150
   0  -6   9  378.55   18.13 191
   0  -6   9  442.50   21.70 350
   0  -6   9  421.12   18.44 416
   0   6  -8   45.79    3.46  57
   0   6  -8   36.03    4.46 132
   0   6  -8   40.82    3.82 206
   0  -6   8   48.17    3.84  42
   0  -6   8   42.32    3.09 147
   0  -6   8   39.04    3.45 190
   0  -6   8   42.30    2.65 357
   0  -6   8   39.58    3.24 415
   0   6  -7   11.16    2.01  55
   0   6  -7    6.53    1.63 131
   0   6  -7    6.77    2.68 204
   0  -6   7    7.03    2.01  41
   0  -6   7    7.02    2.01 145
   0  -6   7    7.63    2.44 190
   0  -6   7    8.54    1.05 362
   0  -6   7    7.54    2.25 413
   0   6  -6 1704.79   57.30  52
   0   6  -6 1680.93   65.92 129
   0   6  -6 1574.31   72.72 203
   0   6  -6 1473.75   61.01 313
   0  -6   6 1765.29   62.09  39
   0  -6   6 1646.46   66.25 142
   0  -6   6 1508.99   62.56 189
   0  -6   6 1637.99   63.70 412
   0   6  -5   16.61    2.11  49
   0   6  -5   17.01    2.37 127
   0   6  -5   17.59    2.65 201
   0   6  -5   15.29    1.85 311
   0   6  -5   23.00    2.16 424
   0  -6   5   18.07    2.24  37
   0  -6   5   26.50    2.37 139
   0  -6   5   19.74    2.91 188
   0  -6   5   13.14    1.84 410
   0   6  -4    2.35    1.66  46
   0   6  -4   -2.08    1.94 124
   0   6  -4   -0.67    1.50 199
   0   6  -4    0.69    1.25 308
   0   6  -4    1.58    1.29 421
   0  -6   4   -2.35    1.66  34
   0  -6   4   -1.11    1.25 136
   0  -6   4    0.34    1.35 187
   0  -6   4    2.10    1.50 408
   0   6  -3  269.08   10.37  43
   0   6  -3  265.56   11.26 122
   0   6  -3  268.51   12.26 197
   0   6  -3  258.60    9.99 305
   0   6  -3  296.17   13.08 418
   0  -6   3  301.49   10.97  32
   0  -6   3  272.19   11.56 133
   0  -6   3  270.31   12.94 186
   0  -6   3  293.99   11.09 406
   0   6  -2   62.58    3.57  39
   0   6  -2   68.95    4.42 118
   0   6  -2   72.67    4.30 195
   0   6  -2   56.99    3.85 301
   0   6  -2   79.98    4.43 415
   0  -6   2   64.77    4.25  28
   0  -6   2   64.91    4.42 129
   0  -6   2   65.22    4.13 184
   0  -6   2   62.52    4.09 313
   0  -6   2   66.82    4.54 404
   0   6  -1  222.23   10.41  35
   0   6  -1  244.29    9.52 115
   0   6  -1  228.01    9.85 193
   0   6  -1  186.21    9.20 297
   0   6  -1  238.76    9.38 412
   0  -6   1  243.32    9.16  25
   0  -6   1  225.57    9.70 125
   0  -6   1  223.96    8.81 182
   0  -6   1  207.25   11.13 309
   0  -6   1  221.55    8.67 401
   0   6   0  264.11   11.04  32
   0   6   0  236.53    9.68 111
   0   6   0  229.91   10.71 190
   0   6   0  216.06    8.73 293
   0   6   0  250.94   10.28 409
   0  -6   0  255.72   10.01  21
   0  -6   0  240.33   10.18 122
   0  -6   0  237.34   12.86 305
   0  -6   0  236.24    9.11 398
   0   6   1    1.61    1.61  28
   0   6   1    1.62    2.52 108
   0   6   1    0.17    1.89 188
   0   6   1   -1.81    1.27 289
   0   6   1   -0.17    1.56 406
   0  -6  -1    0.36    2.34  18
   0  -6  -1   -1.08    1.61 118
   0  -6  -1   -0.37    2.03 301
   0  -6  -1    0.35    1.73 395
   0   6   2 1928.12   68.86  25
   0   6   2 1889.28   67.14 104
   0   6   2 1704.74   62.04 186
   0   6   2 1696.41   59.36 285
   0   6   2 1934.16   95.93 403
   0  -6  -2 1955.58   64.51  14
   0  -6  -2 1882.75   73.54 115
   0  -6  -2 1798.25   88.92 297
   0  -6  -2 1848.78   76.99 392
   0   6   3  190.55    7.94  22
   0   6   3  186.20    7.80 100
   0   6   3  183.98    8.86 184
   0   6   3  156.83    7.61 247
   0   6   3  159.59    7.13 281
   0   6   3  187.79    8.01 401
   0  -6  -3  171.74    7.64  10
   0  -6  -3  191.63    8.10 112
   0  -6  -3  167.93    7.81 293
   0   6   4   36.79    2.81  19
   0   6   4   37.93    2.53  97
   0   6   4   43.85    3.70 183
   0   6   4   36.41    2.25 254
   0   6   4   36.18    2.86 278
   0   6   4   42.97    3.56 399
   0  -6  -4   44.79    3.37   7
   0  -6  -4   43.99    2.53 109
   0  -6  -4   38.89    3.24 291
   0   6   5   38.75    3.61  16
   0   6   5   25.91    2.54  94
   0   6   5   23.98    1.78 258
   0   6   5   25.47    2.45 275
   0   6   5   30.22    3.65 397
   0  -6  -5   27.24    2.54   4
   0  -6  -5   30.49    3.08 106
   0  -6  -5   24.69    2.55 288
   0   6   6    1.94    1.81  91
   0   6   6    1.77    1.33 260
   0   6   6    0.79    1.59 272
   0   6   6    0.28    1.68 396
   0  -6  -6    3.36    1.68   1
   0  -6  -6    3.63    2.20 104
   0  -6  -6    0.91    1.55 181
   0  -6  -6    3.52    1.43 286
   0   6   7    4.06    1.40  13
   0   6   7    3.30    1.65  88
   0   6   7    3.23    1.32 262
   0   6   7    3.37    1.94 270
   0   6   7    3.14    1.64 395
   0  -6  -7    3.81    1.78 103
   0  -6  -7    3.80    2.03 178
   0  -6  -7    8.18    2.30 285
   0   6   8   66.66    4.13  11
   0   6   8   62.70    4.87  86
   0   6   8   62.59    4.11 263
   0   6   8   66.68    4.34 267
   0   6   8   85.72    4.96 394
   0  -6  -8   74.80    5.63 101
   0  -6  -8   70.57    6.12 176
   0  -6  -8   52.07    5.67 283
   0   6   9   18.57    2.72  10
   0   6   9   12.61    2.97  84
   0   6   9   13.08    2.64 263
   0   6   9   12.78    2.78 265
   0   6   9   13.91    2.78 393
   0  -6  -9   16.96    2.48 100
   0  -6  -9   16.93    2.84 174
   0  -6  -9   12.99    2.62 282
   0   6  10  139.29    7.38   9
   0   6  10  145.76    8.34  82
   0   6  10  132.50    8.33 234
   0   6  10  125.49   11.46 264
   0   6  10  147.80    8.40 392
   0  -6 -10  131.43    7.50  99
   0  -6 -10  123.78    8.46 172
   0   6  11  122.68    7.71   9
   0   6  11  100.20    8.42  80
   0   6  11  119.83    5.50 230
   0   6  11  104.07    8.38 264
   0   6  11  120.31    9.13 392
   0  -6 -11  125.63    6.85  99
   0  -6 -11   93.80    9.27 281
   0   6  12   11.58    3.17   8
   0   6  12   10.39    1.83 227
   0   6  12   11.90    2.64 264
   0   6  12   10.27    2.99 392
   0  -6 -12   14.63    3.53  98
   0   6  13    2.19    2.55   8
   0   6  13    0.49    1.84 224
   0   6  13   -1.47    3.38 264
   0   6  13    4.93    2.73 392
   0  -6 -13    7.30    3.04  98
   0   6  14   -0.24    3.28   8
   0   6  14    2.97    1.98 220
   0   6  14   -1.47    2.20 263
   0  -6 -14   -1.82    3.52  98
   0   6  15    2.79    3.40   7
   0   6  15    0.25    2.01 217
   0   6  15    0.88    2.93 263
   0  -6 -15    5.94    4.00  97
   0   6  16    4.73    3.76   7
   0   6  16    5.87    4.99 263
   0  -6 -16    2.67    3.27  97
   0   6  17    7.52    6.06   7
   0   6  17    0.88    4.40 262
   0  -6 -17    0.49    5.70  97
   0   7 -17    1.70    5.22  71
   0  -7  17   -5.46    5.46 161
   0  -7  17   -3.59    5.72 188
   0  -7  17    1.92    2.82 415
   0   7 -16    8.26    4.01  70
   0  -7  16    2.91    3.28 160
   0  -7  16    4.97    4.17 188
   0  -7  16    6.92    3.84 415
   0   7 -15   92.34    9.48  69
   0  -7  15  108.59    8.62 159
   0  -7  15  110.80   10.59 188
   0  -7  15  104.34   11.39 415
   0   7 -14   21.78    3.77  67
   0  -7  14   26.16    4.26 157
   0  -7  14   25.32    4.85 189
   0  -7  14   21.27    3.59 415
   0   7 -13   62.58    5.73  65
   0  -7  13   72.56    6.34 155
   0  -7  13   53.37    6.21 189
   0  -7  13   59.45    5.65 415
   0   7 -12   -0.37    2.20  64
   0  -7  12    6.37    2.45 154
   0  -7  12    4.17    2.94 189
   0  -7  12   -1.16    2.32 415
   0   7 -11    1.23    2.34  62
   0  -7  11    7.51    3.08 152
   0  -7  11    6.80    3.09 189
   0  -7  11    2.34    0.74 341
   0  -7  11    4.28    2.08 414
   0   7 -10   57.72    4.71  60
   0   7 -10   49.59    6.07 132
   0  -7  10   53.31    5.83  42
   0  -7  10   59.71    5.08 150
   0  -7  10   50.50    4.65 189
   0  -7  10   64.91    3.85 349
   0  -7  10   59.98    5.11 414
   0   7  -9   87.65    5.25  58
   0   7  -9   84.09    7.38 131
   0  -7   9   81.22    7.63  41
   0  -7   9   82.17    5.63 148
   0  -7   9   80.22    6.24 189
   0  -7   9   85.08    5.60 355
   0  -7   9   75.90    6.37 413
   0   7  -8    6.33    2.53  56
   0   7  -8    6.97    2.16 129
   0   7  -8    7.32    2.87 205
   0  -7   8    4.82    2.41  39
   0  -7   8   10.64    2.53 146
   0  -7   8    4.90    3.16 188
   0  -7   8    7.77    1.32 360
   0  -7   8   10.13    1.89 412
   0   7  -7  481.25   18.97  53
   0   7  -7  481.11   27.37 128
   0   7  -7  451.16   23.93 204
   0   7  -7  438.87   16.51 312
   0  -7   7  476.68   25.96  38
   0  -7   7  461.72   18.06 143
   0  -7   7  461.43   23.68 188
   0  -7   7  541.62   26.00 365
   0  -7   7  484.88   21.06 411
   0   7  -6  213.46    8.48  51
   0   7  -6  219.07   10.87 126
   0   7  -6  214.93   11.17 202
   0   7  -6  189.76    8.75 310
   0  -7   6  216.46   10.48  36
   0  -7   6  217.81    9.01 141
   0  -7   6  197.80   10.08 187
   0  -7   6  206.02    8.61 409
   0   7  -5   64.87    4.42  48
   0   7  -5   62.53    4.28 124
   0   7  -5   62.33    5.00 200
   0   7  -5   54.56    3.73 308
   0   7  -5   56.27    4.00 423
   0  -7   5   60.47    4.42  34
   0  -7   5   54.27    3.73 138
   0  -7   5   54.38    4.96 186
   0  -7   5   58.10    3.92 408
   0   7  -4  200.15    8.24  45
   0   7  -4  198.57    7.50 122
   0   7  -4  210.98   10.50 198
   0   7  -4  171.23    7.54 305
   0   7  -4  205.45   10.60 420
   0  -7   4  218.38    8.68  32
   0  -7   4  179.43    9.57 135
   0  -7   4  195.66    9.12 185
   0  -7   4  202.07    8.38 406
   0   7  -3    4.35    2.42  42
   0   7  -3    3.87    2.58 119
   0   7  -3    1.75    1.93 197
   0   7  -3    3.29    1.64 302
   0   7  -3    3.03    2.02 417
   0  -7   3    2.42    1.77  29
   0  -7   3    7.09    2.42 132
   0  -7   3   -1.06    1.94 184
   0  -7   3    1.40    1.92 404
   0   7  -2   39.30    4.35  39
   0   7  -2   37.27    3.80 117
   0   7  -2   39.07    3.21 195
   0   7  -2   38.06    2.98 299
   0   7  -2   37.03    2.96 415
   0  -7   2   50.71    4.35  27
   0  -7   2   39.63    3.44 129
   0  -7   2   40.59    3.57 182
   0  -7   2   32.52    3.45 313
   0  -7   2   34.15    3.10 402
   0   7  -1   84.01    5.61  36
   0   7  -1   93.24    5.79 114
   0   7  -1   77.76    4.27 193
   0   7  -1   72.53    4.84 296
   0   7  -1   86.01    6.60 412
   0  -7   1   90.50    5.95  24
   0  -7   1   87.10    5.27 126
   0  -7   1   79.21    5.17 309
   0  -7   1   83.53    5.27 400
   0   7   0   45.03    4.11  33
   0   7   0   34.57    3.46 110
   0   7   0   32.32    3.57 191
   0   7   0   36.64    2.82 292
   0   7   0   33.55    3.55 409
   0  -7   0   31.42    3.95  20
   0  -7   0   35.18    3.45 123
   0  -7   0   37.24    3.17 306
   0  -7   0   31.15    2.90 397
   0   7   1  106.85    6.44  29
   0   7   1  110.31    5.44 107
   0   7   1  102.03    5.24 190
   0   7   1  103.41    6.32 289
   0   7   1  109.86    5.58 407
   0  -7  -1  116.40    6.46  17
   0  -7  -1  104.40    5.93 119
   0  -7  -1   93.03    7.46 302
   0  -7  -1  106.45    4.76 395
   0   7   2   11.49    3.46  26
   0   7   2   11.53    2.20 104
   0   7   2    7.39    2.01 188
   0   7   2    6.57    1.83 285
   0   7   2    5.84    2.23 405
   0  -7  -2    8.23    2.74  14
   0  -7  -2   18.60    3.65 116
   0  -7  -2    7.10    2.06 299
   0  -7  -2    7.41    2.07 392
   0   7   3  136.68    6.71  24
   0   7   3  135.36    6.73 101
   0   7   3  131.19    6.26 186
   0   7   3  119.80    7.37 239
   0   7   3  118.78    6.16 282
   0   7   3  135.50    6.89 403
   0  -7  -3  139.21    7.54  11
   0  -7  -3  145.09    6.06 114
   0  -7  -3  125.32    5.61 296
   0   7   4  828.58   37.40  21
   0   7   4  835.27   30.55  98
   0   7   4  761.37   37.20 185
   0   7   4  686.31   38.69 248
   0   7   4  712.23   27.66 279
   0   7   4  847.50   46.19 401
   0  -7  -4  837.00   31.59   8
   0  -7  -4  795.30   32.20 111
   0  -7  -4  747.06   32.59 293
   0   7   5    2.81    1.96  19
   0   7   5    1.40    1.68  95
   0   7   5    1.71    2.39 183
   0   7   5    0.89    0.74 253
   0   7   5   -2.30    1.72 276
   0   7   5    1.87    2.34 400
   0  -7  -5    2.38    1.96   5
   0  -7  -5    2.25    1.82 109
   0  -7  -5   -0.42    1.55 291
   0   7   6    2.69    2.02  17
   0   7   6    4.03    2.29  92
   0   7   6    5.54    1.63 182
   0   7   6    2.65    1.03 256
   0   7   6    2.07    1.79 273
   0   7   6    2.68    2.23 398
   0  -7  -6    4.03    2.02   2
   0  -7  -6    1.08    1.75 107
   0  -7  -6    4.19    2.16 289
   0   7   7   22.37    3.01  16
   0   7   7   12.02    2.48  90
   0   7   7    8.49    1.90 258
   0   7   7   18.35    3.08 271
   0   7   7   20.54    3.16 397
   0  -7  -7   15.05    2.88 106
   0  -7  -7   10.98    2.48 180
   0  -7  -7   12.37    3.16 287
   0   7   8   -3.46    2.05  14
   0   7   8   -2.44    2.18  87
   0   7   8    2.92    1.17 260
   0   7   8    1.18    2.10 269
   0   7   8    0.98    2.10 396
   0  -7  -8    1.16    1.93 104
   0  -7  -8    1.92    1.92 177
   0  -7  -8    0.52    2.07 286
   0   7   9    2.91    2.53  13
   0   7   9    2.02    1.90  85
   0   7   9    2.04    2.04 261
   0   7   9   -0.52    2.08 267
   0   7   9    3.99    3.30 395
   0  -7  -9    3.42    2.28 103
   0  -7  -9    2.15    2.65 175
   0  -7  -9    0.64    1.79 285
   0   7  10    1.50    2.38  12
   0   7  10   -0.25    2.63  83
   0   7  10    6.12    2.04 261
   0   7  10    6.55    2.31 265
   0   7  10    3.53    2.99 395
   0  -7 -10    5.76    2.26 102
   0  -7 -10    5.94    2.40 284
   0   7  11   11.57    3.36  11
   0   7  11   12.52    2.23 233
   0   7  11    8.16    2.91 261
   0   7  11   11.72    3.64 394
   0  -7 -11   10.08    2.99 101
   0   7  12  110.37    7.67  11
   0   7  12   90.49    6.80 230
   0   7  12   95.29    8.30 262
   0   7  12  104.52   10.05 394
   0  -7 -12  108.65    7.18 101
   0   7  13   25.88    4.68  10
   0   7  13   30.33    3.09 227
   0   7  13   25.35    4.66 262
   0  -7 -13   27.86    4.93 100
   0   7  14    0.25    2.83  10
   0   7  14   -0.62    1.37 223
   0   7  14   -1.31    3.64 261
   0  -7 -14   -1.23    2.83 100
   0   7  15    5.65    3.93  10
   0   7  15   -2.04    2.77 261
   0  -7 -15    6.75    3.68 100
   0   7  16    1.47    5.03  10
   0   7  16    2.33    3.78 261
   0   7  17    5.03    6.13  10
   0   7  17    0.29    5.10 261
   0  -7 -17    2.94    5.64 100
   0   8 -16   -0.25    3.93  69
   0  -8  16    4.79    4.18 159
   0  -8  16    7.00    5.00 187
   0  -8  16   -0.26    3.03 413
   0   8 -15    7.88    3.57  67
   0  -8  15    0.25    3.20 157
   0  -8  15   -3.29    3.62 187
   0  -8  15    1.85    2.90 413
   0   8 -14   56.64    6.91  66
   0  -8  14   59.70    5.55 156
   0  -8  14   61.44    8.15 187
   0  -8  14   66.56    7.66 413
   0   8 -13   52.89    5.70  64
   0  -8  13   65.51    5.20 154
   0  -8  13   64.48    7.94 187
   0  -8  13   71.98    6.10 413
   0   8 -12   59.74    5.10  62
   0  -8  12   62.99    5.10 152
   0  -8  12   56.41    6.95 188
   0  -8  12   64.96    5.87 412
   0   8 -11  198.78   11.66  61
   0  -8  11  177.15   10.53 151
   0  -8  11  195.05   11.81 188
   0  -8  11  201.99    8.66 347
   0  -8  11  189.26   12.11 412
   0   8 -10    6.33    2.66  59
   0   8 -10    5.06    2.02 313
   0  -8  10    6.84    2.78 149
   0  -8  10    5.04    2.92 187
   0  -8  10    8.60    1.54 353
   0  -8  10    4.91    2.18 411
   0   8  -9    7.43    2.56  57
   0   8  -9    6.15    4.10 206
   0   8  -9    9.74    2.43 312
   0  -8   9   11.28    2.43 147
   0  -8   9    8.52    3.11 187
   0  -8   9   15.21    1.85 358
   0  -8   9   13.18    2.78 410
   0   8  -8   55.04    5.35  55
   0   8  -8   51.96    5.35 127
   0   8  -8   59.78    7.32 205
   0   8  -8   52.17    4.70 311
   0  -8   8   54.72    4.70  37
   0  -8   8   68.21    5.22 145
   0  -8   8   55.85    4.99 187
   0  -8   8   68.08    5.42 362
   0  -8   8   53.17    4.55 409
   0   8  -7   46.26    4.14  52
   0   8  -7   42.96    4.01 125
   0   8  -7   51.40    5.27 203
   0   8  -7   35.44    3.21 309
   0  -8   7   43.23    3.35  35
   0  -8   7   53.47    4.68 142
   0  -8   7   45.78    4.24 186
   0  -8   7   55.31    4.62 366
   0  -8   7   49.79    4.11 408
   0   8  -6    3.05    2.08  50
   0   8  -6   -1.80    1.80 124
   0   8  -6    2.18    2.69 202
   0   8  -6    0.42    1.53 307
   0  -8   6    0.28    2.22  34
   0  -8   6    0.28    1.94 140
   0  -8   6    1.92    3.48 186
   0  -8   6   -1.53    1.99 407
   0   8  -5  463.48   19.44  47
   0   8  -5  463.76   21.62 122
   0   8  -5  479.89   22.92 200
   0   8  -5  424.80   17.78 305
   0   8  -5  458.49   25.71 422
   0  -8   5  471.71   23.53  32
   0  -8   5  460.53   18.14 137
   0  -8   5  461.23   19.98 185
   0  -8   5  468.01   17.62 406
   0   8  -4   23.12    3.15  45
   0   8  -4   19.48    3.14 120
   0   8  -4    9.78    3.77 199
   0   8  -4   18.21    3.03 303
   0   8  -4   14.26    2.79 420
   0  -8   4   17.77    3.46  30
   0  -8   4   18.11    2.99 135
   0  -8   4   17.87    2.92 184
   0  -8   4   21.69    3.10 404
   0   8  -3  221.31   10.31  42
   0   8  -3  217.24   11.67 117
   0   8  -3  226.58    9.28 197
   0   8  -3  173.73    8.83 300
   0   8  -3  216.86   12.18 417
   0  -8   3  217.97   10.48  27
   0  -8   3  201.91    8.76 132
   0  -8   3  209.51    9.17 182
   0  -8   3  223.91    9.58 402
   0   8  -2  192.58    9.43  39
   0   8  -2  187.67   10.64 115
   0   8  -2  174.02    8.69 195
   0   8  -2  174.46    8.92 297
   0   8  -2  199.57   11.86 415
   0  -8   2  194.10    9.77  25
   0  -8   2  199.93    9.61 129
   0  -8   2  187.40    8.99 400
   0   8  -1    4.21    1.94  36
   0   8  -1    7.95    2.92 112
   0   8  -1    3.78    2.36 194
   0   8  -1    5.72    2.13 294
   0   8  -1   -1.58    2.53 413
   0  -8   1    0.16    1.78  22
   0  -8   1    6.97    2.59 126
   0  -8   1    5.36    2.52 398
   0   8   0   12.77    3.63  33
   0   8   0   10.90    3.16 110
   0   8   0   10.00    2.34 192
   0   8   0   11.58    2.54 291
   0   8   0   10.72    2.48 410
   0  -8   0   13.10    3.47  20
   0  -8   0   12.30    3.63 123
   0  -8   0   10.72    2.64 396
   0   8   1   23.42    3.07  31
   0   8   1   23.14    3.40 107
   0   8   1   21.83    2.67 191
   0   8   1   18.84    2.60 288
   0   8   1   24.52    3.14 408
   0  -8  -1   25.08    3.24  17
   0  -8  -1   24.38    3.07 121
   0  -8  -1   26.10    3.14 394
   0   8   2    7.00    2.39  28
   0   8   2    8.39    2.57 104
   0   8   2    6.71    2.72 189
   0   8   2    4.80    2.23 285
   0   8   2    7.81    2.60 406
   0  -8  -2    8.39    2.74  14
   0  -8  -2    9.39    2.22 118
   0  -8  -2    4.89    2.44 392
   0   8   3  359.63   14.76  26
   0   8   3  339.78   16.55 101
   0   8   3  320.88   14.25 188
   0   8   3  321.41   16.88 282
   0   8   3  346.91   17.18 405
   0  -8  -3  371.08   17.59  11
   0  -8  -3  346.08   15.46 116
   0   8   4    1.44    3.20  23
   0   8   4    1.44    2.40  98
   0   8   4    1.69    1.86 187
   0   8   4    1.12    0.80 240
   0   8   4    2.78    2.13 279
   0   8   4    4.01    2.44 403
   0  -8  -4   -0.32    2.40   8
   0  -8  -4    7.84    3.52 113
   0   8   5   10.27    3.13  21
   0   8   5   10.43    2.83  96
   0   8   5   11.17    3.14 186
   0   8   5    7.14    1.06 247
   0   8   5   10.10    3.06 277
   0   8   5   11.41    3.80 402
   0  -8  -5    6.40    2.38   6
   0  -8  -5    5.81    3.13 111
   0   8   6  213.79   12.56  20
   0   8   6  224.53   10.58  93
   0   8   6  219.13   12.84 185
   0   8   6  194.68   13.51 251
   0   8   6  187.72    9.88 274
   0   8   6  203.96   12.50 400
   0  -8  -6  217.06   11.56   3
   0  -8  -6  209.45    9.18 110
   0  -8  -6  196.52   13.46 292
   0   8   7    9.11    2.58  18
   0   8   7   10.59    2.72  91
   0   8   7    6.63    3.06 184
   0   8   7    6.75    1.61 254
   0   8   7    8.82    2.10 272
   0   8   7    8.38    2.59 399
   0  -8  -7   10.59    2.85   1
   0  -8  -7    7.62    2.72 108
   0  -8  -7    3.12    2.04 181
   0  -8  -7    3.96    2.19 290
   0   8   8    2.78    2.65  17
   0   8   8    4.23    3.18  89
   0   8   8    1.82    1.98 183
   0   8   8    3.06    1.46 256
   0   8   8    1.91    2.05 270
   0   8   8    0.74    3.40 398
   0  -8  -8    5.44    2.25 107
   0  -8  -8    5.29    3.44 179
   0  -8  -8   -4.53    2.66 289
   0   8   9    2.08    3.12  16
   0   8   9    0.32    1.77 182
   0   8   9    0.29    2.18 257
   0   8   9   -1.61    2.01 268
   0   8   9    1.73    2.89 398
   0  -8  -9    6.51    3.51 106
   0   8  10    5.77    3.85  15
   0   8  10    9.58    2.03 258
   0   8  10    6.34    2.91 266
   0   8  10    3.69    3.55 397
   0  -8 -10   11.29    3.21 105
   0   8  11   24.52    3.81  14
   0   8  11   20.00    3.62 259
   0  -8 -11   24.27    3.81 104
   0   8  12    2.02    3.15  13
   0   8  12    4.02    2.39 232
   0   8  12    6.23    2.46 259
   0  -8 -12    3.53    2.90 103
   0   8  13    5.02    3.26  13
   0   8  13    4.52    2.01 229
   0   8  13    4.64    3.62 259
   0  -8 -13    5.39    3.01 103
   0   8  14   21.23    5.50  12
   0   8  14   21.15    5.22 259
   0  -8 -14   18.49    4.50 102
   0   8  15    2.37    3.86  12
   0   8  15    0.72    2.61 259
   0  -8 -15    4.61    3.74 102
   0   8  16   -0.99    3.98  12
   0   8  16    0.14    3.48 259
   0  -8 -16    2.24    3.98 102
   0   9 -15    6.63    3.63  66
   0  -9  15    2.00    3.62 156
   0  -9  15   -1.03    4.80 186
   0  -9  15    6.58    3.84 411
   0   9 -14   -1.00    3.14  65
   0  -9  14   -0.50    3.89 155
   0  -9  14   -1.36    3.74 186
   0  -9  14   -3.85    4.40 411
   0   9 -13    3.91    3.53  63
   0   9 -13    4.29    3.28 313
   0  -9  13    2.15    3.53 153
   0  -9  13    7.28    4.06 186
   0  -9  13    2.35    3.18 410
   0   9 -12  199.14   11.69  61
   0   9 -12  165.07   10.67 313
   0  -9  12  196.04   12.08 151
   0  -9  12  176.29   13.18 186
   0  -9  12  185.04   13.65 410
   0   9 -11    1.92    3.72  60
   0   9 -11    1.03    2.31 312
   0  -9  11    5.01    4.11 150
   0  -9  11    3.72    3.39 186
   0  -9  11    0.91    1.30 350
   0  -9  11    6.21    2.68 409
   0   9 -10   -1.17    2.60  58
   0   9 -10    4.03    2.86 311
   0  -9  10    4.55    2.73 148
   0  -9  10   -2.55    3.07 186
   0  -9  10   -1.33    1.73 356
   0  -9  10    0.72    2.73 409
   0   9  -9   18.64    3.17  56
   0   9  -9   12.83    3.44 310
   0  -9   9   13.88    3.44 146
   0  -9   9    8.77    5.85 186
   0  -9   9   16.41    2.09 360
   0  -9   9   16.74    3.23 408
   0   9  -8    9.48    3.66  54
   0   9  -8   12.83    4.71 205
   0   9  -8   13.82    2.44 308
   0  -9   8   12.45    3.93 144
   0  -9   8   12.58    3.67 185
   0  -9   8   22.56    3.12 364
   0  -9   8   16.18    3.02 407
   0   9  -7   19.17    3.64  51
   0   9  -7    7.42    3.08 123
   0   9  -7   13.43    3.74 203
   0   9  -7    6.31    3.23 307
   0  -9   7   12.05    3.22  33
   0  -9   7    4.20    3.36 141
   0  -9   7   12.03    2.62 185
   0  -9   7   16.00    2.98 406
   0   9  -6    1.76    2.64  49
   0   9  -6    0.44    3.37 121
   0   9  -6    2.95    2.95 202
   0   9  -6    3.25    2.07 305
   0  -9   6    6.16    3.67  31
   0  -9   6   10.57    2.94 139
   0  -9   6    8.03    3.25 184
   0  -9   6    2.78    2.13 405
   0   9  -5    8.73    3.12  47
   0   9  -5   17.13    3.43 120
   0   9  -5   15.24    4.02 200
   0   9  -5   15.66    3.01 303
   0  -9   5   11.53    2.96  30
   0  -9   5   13.73    3.12 137
   0  -9   5   13.37    3.18 183
   0  -9   5   17.75    3.10 404
   0   9  -4  232.03   10.21  44
   0   9  -4  203.57   14.88 118
   0   9  -4  205.57   13.14 199
   0   9  -4  223.09    9.96 301
   0   9  -4  224.83   16.64 420
   0  -9   4  226.01   13.38  28
   0  -9   4  211.25    9.89 134
   0  -9   4  198.37   10.76 182
   0  -9   4  235.66   10.62 402
   0   9  -3  249.66   12.60  42
   0   9  -3  239.77   15.87 116
   0   9  -3  233.43   11.82 197
   0   9  -3  214.66   10.60 298
   0   9  -3  245.26   12.16 417
   0  -9   3  246.54   13.45  26
   0  -9   3  238.80   11.57 132
   0  -9   3  235.81   10.36 401
   0   9  -2  267.46   11.06  39
   0   9  -2  271.15   14.97 113
   0   9  -2  236.66   12.17 196
   0   9  -2  248.63   11.36 296
   0   9  -2  242.39   17.90 415
   0  -9   2  299.03   16.27  23
   0  -9   2  281.82   12.54 129
   0  -9   2  254.22   12.78 399
   0   9  -1  326.77   13.03  37
   0   9  -1  297.66   15.54 111
   0   9  -1  313.29   14.43 195
   0   9  -1  271.97   11.70 293
   0   9  -1  311.85   19.01 413
   0  -9   1  321.24   17.54  21
   0  -9   1  301.81   12.89 127
   0  -9   1  301.64   13.37 397
   0   9   0   35.62    3.04  34
   0   9   0   28.35    3.81 109
   0   9   0   31.59    3.78 193
   0   9   0   34.56    3.67 290
   0   9   0   29.62    3.91 411
   0  -9   0   38.24    4.57  19
   0  -9   0   32.73    3.65 124
   0  -9   0   31.13    4.06 395
   0  -9   0   42.07    2.28 444
   0   9   1   -2.48    1.86  32
   0   9   1    2.32    2.63 106
   0   9   1   -2.12    2.12 192
   0   9   1   -2.17    1.55 287
   0   9   1   -3.79    2.73 409
   0  -9  -1   -2.63    2.01  16
   0  -9  -1    0.62    2.01 122
   0  -9  -1    1.52    1.97 394
   0   9   2   10.03    3.40  30
   0   9   2   12.48    3.89 104
   0   9   2   16.70    2.76 191
   0   9   2   14.11    3.41 285
   0   9   2   13.50    3.41 408
   0  -9  -2   16.70    4.70  14
   0  -9  -2   14.72    3.56 120
   0  -9  -2   15.24    2.95 392
   0   9   3   -0.17    2.57  27
   0   9   3   10.34    2.76 101
   0   9   3    2.34    2.96 190
   0   9   3   -2.05    2.22 282
   0   9   3    1.45    2.57 406
   0  -9  -3    7.76    2.59  11
   0  -9  -3    3.77    3.43 117
   0   9   4   28.48    4.07  25
   0   9   4   18.03    4.42  99
   0   9   4   24.20    3.98 189
   0   9   4   21.44    3.14 279
   0   9   4   15.40    3.51 405
   0  -9  -4   16.15    4.59   9
   0  -9  -4   22.90    4.07 115
   0   9   5  118.84    7.93  24
   0   9   5  113.64    8.26  96
   0   9   5  108.37    8.15 188
   0   9   5  100.92    8.09 240
   0   9   5  109.30    7.19 277
   0   9   5  113.92    9.77 403
   0  -9  -5  125.73   10.16   6
   0  -9  -5  126.20    7.46 114
   0   9   6   21.86    3.89  22
   0   9   6   20.36    3.29  94
   0   9   6   15.02    3.17 187
   0   9   6   14.14    1.82 246
   0   9   6   20.44    4.18 275
   0   9   6   12.55    3.85 402
   0  -9  -6   12.27    3.44   4
   0  -9  -6   12.89    3.30 112
   0   9   7   47.14    4.71  20
   0   9   7   44.39    5.12 186
   0   9   7   43.71    3.27 250
   0   9   7   36.15    4.89 272
   0   9   7   35.03    4.68 401
   0  -9  -7   53.61    4.57 110
   0   9   8   33.68    4.00  19
   0   9   8   33.15    4.54 185
   0   9   8   22.03    3.08 252
   0   9   8   31.47    4.29 270
   0   9   8   29.16    4.08 400
   0  -9  -8   37.57    3.87 109
   0   9   9    4.31    2.69  18
   0   9   9   -1.05    3.49 185
   0   9   9    5.40    1.75 254
   0   9   9    3.21    3.77 268
   0  -9  -9    2.16    2.69 108
   0   9  10    2.78    2.51  17
   0   9  10   -0.34    2.75 184
   0   9  10   -0.44    2.03 255
   0   9  10    4.11    2.74 267
   0  -9 -10   -0.93    2.38 107
   0   9  11    1.04    3.65  16
   0   9  11   -1.54    2.22 184
   0   9  11    1.45    1.88 256
   0   9  11    7.57    3.38 265
   0  -9 -11   -0.26    2.74 106
   0   9  12    8.01    4.65  15
   0   9  12    3.18    3.33 257
   0  -9 -12   -2.71    3.75 105
   0   9  13    9.74    3.84  15
   0   9  13   11.89    2.94 231
   0   9  13    8.67    3.04 257
   0  -9 -13   20.12    4.23 105
   0   9  14    2.93    5.61  14
   0   9  14   -4.05    2.75 257
   0  -9 -14   -4.46    5.10 104
   0   9  15   -2.03    3.81  14
   0   9  15   -3.61    3.18 257
   0  -9 -15   -6.35    3.05 104
   0  10 -15    9.95    4.46 312
   0  10 -14    3.85    3.72  64
   0  10 -14    7.82    5.26 311
   0 -10  14    8.47    3.72 154
   0 -10  14    4.30    6.71 184
   0 -10  14   -0.72    3.47 408
   0  10 -13   13.57    4.14  62
   0  10 -13   10.21    3.75 311
   0 -10  13   14.87    4.78 152
   0 -10  13   20.37    7.60 185
   0 -10  13   15.73    4.51 408
   0  10 -12    9.53    4.70  60
   0  10 -12   13.05    3.78 310
   0 -10  12   14.10    4.57 150
   0 -10  12   15.89    6.74 185
   0 -10  12    8.40    4.12 408
   0  10 -11    8.73    3.83  59
   0  10 -11    5.95    3.31 309
   0 -10  11    3.97    3.44 149
   0 -10  11   11.36    6.37 185
   0 -10  11   12.39    2.29 353
   0 -10  11   10.47    3.44 407
   0  10 -10  264.14   14.94  57
   0  10 -10  224.25   15.48 308
   0 -10  10  252.59   16.27 147
   0 -10  10  251.37   15.57 184
   0 -10  10  275.97   20.42 357
   0 -10  10  245.34   15.27 407
   0  10  -9    0.55    2.75  55
   0  10  -9   -1.52    2.34 307
   0 -10   9    1.51    3.17 145
   0 -10   9   -0.34    3.05 184
   0 -10   9   -0.89    1.78 361
   0 -10   9   -0.94    2.97 406
   0  10  -8   41.19    4.40  53
   0  10  -8   29.10    4.42 306
   0 -10   8   33.80    4.26 143
   0 -10   8   30.33    4.36 184
   0 -10   8   41.47    4.47 364
   0 -10   8   30.16    4.35 405
   0  10  -7   73.31    5.48  51
   0  10  -7   71.44    6.43 304
   0 -10   7   74.94    5.48 141
   0 -10   7   70.33    6.44 183
   0 -10   7   74.72    6.85 404
   0  10  -6    5.78    2.97  49
   0  10  -6   11.89    4.12 302
   0 -10   6   17.50    3.59 139
   0 -10   6   13.14    4.54 182
   0 -10   6    7.36    3.25 403
   0  10  -5    8.12    4.47  47
   0  10  -5   10.46    4.60 200
   0  10  -5    6.79    3.74 301
   0 -10   5   10.12    4.98 137
   0 -10   5   -1.43    2.54 182
   0 -10   5    1.98    2.64 402
   0  10  -4   43.93    5.00  44
   0  10  -4   31.17    4.82 116
   0  10  -4   27.64    3.71 199
   0  10  -4   38.35    5.30 298
   0  10  -4   29.27    5.23 420
   0 -10   4   23.75    4.30  26
   0 -10   4   28.20    4.81 134
   0 -10   4   37.00    4.15 401
   0  10  -3   42.41    5.55  42
   0  10  -3   27.89    3.75 114
   0  10  -3   35.35    4.98 198
   0  10  -3   24.30    3.80 296
   0  10  -3   38.95    5.16 418
   0 -10   3   30.16    4.24  24
   0 -10   3   34.93    4.57 132
   0 -10   3   40.52    4.62 399
   0  10  -2  247.59   12.88  40
   0  10  -2  239.00   16.47 112
   0  10  -2  245.55   14.28 197
   0  10  -2  232.09   12.03 294
   0  10  -2  249.56   23.21 416
   0 -10   2  262.83   17.70  22
   0 -10   2  270.14   11.34 130
   0 -10   2  245.90   11.69 398
   0  10  -1   66.59    5.39  37
   0  10  -1   65.92    5.84 110
   0  10  -1   64.55    6.19 195
   0  10  -1   67.72    5.10 292
   0  10  -1   61.13    7.66 414
   0 -10   1   63.48    5.39  20
   0 -10   1   74.70    6.59 127
   0 -10   1   55.50    4.56 396
   0  10   0   19.20    3.54  35
   0  10   0   15.67    3.40 108
   0  10   0   15.13    3.38 194
   0  10   0   18.67    3.11 289
   0  10   0   17.68    3.51 412
   0 -10   0   15.81    3.25  18
   0 -10   0   21.86    3.54 125
   0 -10   0   26.17    3.80 395
   0 -10   0   20.18    1.78 449
   0  10   1  199.26    9.85  33
   0  10   1  202.04   12.99 105
   0  10   1  167.13   11.62 193
   0  10   1  164.64    8.53 287
   0  10   1  174.36   10.72 410
   0 -10  -1  162.30   10.91  15
   0 -10  -1  187.61   10.75 123
   0 -10  -1  186.74    9.55 393
   0  10   2   19.60    3.09  31
   0  10   2   17.31    3.55 103
   0  10   2   11.11    2.96 192
   0  10   2   14.52    2.94 284
   0  10   2   10.90    3.29 409
   0 -10  -2   12.53    3.87  13
   0 -10  -2   16.05    3.70 121
   0 -10  -2   17.34    3.44 391
   0  10   3    7.45    3.40  29
   0  10   3    9.26    5.20 101
   0  10   3    7.48    2.99 191
   0  10   3    8.23    2.58 282
   0  10   3    7.20    3.53 407
   0 -10  -3    5.69    3.41  11
   0 -10  -3   11.81    3.24 119
   0  10   4   12.82    3.59  27
   0  10   4   18.67    3.64 190
   0  10   4   12.52    3.21 279
   0  10   4   12.18    4.27 406
   0 -10  -4   12.13    3.25 117
   0  10   5    9.41    3.19  25
   0  10   5    3.39    2.47 189
   0  10   5    5.22    3.30 277
   0  10   5    0.98    3.27 405
   0 -10  -5    2.69    4.54 115
   0  10   6   24.50    4.14  24
   0  10   6   18.67    4.86 189
   0  10   6   17.83    2.23 239
   0  10   6   16.49    3.13 275
   0 -10  -6   17.98    3.50 114
   0  10   7   73.85    6.82  22
   0  10   7   63.77    7.01 188
   0  10   7   62.95    5.04 244
   0  10   7   70.07    6.79 273
   0 -10  -7   66.91    6.68 112
   0  10   8    6.11    3.35  21
   0  10   8   -2.10    2.59 187
   0  10   8   -0.30    1.49 247
   0  10   8   -0.76    2.28 271
   0 -10  -8   -2.62    2.62 111
   0  10   9   29.57    3.94  20
   0  10   9   28.63    4.75 187
   0  10   9   26.55    3.24 250
   0  10   9   23.40    4.12 269
   0 -10  -9   28.88    4.37 110
   0  10  10    0.00    3.02  19
   0  10  10    0.33    3.96 187
   0  10  10    6.44    2.63 251
   0  10  10    1.44    2.44 267
   0 -10 -10    2.20    3.30 109
   0  10  11    3.24    3.24  18
   0  10  11    4.51    2.91 253
   0  10  11    0.28    4.23 265
   0 -10 -11    5.80    3.24 108
   0  10  12    0.40    4.79  18
   0  10  12   -5.22    3.34 253
   0 -10 -12    1.07    4.53 108
   0  10  13   -0.92    3.42  17
   0  10  13    0.43    2.32 254
   0 -10 -13   -1.05    3.16 107
   0  10  14    1.57    5.49  17
   0 -10 -14   -4.97    5.49 107
   0  11 -13   -4.00    5.20  61
   0  11 -13    4.40    5.33 308
   0 -11  13   -1.20    6.00 151
   0 -11  13   -2.96    4.43 183
   0 -11  13    0.00    4.18 406
   0  11 -12   13.38    4.73  60
   0  11 -12   12.84    4.33 308
   0 -11  12    9.87    4.33 150
   0 -11  12    9.35    5.74 183
   0 -11  12   12.86    4.55 406
   0  11 -11    7.43    4.40  58
   0  11 -11    1.10    3.44 307
   0 -11  11   10.19    4.54 148
   0 -11  11   11.12    5.40 183
   0 -11  11    8.12    3.82 405
   0  11 -10   -0.84    2.95  56
   0  11 -10   -0.99    2.97 306
   0 -11  10    6.05    3.94 146
   0 -11  10    6.18    4.06 183
   0 -11  10    3.87    3.12 358
   0 -11  10   -0.49    3.25 405
   0  11  -9   48.14    6.81  54
   0  11  -9   33.58    5.11 305
   0 -11   9   30.01    6.38 144
   0 -11   9   46.41    6.61 183
   0 -11   9   53.88    5.88 362
   0 -11   9   42.67    5.83 404
   0  11  -8  224.35   13.25  53
   0  11  -8  190.62   13.41 303
   0 -11   8  241.65   14.30 143
   0 -11   8  207.79   14.02 182
   0 -11   8  233.99   11.40 365
   0 -11   8  223.76   16.87 403
   0  11  -7  120.34    9.12  51
   0  11  -7   87.76    8.50 302
   0 -11   7  108.54    9.12 141
   0 -11   7  103.10    8.80 182
   0 -11   7  105.14   10.28 402
   0  11  -6  118.67    9.78  49
   0  11  -6   97.80    9.17 300
   0 -11   6  132.46    9.30 139
   0 -11   6  119.25    8.22 401
   0  11  -5    1.20    4.96  47
   0  11  -5    8.23    4.03 299
   0 -11   5   -3.58    4.95 137
   0 -11   5   -0.94    2.81 400
   0  11  -4    0.49    3.74  44
   0  11  -4   -0.16    3.63 297
   0 -11   4    4.06    4.54 134
   0 -11   4    2.28    2.73 399
   0  11  -3   52.16    5.90  42
   0  11  -3   45.63    5.00 295
   0 -11   3   60.90    5.59 132
   0 -11   3   57.99    6.21 398
   0  11  -2    1.34    2.68  40
   0  11  -2    1.79    3.59 292
   0 -11   2    4.77    3.28 130
   0 -11   2   -2.18    3.34 397
   0  11  -1    8.27    3.34  38
   0  11  -1    4.31    3.01 196
   0  11  -1    5.82    2.47 290
   0 -11   1    4.79    2.90 128
   0 -11   1    6.45    2.72 395
   0  11   0  137.95    8.63  36
   0  11   0  114.71    9.74 195
   0  11   0  116.21    7.21 288
   0 -11   0  136.53    8.06 126
   0 -11   0  109.83    7.13 394
   0  11   1    8.55    3.04  34
   0  11   1    4.73    2.58 194
   0  11   1    4.79    2.47 286
   0 -11  -1    6.37    2.75 124
   0 -11  -1    3.86    2.72 392
   0 -11  -1    5.06    1.16 444
   0  11   2   15.12    3.11  32
   0  11   2   10.08    3.46 193
   0  11   2   10.83    3.41 283
   0 -11  -2   15.42    3.11 122
   0  11   3  147.99    9.09  30
   0  11   3  106.08    8.55 192
   0  11   3  114.49    7.06 281
   0 -11  -3  128.90    8.78 120
   0  11   4    3.06    3.22  29
   0  11   4    0.15    4.24 192
   0  11   4    6.23    3.35 279
   0 -11  -4    4.18    3.22 119
   0  11   5   -1.01    2.54  27
   0  11   5   -0.89    3.10 191
   0  11   5    1.50    3.16 277
   0 -11  -5    5.41    3.55 117
   0  11   6   -1.01    3.03  26
   0  11   6    0.45    3.14 190
   0  11   6    3.98    2.94 275
   0 -11  -6    3.37    3.37 116
   0  11   7    4.34    3.21  24
   0  11   7    2.26    3.02 190
   0  11   7    2.90    1.29 237
   0  11   7   -1.51    3.19 273
   0 -11  -7   -1.29    2.89 114
   0  11   8   11.88    3.70  23
   0  11   8   17.22    4.57 189
   0  11   8   12.52    2.16 241
   0  11   8    7.75    3.55 271
   0 -11  -8   14.82    3.55 113
   0  11   9    5.66    4.02  22
   0  11   9    5.07    3.38 189
   0  11   9    6.73    4.38 269
   0 -11  -9    2.98    3.58 112
   0  11  10   -3.18    3.47  21
   0  11  10   -0.91    5.33 268
   0 -11 -10   -0.58    3.03 111
   0  11  11   58.38    8.74  20
   0  11  11   48.42    8.49 266
   0 -11 -11   42.46    6.49 110
   0  11  12    5.68    4.15  20
   0 -11 -12   -1.38    3.74 110
   0  11  13    0.96    4.23  19
   0 -11 -13   -4.37    3.28 109
   0  12 -12   24.31    5.51  59
   0  12 -12   31.64    7.52 305
   0 -12  12   29.73    7.08 149
   0 -12  12   36.94    5.95 182
   0 -12  12   31.38    8.51 404
   0  12 -11    2.46    5.79  58
   0  12 -11    0.44    5.09 305
   0 -12  11   -0.29    5.36 148
   0 -12  11    0.00    3.59 182
   0 -12  11    8.65    7.64 403
   0  12 -10    8.03    4.17  56
   0  12 -10    0.15    5.56 304
   0 -12  10    7.29    5.06 146
   0 -12  10    6.35    4.34 403
   0  12  -9    9.99    4.31  54
   0  12  -9   10.78    6.25 302
   0 -12   9    1.54    4.00 144
   0 -12   9    7.61    3.05 362
   0 -12   9   12.12    4.42 402
   0  12  -8    0.80    3.83  52
   0  12  -8   -2.29    3.27 301
   0 -12   8    2.40    4.15 142
   0 -12   8    5.02    4.02 365
   0 -12   8    4.33    5.29 402
   0  12  -7  110.62    9.01  50
   0  12  -7   81.30    8.04 300
   0 -12   7   98.77    9.88 140
   0 -12   7  112.66    8.62 401
   0  12  -6   61.51    7.92  49
   0  12  -6   52.87    7.23 298
   0 -12   6   57.85    9.25 139
   0 -12   6   52.25    5.50 400
   0  12  -5   14.03    4.52  47
   0  12  -5   16.50    4.57 297
   0 -12   5    9.01    3.86 137
   0 -12   5   11.48    3.73 399
   0  12  -4   83.77    7.26  45
   0  12  -4   67.81    6.69 295
   0 -12   4   86.21    7.71 135
   0 -12   4   82.09    7.00 398
   0  12  -3    5.64    2.82  43
   0  12  -3    1.79    2.83 293
   0 -12   3    4.76    3.12 133
   0 -12   3    7.30    3.58 397
   0  12  -2    2.31    2.74  41
   0  12  -2    1.59    2.88 291
   0 -12   2   -3.75    2.88 131
   0 -12   2    2.40    3.53 395
   0  12  -1    8.49    3.40  39
   0  12  -1    7.93    2.83 289
   0 -12   1   14.01    3.40 129
   0 -12   1   12.04    3.36 394
   0  12   0    4.08    2.95  37
   0  12   0    0.14    2.53 287
   0 -12   0    0.98    2.95 127
   0 -12   0    3.49    2.93 393
   0  12   1   46.61    5.51  35
   0  12   1   40.18    4.53 285
   0 -12  -1   51.83    5.51 125
   0 -12  -1   55.94    6.29 391
   0 -12  -1   52.44    4.25 449
   0  12   2  104.46    7.46  33
   0  12   2   84.26    7.03 283
   0 -12  -2  102.30    8.75 123
   0 -12  -2  108.31    6.27 441
   0  12   3   21.83    4.42  32
   0  12   3   22.64    4.56 281
   0 -12  -3   23.74    3.98 122
   0  12   4   39.32    5.20  30
   0  12   4   37.17    5.77 279
   0 -12  -4   39.33    4.59 120
   0  12   5   11.63    4.14  29
   0  12   5   13.19    3.77 277
   0 -12  -5   19.90    4.93 119
   0  12   6   -8.47    4.98  27
   0  12   6    1.62    3.25 275
   0 -12  -6    3.32    5.31 117
   0  12   7   -4.41    4.24  26
   0  12   7   10.75    4.20 273
   0 -12  -7   -0.51    3.39 116
   0  12   8    1.31    3.92  25
   0  12   8    2.57    4.29 271
   0 -12  -8    2.45    4.08 115
   0  12   9    5.68    4.41  24
   0  12   9    4.99    5.99 269
   0 -12  -9   -0.16    3.15 114
   0  12  10   13.46    4.89  23
   0  12  10   12.30    5.66 268
   0 -12 -10    3.67    4.28 113
   0  12  11   -3.57    4.32  22
   0  12  11   -5.06    3.80 266
   0 -12 -11    5.36    4.92 112
   0  13 -10   13.40    6.31  56
   0  13 -10   10.95    7.73 301
   0 -13  10   13.55    8.20 146
   0 -13  10   11.18    4.72 401
   0  13  -9   -3.75    4.07  54
   0  13  -9    0.50    5.51 300
   0 -13   9    1.47    4.24 144
   0 -13   9    2.63    6.19 401
   0  13  -8    9.49    4.57  52
   0  13  -8    4.52    5.39 299
   0 -13   8   -1.52    4.74 142
   0 -13   8    2.20    2.83 364
   0 -13   8   11.08    4.86 400
   0  13  -7  -10.27    5.30  50
   0  13  -7   -1.01    3.53 298
   0 -13   7    2.97    5.94 140
   0 -13   7    2.08    3.87 399
   0  13  -6    1.43    4.14  49
   0  13  -6    1.93    3.86 296
   0 -13   6    4.92    3.97 139
   0 -13   6   -0.29    3.80 398
   0  13  -5   96.22   11.64  47
   0  13  -5   98.85    9.55 295
   0 -13   5  109.78   11.93 137
   0 -13   5  107.56   10.47 397
   0  13  -4    2.21    3.10  45
   0  13  -4   -1.18    2.81 293
   0 -13   4    1.03    3.39 135
   0 -13   4   -3.25    4.38 396
   0  13  -3   49.40    6.59  43
   0  13  -3   38.39    6.16 291
   0 -13   3   43.14    5.73 133
   0 -13   3   45.59    7.53 395
   0  13  -2   44.30    7.01  41
   0  13  -2   38.69    4.77 290
   0 -13   2   54.97    6.45 131
   0 -13   2   35.35    5.66 394
   0  13  -1    3.46    3.18  40
   0  13  -1   -1.66    2.77 288
   0 -13   1    1.11    3.05 130
   0 -13   1    3.57    3.43 393
   0  13   0    2.48    3.17  38
   0  13   0    1.93    3.03 286
   0 -13   0    1.10    3.31 128
   0 -13   0    2.46    2.74 392
   0  13   1   -0.28    2.90  36
   0  13   1    8.02    3.18 284
   0 -13  -1    4.01    3.87 126
   0  13   2    2.93    3.35  35
   0  13   2    2.38    3.07 282
   0 -13  -2   -3.49    2.93 125
   0  13   3   16.94    4.27  33
   0  13   3   14.77    4.12 280
   0 -13  -3   15.66    4.41 123
   0  13   4   28.09    5.56  32
   0  13   4   16.70    3.78 278
   0 -13  -4   14.49    4.54 122
   0  13   5   12.86    4.99  30
   0  13   5   17.61    5.37 276
   0 -13  -5   11.05    4.54 120
   0  13   6   20.06    5.49  29
   0  13   6   10.76    6.30 275
   0 -13  -6   18.17    5.80 119
   0  13   7   -1.30    4.23  28
   0  13   7    3.01    4.27 273
   0 -13  -7    2.76    4.71 118
   0  13   8    2.36    3.71  27
   0  13   8    7.17    4.89 271
   0  13   9   -1.50    4.66  26
   0  13   9    6.35    6.69 269
   0 -13  -9    6.50    5.50 116
   0  13  10    0.34    4.28 268
   0  14  -8    5.51    5.67  52
   0  14  -8    1.31    4.75 297
   0 -14   8    0.97    5.51 142
   0 -14   8   -3.62    5.07 398
   0  14  -7    2.04    6.43  51
   0  14  -7   -3.62    3.94 296
   0 -14   7   -1.25    6.74 141
   0 -14   7    0.43    2.88 366
   0 -14   7    1.14    4.28 398
   0  14  -6   -1.21    3.78  49
   0  14  -6   -5.46    4.85 295
   0 -14   6    6.49    4.68 139
   0 -14   6    2.68    3.80 397
   0  14  -5   -2.93    3.37  47
   0  14  -5   -4.39    3.07 293
   0 -14   5    2.34    3.80 137
   0 -14   5    0.56    3.89 396
   0  14  -4    1.00    5.97  46
   0  14  -4    1.14    4.12 292
   0 -14   4   -1.99    5.82 136
   0 -14   4   -0.83    3.03 395
   0  14  -3  118.22   13.07  44
   0  14  -3  119.12   11.26 290
   0 -14   3  132.62   20.55 134
   0 -14   3  142.63   14.18 394
   0  14  -2    3.84    4.25  42
   0  14  -2   -0.82    3.01 288
   0 -14   2    9.18    4.11 132
   0 -14   2    5.28    4.06 393
   0  14  -1    1.49    4.34  41
   0  14  -1   -1.49    4.35 287
   0 -14   1   -3.26    5.02 131
   0 -14   1    6.34    3.51 392
   0  14   0    1.62    3.38  39
   0  14   0    0.54    3.66 285
   0 -14   0   -3.25    2.71 129
   0 -14   0    4.85    3.77 391
   0  14   1    1.49    3.39  37
   0  14   1   -0.95    3.66 283
   0 -14  -1   -4.75    3.39 127
   0  14   2   -3.28    2.73  36
   0  14   2    2.05    3.55 281
   0 -14  -2    0.41    3.55 126
   0  14   3    0.00    5.12  34
   0  14   3    2.07    4.84 279
   0 -14  -3    4.01    5.40 124
   0  14   4   -2.82    3.81  33
   0  14   4    1.26    3.09 278
   0 -14  -4    1.27    3.53 123
   0  14   5   30.68    6.08  32
   0  14   5   23.60    5.58 276
   0 -14  -5   25.76    6.66 122
   0  14   6   -2.98    6.11  31
   0  14   6   -0.29    3.36 274
   0 -14  -6   -2.83    5.37 121
   0  14   7    7.22    6.91  29
   0  14   7    5.70    6.60 273
   0 -14  -7    0.46    6.60 119
   0  15  -4   -1.66    4.55  46
   0  15  -4   -0.28    3.17 290
   0 -15   4    3.58    4.96 136
   0 -15   4   -0.81    3.91 394
   0  15  -3   -0.68    5.70  44
   0  15  -3   -0.68    4.61 288
   0 -15   3  -11.53    6.38 134
   0 -15   3    0.40    4.01 393
   0  15  -2   14.24    5.24  43
   0  15  -2    5.37    3.76 287
   0 -15   2   11.96    5.38 133
   0 -15   2   10.65    4.39 392
   0  15  -1   14.68    5.87  41
   0  15  -1   25.36    4.94 285
   0 -15   1   24.43    5.87 131
   0 -15   1   34.77    5.84 391
   0  15   0    5.33    4.93  40
   0  15   0    4.53    3.60 284
   0 -15   0    4.39    4.26 130
   0  15   1   -7.20    5.60  38
   0  15   1    0.40    3.33 282
   0 -15  -1  -10.40    5.20 128
   0  15   2    5.23    3.89  37
   0  15   2   -1.88    3.75 280
   0 -15  -2    4.02    4.29 127
   0  15   3    0.27    3.65  36
   0  15   3   -3.11    3.38 279
   0 -15  -3    1.08    3.65 126
   1 -15  -5    6.69    6.83 123
  -1  15   5   11.42    6.69  33
  -1  15   5   -2.70    3.69 274
   1 -15  -4    2.47    4.25 125
  -1  15   4    2.60    4.38  35
  -1  15   4    0.98    3.62 276
   1 -15  -3   -3.25    4.20 126
  -1  15   3    3.92    4.47  36
  -1  15   3   -1.78    2.88 278
   1 -15  -2    5.64    6.04 127
  -1  15   2    2.82    5.10  37
  -1  15   2   -1.63    4.34 279
   1 -15  -1   14.18    5.62 129
   1 -15  -1   18.79    5.33 391
  -1  15   1   18.59    4.95  39
  -1  15   1   14.80    4.58 281
   1 -15   0   18.07    4.82 130
   1 -15   0   20.33    4.95 392
  -1  15   0   18.60    4.95  40
  -1  15   0   19.03    4.56 283
   1 -15   1   12.92    5.65 132
   1 -15   1   21.66    6.32 393
  -1  15  -1   18.56    4.44  42
  -1  15  -1   12.32    5.63 285
   1 -15   2   37.35    8.28 133
   1 -15   2   20.35    6.10 394
  -1  15  -2   26.74    5.70  43
  -1  15  -2   22.05    5.38 286
   1 -15   3    6.19    5.22 135
   1 -15   3    0.41    5.62 395
  -1  15  -3   -0.28    3.99  45
  -1  15  -3    5.56    3.80 288
   1 -15   4    2.52    4.34 137
   1 -15   4    3.47    4.03 396
  -1  15  -4   -0.28    5.05  47
  -1  15  -4    0.55    3.16 290
   1 -15   5    2.01    4.45 138
   1 -15   5   -0.70    4.51 397
  -1  15  -5    6.76    5.18  48
  -1  15  -5   -2.95    3.09 291
   1 -14  -8    8.37    5.37 119
  -1  14   8    6.16    5.37  29
  -1  14   8   -1.44    6.41 270
   1 -14  -7    2.14    4.60 120
  -1  14   7    3.06    4.44  30
  -1  14   7    5.32    4.22 271
   1 -14  -6   -3.56    3.56 121
  -1  14   6    1.04    4.01  31
  -1  14   6    1.37    4.10 273
   1 -14  -5   31.72    6.06 122
  -1  14   5   34.60    6.49  32
  -1  14   5   34.01    5.62 275
   1 -14  -4   -2.39    4.79 123
  -1  14   4    3.24    4.93  33
  -1  14   4    2.16    4.47 277
   1 -14  -3    8.85    3.87 125
  -1  14   3    7.47    4.56  35
  -1  14   3    5.78    3.39 278
   1 -14  -2   -2.33    3.15 126
   1 -14  -2   -2.98    3.38 391
  -1  14   2    4.79    3.83  36
  -1  14   2    6.66    3.19 280
   1 -14  -1    1.77    3.27 128
   1 -14  -1    0.81    3.93 392
  -1  14   1   -1.77    2.99  38
  -1  14   1   -1.78    2.74 282
   1 -14   0    1.77    4.77 129
   1 -14   0   13.07    3.81 393
  -1  14   0    6.26    4.63  39
  -1  14   0   12.68    3.82 284
   1 -14   1   25.63    5.21 131
   1 -14   1   36.36    6.59 395
  -1  14  -1   26.04    4.93  41
  -1  14  -1   26.57    4.50 286
   1 -14   2    2.22    3.06 133
   1 -14   2   -2.50    3.47 396
  -1  14  -2    5.83    3.19  43
  -1  14  -2    1.92    3.02 288
   1 -14   3   75.20    9.75 134
   1 -14   3   72.53    9.44 397
  -1  14  -3   82.68    9.49  44
  -1  14  -3   60.28    6.81 290
   1 -14   4   15.10    4.65 136
   1 -14   4   16.34    4.59 398
  -1  14  -4   12.51    5.09  46
  -1  14  -4    5.39    3.55 291
   1 -14   5    1.35    4.35 138
   1 -14   5    3.80    3.95 399
  -1  14  -5    4.66    4.66  48
  -1  14  -5    0.88    2.78 293
   1 -14   6    4.81    6.05 140
   1 -14   6   10.76    7.03 400
  -1  14  -6    4.36    6.86  50
  -1  14  -6    3.80    5.01 295
   1 -14   7    7.09    5.16 141
   1 -14   7    1.07    3.97 400
  -1  14  -7    5.80    5.80  51
  -1  14  -7   11.40    4.59 296
   1 -14   8   -0.33    4.83 143
   1 -14   8    1.25    4.84 401
  -1  14  -8    2.50    5.83  53
  -1  14  -8   -3.14    3.96 297
   1 -13 -10    5.04    6.01 115
  -1  13  10   -3.25    4.87  25
  -1  13  10    0.82    6.59 266
   1 -13  -9   -2.85    4.69 116
  -1  13   9    3.85    5.36  26
  -1  13   9    3.21    4.56 268
   1 -13  -8   -1.68    4.70 117
  -1  13   8   -4.53    4.70  27
  -1  13   8   -4.27    4.27 270
   1 -13  -7    3.23    4.53 118
  -1  13   7    3.72    4.21  28
  -1  13   7   -2.49    5.48 271
   1 -13  -6   35.37    6.70 119
  -1  13   6   43.98    6.08  29
  -1  13   6   28.28    5.30 273
   1 -13  -5    4.06    3.61 121
  -1  13   5   -2.11    2.86  31
  -1  13   5    5.91    3.73 275
   1 -13  -4    1.75    3.20 122
  -1  13   4    8.74    3.64  32
  -1  13   4    4.22    3.76 277
   1 -13  -3   37.06    5.96 124
  -1  13   3   34.50    5.54  34
  -1  13   3   26.88    4.09 279
   1 -13  -2    0.28    3.07 125
   1 -13  -2    1.79    3.58 392
  -1  13   2    5.59    3.63  35
  -1  13   2    2.85    2.71 281
   1 -13  -1   -0.69    2.63 127
   1 -13  -1    4.97    3.03 393
  -1  13   1   -2.77    2.63  37
  -1  13   1    2.80    2.66 283
   1 -13   0   11.38    4.30 129
   1 -13   0    9.44    4.58 394
  -1  13   0   11.93    4.72  39
  -1  13   0    6.53    3.06 285
   1 -13   1   -3.92    2.94 130
   1 -13   1    2.53    2.81 396
  -1  13  -1   -2.66    2.80  40
  -1  13  -1   -3.47    2.36 287
   1 -13   2    0.57    2.85 132
   1 -13   2    1.57    3.28 397
  -1  13  -2   -0.14    2.85  42
  -1  13  -2   -2.10    2.52 289
   1 -13   3   25.32    5.41 134
   1 -13   3   30.74    5.54 398
  -1  13  -3   25.36    4.98  44
  -1  13  -3   24.03    4.01 291
   1 -13   4    4.25    3.79 136
   1 -13   4    6.57    3.58 399
  -1  13  -4    0.76    2.89  46
  -1  13  -4    2.95    3.10 293
   1 -13   5  236.49   19.38 138
   1 -13   5  218.22   17.79 400
  -1  13  -5  227.03   16.74  48
  -1  13  -5  212.65   16.96 295
   1 -13   6   -4.42    5.24 139
   1 -13   6   -3.94    3.47 401
  -1  13  -6    1.31    5.42  49
  -1  13  -6    4.53    4.53 296
   1 -13   7   10.97    4.72 141
   1 -13   7   -3.89    3.42 182
   1 -13   7    0.16    4.52 402
  -1  13  -7    4.22    4.56  51
  -1  13  -7    2.55    3.57 298
   1 -13   8   13.29    4.86 143
   1 -13   8   10.09    4.57 182
   1 -13   8   15.54    5.45 403
  -1  13  -8   13.78    4.38  53
  -1  13  -8    6.21    5.70 299
   1 -13   9    3.44    4.23 145
   1 -13   9    5.41    4.46 183
   1 -13   9    0.34    3.88 403
  -1  13  -9    9.86    4.70  55
  -1  13  -9    5.29    5.13 301
   1 -13  10   -2.13    5.31 146
   1 -13  10    7.86    5.14 183
   1 -13  10    2.32    5.13 404
  -1  13 -10   -4.86    5.01  56
  -1  13 -10    0.64    3.97 302
   1 -13  11    6.45    5.65 183
   1 -13  11   10.08    7.64 404
  -1  13 -11   25.89    5.92  58
  -1  13 -11   11.18    4.75 303
  -1  12  12   11.38    6.27  22
   1 -12 -11   -0.45    4.03 112
  -1  12  11   -1.79    4.48  22
  -1  12  11    2.13    3.65 265
   1 -12 -10   26.13    7.07 113
  -1  12  10   39.47    7.22  23
  -1  12  10   32.53    4.96 266
   1 -12  -9   -2.22    3.97 114
  -1  12   9    4.44    3.81  24
  -1  12   9    0.95    3.17 268
   1 -12  -8   -0.66    4.11 115
  -1  12   8   -1.32    3.78  25
  -1  12   8    4.39    2.69 195
  -1  12   8   -4.08    3.10 270
   1 -12  -7   -2.40    3.26 116
  -1  12   7    4.45    4.45  26
  -1  12   7   -3.54    2.97 195
  -1  12   7   -4.89    4.73 271
   1 -12  -6    1.65    3.63 118
  -1  12   6   -0.66    3.47  28
  -1  12   6   -1.70    3.68 195
  -1  12   6    1.03    3.08 273
   1 -12  -5    4.43    3.48 119
  -1  12   5    3.32    3.64  29
  -1  12   5    4.53    3.11 196
  -1  12   5    0.16    2.80 275
   1 -12  -4   26.89    5.01 121
  -1  12   4   46.33    5.47  31
  -1  12   4   40.62    5.80 196
  -1  12   4   35.04    5.07 277
   1 -12  -3    3.37    2.93 122
   1 -12  -3    6.22    2.97 391
  -1  12   3    0.73    2.64  32
  -1  12   3    4.25    2.84 197
  -1  12   3    3.51    3.97 279
   1 -12  -2  105.57    9.74 124
   1 -12  -2  117.52    7.73 392
   1 -12  -2  118.93    9.55 444
  -1  12   2  114.02    7.73  34
  -1  12   2   95.89    9.82 198
  -1  12   2   91.23    7.81 282
   1 -12  -1   41.64    4.82 126
   1 -12  -1   53.65    5.77 394
  -1  12   1   44.61    5.66  36
  -1  12   1   41.14    4.46 284
   1 -12   0   -1.28    2.98 128
   1 -12   0   -0.99    3.55 396
  -1  12   0   -3.54    2.27  38
  -1  12   0    1.85    2.13 286
   1 -12   1   24.28    4.17 130
   1 -12   1   23.96    4.33 397
  -1  12  -1   19.24    3.59  40
  -1  12  -1   20.46    3.41 288
   1 -12   2   -3.10    2.65 132
   1 -12   2    9.90    3.25 398
  -1  12  -2   -1.33    3.98  42
  -1  12  -2    6.20    3.31 291
   1 -12   3   -2.29    3.97 134
   1 -12   3    3.50    3.80 400
  -1  12  -3   -1.38    4.59  44
  -1  12  -3   -2.08    1.93 293
   1 -12   4   71.69    8.12 136
   1 -12   4   77.56    7.69 401
  -1  12  -4   97.85    9.10  46
  -1  12  -4   70.03    6.85 295
   1 -12   5    2.50    4.33 137
   1 -12   5   -1.11    3.16 182
   1 -12   5    0.16    3.08 402
  -1  12  -5    6.50    5.50  47
  -1  12  -5   -1.15    2.79 297
   1 -12   6   27.62    5.86 139
   1 -12   6   20.63    4.67 183
   1 -12   6   18.86    5.17 403
  -1  12  -6   14.20    5.18  49
  -1  12  -6   25.42    5.57 298
   1 -12   7  167.43   11.95 141
   1 -12   7  159.25   11.30 183
   1 -12   7  179.79   13.95 404
  -1  12  -7  163.61   12.59  51
  -1  12  -7  149.65   12.57 300
   1 -12   8    3.21    3.52 143
   1 -12   8    8.30    4.82 184
   1 -12   8   -0.65    4.73 404
  -1  12  -8    3.98    3.67  53
  -1  12  -8   -0.16    3.23 302
   1 -12   9   -0.89    3.25 145
   1 -12   9   -2.69    4.36 184
   1 -12   9   -0.51    3.42 365
   1 -12   9    1.75    3.97 405
  -1  12  -9   -1.18    3.84  55
  -1  12  -9   -2.31    2.77 303
   1 -12  10    3.16    3.87 147
   1 -12  10    7.45    6.60 184
   1 -12  10    7.00    4.51 406
  -1  12 -10    6.17    3.88  57
  -1  12 -10    0.89    3.40 304
   1 -12  11    1.97    3.51 148
   1 -12  11    0.34    4.42 185
   1 -12  11   -0.15    4.28 406
  -1  12 -11   -1.82    3.93  58
  -1  12 -11    2.00    4.00 305
   1 -12  12   11.57    5.24 150
   1 -12  12   13.64    6.31 185
   1 -12  12    5.88    5.28 407
  -1  12 -12    6.06    4.27  60
  -1  12 -12    6.42    3.91 306
  -1  11  13    0.00    4.51  19
  -1  11  12    0.28    5.13  20
   1 -11 -11   13.57    4.52 110
  -1  11  11   15.12    4.10  20
  -1  11  11   12.23    3.13 247
   1 -11 -10    4.64    3.92 111
  -1  11  10   -1.30    3.62  21
  -1  11  10    0.75    1.81 245
  -1  11  10    0.00    3.35 266
   1 -11  -9   -1.20    3.14 112
  -1  11   9   -3.59    2.84  22
  -1  11   9   -3.35    2.47 193
  -1  11   9    0.61    1.68 243
   1 -11  -8   22.71    4.98 113
  -1  11   8   29.85    5.13  23
  -1  11   8   29.93    4.94 193
  -1  11   8   24.95    3.27 241
  -1  11   8   35.72    5.37 269
   1 -11  -7   -1.62    3.90 115
  -1  11   7    1.46    4.38  25
  -1  11   7    0.44    2.47 194
  -1  11   7   -1.13    1.45 237
  -1  11   7   -2.22    2.85 271
   1 -11  -6    5.62    4.43 116
  -1  11   6    1.53    3.07  26
  -1  11   6    4.34    2.75 194
  -1  11   6   11.90    2.97 273
   1 -11  -5    1.67    4.52 118
  -1  11   5   -1.68    3.52  28
  -1  11   5    2.89    2.17 195
  -1  11   5   -1.73    2.25 275
   1 -11  -4    0.64    2.87 119
  -1  11   4    8.14    3.35  29
  -1  11   4   -2.61    2.17 195
  -1  11   4    0.17    3.87 278
   1 -11  -3    1.83    2.60 121
   1 -11  -3   -3.19    3.77 392
  -1  11   3   -1.37    2.29  31
  -1  11   3   -1.02    2.32 196
  -1  11   3    5.30    3.05 280
   1 -11  -2   47.82    5.31 123
   1 -11  -2   45.16    4.03 393
   1 -11  -2   54.29    3.78 441
  -1  11   2   41.03    4.87  33
  -1  11   2   47.43    4.82 197
  -1  11   2   48.55    4.61 282
   1 -11  -1  121.79    7.40 125
   1 -11  -1  122.95    7.78 395
   1 -11  -1  142.38    6.25 446
  -1  11   1  123.52    7.98  35
  -1  11   1  122.69   10.00 198
  -1  11   1  110.67    6.38 285
  -1  11   1  101.53    9.95 414
   1 -11   0  261.56   13.95 127
   1 -11   0  265.65   15.91 397
  -1  11   0  272.24   15.25  37
  -1  11   0  249.39   16.96 199
  -1  11   0  264.05   13.54 287
  -1  11   0  286.47   16.50 416
   1 -11   1   48.87    4.59 129
   1 -11   1   39.43    4.03 398
  -1  11  -1   41.45    4.59  39
  -1  11  -1   42.90    6.50 200
  -1  11  -1   35.58    4.37 290
  -1  11  -1   39.27    6.27 417
   1 -11   2    5.22    2.77 131
   1 -11   2   10.79    3.08 400
  -1  11  -2    9.06    2.92  41
  -1  11  -2    5.54    3.39 201
  -1  11  -2    6.26    2.54 292
   1 -11   3   18.65    3.06 133
   1 -11   3    9.36    3.49 182
   1 -11   3   10.24    3.52 401
  -1  11  -3   14.13    3.85  43
  -1  11  -3   13.22    4.41 202
  -1  11  -3   11.86    2.81 294
   1 -11   4    5.39    4.38 135
   1 -11   4    3.58    3.26 183
   1 -11   4    0.17    2.49 402
  -1  11  -4    1.35    2.87  45
  -1  11  -4    1.49    3.15 297
   1 -11   5   -7.50    4.50 137
   1 -11   5   -0.17    2.84 184
   1 -11   5   -1.53    3.92 404
  -1  11  -5    0.33    4.99  47
  -1  11  -5    6.73    2.83 299
   1 -11   6   27.31    5.68 140
   1 -11   6   37.83    5.62 184
   1 -11   6   32.72    5.07 405
  -1  11  -6   38.41    5.83  50
  -1  11  -6   31.49    5.05 301
   1 -11   7   13.38    4.21 142
   1 -11   7   14.47    4.48 185
   1 -11   7   14.21    4.11 406
  -1  11  -7    8.87    4.51  52
  -1  11  -7   15.48    4.74 302
   1 -11   8   92.90    7.51 143
   1 -11   8  105.69    9.15 185
   1 -11   8  110.52    8.28 406
  -1  11  -8  142.04    9.97  53
  -1  11  -8  101.58    9.13 304
   1 -11   9  101.78    7.56 145
   1 -11   9  100.40    8.87 186
   1 -11   9  107.70    7.84 365
   1 -11   9  108.96    7.32 407
  -1  11  -9  104.73    7.70  55
  -1  11  -9  100.42    9.17 305
   1 -11  10   10.80    4.24 147
   1 -11  10    0.83    3.49 186
   1 -11  10    1.83    2.44 361
   1 -11  10    3.66    3.08 408
  -1  11 -10    1.64    2.74  57
  -1  11 -10    9.02    3.74 307
   1 -11  11   -0.27    3.09 149
   1 -11  11    2.48    3.97 186
   1 -11  11   -2.74    2.74 408
  -1  11 -11    5.91    4.03  59
  -1  11 -11    2.57    2.98 308
   1 -11  12    7.02    5.17 151
   1 -11  12    0.00    4.95 186
   1 -11  12   -0.14    2.85 409
  -1  11 -12    7.68    5.03  61
  -1  11 -12   -0.13    3.06 309
   1 -11  13    0.52    3.67 152
   1 -11  13    1.82    4.13 186
   1 -11  13    2.54    3.67 409
  -1  11 -13    1.83    3.93  62
  -1  11 -13   10.52    5.92 309
  -1  11 -14    4.43    3.65 310
  -1  10  14   13.59    5.88  16
  -1  10  14    5.55    3.21 252
  -1  10  13    3.56    3.95  17
  -1  10  13    2.49    2.49 252
   1 -10 -12    4.40    4.26 108
  -1  10  12    3.20    4.80  18
  -1  10  12    1.32    2.20 251
   1 -10 -11    4.19    3.38 108
  -1  10  11    4.60    2.84  18
  -1  10  11   -0.15    2.36 250
   1 -10 -10    3.58    2.76 109
  -1  10  10    1.79    3.17  19
  -1  10  10    0.30    2.11 191
  -1  10  10    3.41    2.52 249
  -1  10  10    5.27    3.19 265
   1 -10  -9   87.15    7.36 110
  -1  10   9   96.86    7.49  20
  -1  10   9   73.86    7.67 191
  -1  10   9   72.36    6.74 247
  -1  10   9   75.56    6.34 267
   1 -10  -8    1.03    2.78 111
  -1  10   8   -1.90    2.49  21
  -1  10   8   -0.15    1.80 192
  -1  10   8    0.30    1.37 245
  -1  10   8   -3.32    2.31 269
   1 -10  -7    0.31    2.45 113
  -1  10   7    4.59    3.06  23
  -1  10   7    6.12    2.54 192
  -1  10   7    1.24    1.24 242
  -1  10   7    4.46    2.53 271
  -1  10   7    5.20    3.25 405
   1 -10  -6   81.41    6.29 114
  -1  10   6   86.85    7.09  24
  -1  10   6   77.12    7.15 193
  -1  10   6   78.64    5.29 239
  -1  10   6   74.74    6.36 273
  -1  10   6   77.20    8.54 406
   1 -10  -5   -3.55    2.53   7
   1 -10  -5    0.34    2.73 116
  -1  10   5    4.61    3.42  26
  -1  10   5   -1.02    2.54  97
  -1  10   5    0.30    2.82 193
  -1  10   5    0.33    3.09 275
  -1  10   5   -3.54    4.31 407
   1 -10  -4   27.32    5.78   9
  -1  10   4   20.78    5.07  28
  -1  10   4   18.90    4.38  99
  -1  10   4   21.71    3.42 194
  -1  10   4   21.74    4.14 278
  -1  10   4   17.78    3.62 409
   1 -10  -3   -0.49    4.27  12
   1 -10  -3    5.60    3.84 120
   1 -10  -3    0.15    2.39 392
  -1  10   3   -0.64    3.20  30
  -1  10   3    4.76    4.60 102
  -1  10   3   -0.45    2.09 195
  -1  10   3    1.36    2.04 280
  -1  10   3    0.15    2.82 410
   1 -10  -2    8.10    2.96  14
   1 -10  -2    4.90    2.60 122
   1 -10  -2    5.02    2.80 394
  -1  10   2    1.22    2.45  32
  -1  10   2    2.96    2.65 104
  -1  10   2    2.26    2.26 196
  -1  10   2    2.26    2.10 283
  -1  10   2    2.06    2.51 412
   1 -10  -1  306.05   18.38  16
   1 -10  -1  297.78   18.67 124
   1 -10  -1  318.76   18.51 396
   1 -10  -1  354.40   19.33 444
  -1  10   1  305.22   15.53  34
  -1  10   1  297.01   15.67 106
  -1  10   1  316.99   17.50 197
  -1  10   1  267.53   15.56 285
  -1  10   1  304.59   18.97 413
   1 -10   0    6.89    2.70  19
   1 -10   0    2.09    2.09 126
   1 -10   0    7.84    2.56 398
  -1  10   0    4.78    2.69  36
  -1  10   0    4.20    3.00 109
  -1  10   0    5.88    2.63 198
  -1  10   0    3.15    1.80 288
  -1  10   0    0.91    2.72 415
   1 -10   1    2.15    2.91  21
   1 -10   1    2.15    3.23 128
   1 -10   1   -1.25    3.43 400
  -1  10  -1   -5.22    3.38  38
  -1  10  -1    1.53    2.61 111
  -1  10  -1    2.21    2.53 199
  -1  10  -1   -0.60    1.50 291
  -1  10  -1    4.83    2.96 417
   1 -10   2  312.14   24.10  23
   1 -10   2  311.75   15.77 131
   1 -10   2  313.81   16.71 182
   1 -10   2  314.90   14.76 401
  -1  10  -2  313.97   16.08  41
  -1  10  -2  322.23   21.05 113
  -1  10  -2  321.96   20.57 200
  -1  10  -2  284.14   11.68 294
  -1  10  -2  324.30   15.08 418
   1 -10   3   15.78    4.58  25
   1 -10   3   16.98    3.23 133
   1 -10   3   17.93    3.85 184
   1 -10   3   10.84    3.05 403
  -1  10  -3   14.76    3.22  43
  -1  10  -3    7.98    5.26 115
  -1  10  -3   13.62    4.98 201
  -1  10  -3   10.60    2.15 296
  -1  10  -3   10.69    3.56 420
   1 -10   4    2.54    2.87  27
   1 -10   4    1.34    3.51 135
   1 -10   4   -4.14    3.80 185
   1 -10   4    0.34    2.86 404
  -1  10  -4    1.50    3.68  45
  -1  10  -4    3.38    3.72 117
  -1  10  -4    0.00    2.90 203
  -1  10  -4   -0.71    1.96 299
  -1  10  -4   -2.98    2.32 422
   1 -10   5   22.77    4.43  29
   1 -10   5   29.52    4.08 138
   1 -10   5   26.85    4.96 185
   1 -10   5   28.69    3.69 405
  -1  10  -5   32.63    4.24  48
  -1  10  -5   28.12    4.74 119
  -1  10  -5   25.74    4.52 204
  -1  10  -5   25.76    3.37 301
  -1  10  -5   23.35    4.70 424
   1 -10   6   24.24    3.87 140
   1 -10   6   16.99    4.00 186
   1 -10   6   24.75    4.92 406
  -1  10  -6   28.93    3.56  50
  -1  10  -6   19.65    3.12 303
   1 -10   7    5.68    2.41 142
   1 -10   7    7.83    3.59 187
   1 -10   7    6.68    3.86 408
  -1  10  -7    1.28    2.41  52
  -1  10  -7    2.34    2.05 305
   1 -10   8   92.40    7.00 144
   1 -10   8   97.08    6.75 187
   1 -10   8  104.14    7.21 408
  -1  10  -8  104.36    7.69  54
  -1  10  -8   94.43    6.30 307
   1 -10   9  108.15    6.83 146
   1 -10   9   84.74    7.79 187
   1 -10   9  134.47   12.31 364
   1 -10   9   99.89    8.32 409
  -1  10  -9  112.45    8.18  56
  -1  10  -9  100.57    7.18 308
   1 -10  10  215.55   12.25 148
   1 -10  10  180.65   12.00 188
   1 -10  10  227.18   10.09 360
   1 -10  10  201.18   12.90 410
  -1  10 -10  203.55   11.85  58
  -1  10 -10  190.31   11.93 309
   1 -10  11   12.87    3.64 150
   1 -10  11   10.70    3.78 188
   1 -10  11   16.85    3.70 410
  -1  10 -11   15.07    4.03  60
  -1  10 -11   13.95    3.52 310
   1 -10  12    3.99    3.73 151
   1 -10  12    0.16    4.41 188
   1 -10  12    0.95    3.39 411
  -1  10 -12    3.60    2.96  61
  -1  10 -12    0.00    2.71 311
   1 -10  13   10.34    4.85 153
   1 -10  13    7.73    5.05 188
   1 -10  13    0.13    3.24 411
  -1  10 -13    6.76    3.70  63
  -1  10 -13    3.32    3.19 312
   1 -10  14    2.66    3.55 155
   1 -10  14    1.27    6.03 188
   1 -10  14   -0.40    3.36 411
  -1  10 -14    6.98    5.58  65
  -1  10 -14    0.89    5.08 312
   1 -10  15   -1.52    3.16 156
   1 -10  15   -1.92    3.84 187
   1 -10  15   -0.67    5.50 411
  -1  10 -15    0.38    3.92  66
  -1  10 -15   -3.03    3.79 313
  -1   9  15    6.73    4.31  14
  -1   9  15    5.10    3.50 255
  -1   9  14    3.31    3.82  14
  -1   9  14    1.60    3.06 255
   1  -9 -13    3.59    3.21 105
  -1   9  13    2.34    3.50 254
   1  -9 -12   -1.55    2.84 105
  -1   9  12   -3.10    2.97  15
  -1   9  12   -1.53    1.78 233
  -1   9  12    2.49    2.19 254
   1  -9 -11   -3.00    2.74 106
  -1   9  11    1.44    2.48  16
  -1   9  11    0.48    1.74 189
  -1   9  11   -2.20    2.05 253
   1  -9 -10    1.72    2.39 107
  -1   9  10    1.46    2.65  17
  -1   9  10   -3.01    2.53 189
  -1   9  10    0.44    1.77 252
  -1   9  10   -1.07    2.13 265
  -1   9  10    1.30    3.26 401
   1  -9  -9    2.03    2.43 108
  -1   9   9    4.19    2.43  18
  -1   9   9    0.94    2.52 190
  -1   9   9    2.37    1.78 251
  -1   9   9   -0.81    2.97 266
  -1   9   9    4.00    3.50 402
   1  -9  -8   21.10    3.61 109
  -1   9   8   24.41    4.02  19
  -1   9   8   19.80    4.51  90
  -1   9   8   13.74    2.81 190
  -1   9   8   17.94    2.39 249
  -1   9   8   19.63    3.57 268
  -1   9   8   17.18    4.47 403
   1  -9  -7  204.59   12.74   2
   1  -9  -7  225.51   10.09 111
  -1   9   7  241.76    9.79  21
  -1   9   7  210.08   12.04  92
  -1   9   7  196.14   13.48 191
  -1   9   7  202.52   10.77 247
  -1   9   7  189.72   10.12 270
  -1   9   7  209.83   14.69 404
   1  -9  -6  126.79    7.59   4
   1  -9  -6  113.64    7.28 112
  -1   9   6  132.83    8.34  22
  -1   9   6  118.99    7.89  94
  -1   9   6  110.82    7.08 191
  -1   9   6  110.60    8.38 243
  -1   9   6  113.02    7.13 273
  -1   9   6  128.09    9.35 405
   1  -9  -5   47.82    6.20   7
   1  -9  -5   53.44    4.68 114
  -1   9   5   54.55    4.84  24
  -1   9   5   48.66    5.57  97
  -1   9   5   46.45    3.83 192
  -1   9   5   38.73    3.05 239
  -1   9   5   51.21    4.42 275
  -1   9   5   40.54    4.52 406
   1  -9  -4   10.11    3.60   9
   1  -9  -4   11.28    2.95 116
   1  -9  -4    7.91    2.42 391
  -1   9   4    2.60    2.95  26
  -1   9   4    9.95    3.43  99
  -1   9   4    8.74    2.61 193
  -1   9   4    9.71    3.24 277
  -1   9   4    7.21    3.76 408
   1  -9  -3   -0.52    2.27  12
   1  -9  -3    2.20    2.20 118
   1  -9  -3   -0.16    1.86 393
  -1   9   3   -1.18    2.37  28
  -1   9   3   -1.40    2.79 102
  -1   9   3   -0.46    2.00 194
  -1   9   3   -1.57    1.57 280
  -1   9   3    4.60    1.99 409
   1  -9  -2   87.28    7.36  14
   1  -9  -2   79.83    5.92 120
   1  -9  -2   76.53    6.85 395
  -1   9   2   78.55    5.76  30
  -1   9   2   82.17    6.21 104
  -1   9   2   80.70    5.30 195
  -1   9   2   77.14    4.95 283
  -1   9   2   74.14    5.47 411
   1  -9  -1   -0.62    2.19  17
   1  -9  -1    2.47    2.01 123
   1  -9  -1    3.21    1.99 397
   1  -9  -1    4.43    1.37 441
  -1   9   1    3.40    2.16  33
  -1   9   1    3.59    2.19 107
  -1   9   1    3.22    1.93 286
  -1   9   1    4.59    3.21 412
   1  -9   0   13.16    3.10  20
   1  -9   0   15.30    3.09 125
   1  -9   0   20.38    3.14 399
   1  -9   0   16.56    1.70 448
  -1   9   0   13.75    2.94  35
  -1   9   0   17.82    3.41 110
  -1   9   0    9.09    3.57 198
  -1   9   0   11.63    2.33 289
  -1   9   0   16.49    2.67 414
   1  -9   1  314.31   17.93  22
   1  -9   1  314.10   13.96 128
   1  -9   1  309.46   15.53 183
   1  -9   1  333.70   14.24 401
  -1   9  -1  330.12   15.08  38
  -1   9  -1  333.98   16.35 112
  -1   9  -1  300.72   15.16 199
  -1   9  -1  290.82   12.95 292
  -1   9  -1  340.16   16.68 416
   1  -9   2    2.03    2.37  25
   1  -9   2   -2.71    3.05 131
   1  -9   2   -0.52    2.58 184
   1  -9   2    3.61    2.58 403
  -1   9  -2   -0.34    3.05  41
  -1   9  -2   -3.05    2.20 115
  -1   9  -2    1.20    2.40 200
  -1   9  -2    2.47    1.64 295
  -1   9  -2    4.12    2.40 418
   1  -9   3    1.21    2.42  27
   1  -9   3   -1.70    2.55 133
   1  -9   3    2.61    2.43 185
   1  -9   3   -3.86    3.18 404
  -1   9  -3   -0.85    2.04  43
  -1   9  -3   -0.17    2.59 117
  -1   9  -3   -1.77    2.83 201
  -1   9  -3   -1.78    1.78 298
  -1   9  -3    0.83    3.50 420
   1  -9   4  319.52   18.29  29
   1  -9   4  303.70   14.81 136
   1  -9   4  289.95   14.52 186
   1  -9   4  313.08   13.28 406
  -1   9  -4  308.05   11.96  46
  -1   9  -4  302.24   17.96 119
  -1   9  -4  288.78   16.69 203
  -1   9  -4  287.11   13.81 301
  -1   9  -4  300.66   23.56 423
   1  -9   5   11.28    2.67  31
   1  -9   5   11.37    2.80 138
   1  -9   5    6.63    2.75 187
   1  -9   5   12.18    2.56 407
  -1   9  -5    7.96    2.95  48
  -1   9  -5    5.49    2.82 121
  -1   9  -5   10.93    2.94 204
  -1   9  -5    8.23    2.80 303
  -1   9  -5    7.96    3.10 425
   1  -9   6  194.71   13.80  33
   1  -9   6  180.06   10.10 140
   1  -9   6  172.95    9.93 188
   1  -9   6  193.13    9.39 409
  -1   9  -6  191.69    9.53  50
  -1   9  -6  178.48   11.82 123
  -1   9  -6  182.22   14.91 205
  -1   9  -6  164.63   10.83 306
  -1   9  -6  165.38   17.17 427
   1  -9   7   33.91    4.75  35
   1  -9   7   33.82    4.60 143
   1  -9   7   32.02    5.10 188
   1  -9   7   35.59    3.22 410
  -1   9  -7   32.60    4.19  53
  -1   9  -7   34.32    5.83 125
  -1   9  -7   34.06    6.36 207
  -1   9  -7   29.70    3.44 308
   1  -9   8    2.11    2.24 145
   1  -9   8    7.02    2.59 189
   1  -9   8    6.58    2.74 411
  -1   9  -8    5.67    2.38  55
  -1   9  -8    1.03    2.64 208
  -1   9  -8    3.73    2.26 309
   1  -9   9   65.82    5.31 147
   1  -9   9   62.40    5.74 189
   1  -9   9   74.24    6.21 363
   1  -9   9   68.68    5.52 411
  -1   9  -9   78.53    5.70  57
  -1   9  -9   59.51    5.21 311
   1  -9  10   58.07    4.86 149
   1  -9  10   49.90    6.16 189
   1  -9  10   65.39    3.62 357
   1  -9  10   57.72    5.32 412
  -1   9 -10   64.44    5.37  59
  -1   9 -10   51.66    4.61 312
   1  -9  11   13.17    4.43 151
   1  -9  11   19.20    4.65 189
   1  -9  11   12.79    1.28 349
   1  -9  11   10.94    3.16 413
  -1   9 -11   16.71    4.18  61
  -1   9 -11    5.58    2.66 313
   1  -9  12  272.68   16.46 152
   1  -9  12  260.06   18.47 189
   1  -9  12  267.54   20.42 413
  -1   9 -12  271.96   15.33  62
   1  -9  13   -1.37    3.00 154
   1  -9  13    3.32    3.77 189
   1  -9  13    1.30    3.13 413
  -1   9 -13    5.50    3.75  64
   1  -9  14    5.72    4.73 156
   1  -9  14   10.62    4.55 189
   1  -9  14    6.89    4.94 414
  -1   9 -14    6.10    4.85  66
   1  -9  15    2.36    3.72 157
   1  -9  15    8.88    4.75 189
   1  -9  15    6.23    3.51 414
  -1   9 -15   11.17    4.47  67
   1  -9  16   -0.12    5.57 159
   1  -9  16   13.96    7.29 188
   1  -9  16   -0.52    3.51 414
  -1   8  16    1.99    5.84  12
  -1   8  16    0.88    3.51 257
  -1   8  15   -1.12    3.61  12
  -1   8  15   -0.58    2.92 257
  -1   8  14   42.22    5.12  12
  -1   8  14   34.06    6.14 257
   1  -8 -13   19.44    5.02 102
  -1   8  13   25.08    5.14  12
  -1   8  13   16.61    2.62 226
  -1   8  13   12.28    3.36 257
   1  -8 -12    2.40    2.40 103
  -1   8  12    1.01    2.40  13
  -1   8  12    1.02    1.53 187
  -1   8  12    0.62    1.50 231
  -1   8  12    1.90    2.63 256
  -1   8  12    2.83    4.61 399
   1  -8 -11   22.89    3.81 104
  -1   8  11   20.21    3.81  14
  -1   8  11   22.28    3.06 187
  -1   8  11   19.20    3.22 256
  -1   8  11   28.07    4.38 399
   1  -8 -10   -1.41    3.08 105
  -1   8  10    0.90    3.21  15
  -1   8  10    0.51    1.52 187
  -1   8  10    1.18    1.62 255
  -1   8  10   -3.69    4.00 400
   1  -8  -9   12.91    3.39 106
   1  -8  -9    7.47    2.57 176
  -1   8   9    4.82    3.13  16
  -1   8   9    5.02    2.45  86
  -1   8   9    9.53    2.51 188
  -1   8   9    7.96    2.06 254
  -1   8   9    9.40    3.00 265
  -1   8   9    9.32    3.16 400
   1  -8  -8    2.39    2.26 107
   1  -8  -8    1.18    3.02 179
  -1   8   8    0.00    1.99  17
  -1   8   8   -3.28    2.89  89
  -1   8   8   -0.82    1.48 188
  -1   8   8    1.78    1.93 252
  -1   8   8    0.53    1.85 267
  -1   8   8    0.33    2.28 401
   1  -8  -7    4.04    2.29   1
   1  -8  -7    6.02    1.92 108
   1  -8  -7    4.04    2.02 181
  -1   8   7   -0.96    1.64  18
  -1   8   7    4.31    1.89  91
  -1   8   7    1.63    1.46 189
  -1   8   7    2.70    1.35 250
  -1   8   7    6.18    2.42 269
  -1   8   7    2.20    2.88 402
   1  -8  -6  301.13   13.03   3
   1  -8  -6  290.65   14.83 110
  -1   8   6  302.10   14.82  20
  -1   8   6  293.97   12.48  93
  -1   8   6  279.51   15.08 190
  -1   8   6  261.81   15.06 248
  -1   8   6  285.99   13.93 272
  -1   8   6  308.84   18.79 403
   1  -8  -5  379.68   23.30   6
   1  -8  -5  366.87   22.88 112
  -1   8   5  371.03   16.05  22
  -1   8   5  373.43   19.46  96
  -1   8   5  349.29   17.18 191
  -1   8   5  309.56   23.72 244
  -1   8   5  327.10   15.16 274
  -1   8   5  375.65   20.32 405
   1  -8  -4    0.97    2.41   9
   1  -8  -4    0.49    1.80 114
   1  -8  -4   -0.34    2.05 391
  -1   8   4   -1.31    1.96  24
  -1   8   4    2.58    2.25  99
  -1   8   4    1.59    1.75 192
  -1   8   4    0.65    0.81 239
  -1   8   4   -0.91    1.66 277
  -1   8   4   -1.31    2.30 406
   1  -8  -3  195.40   10.08  12
   1  -8  -3  174.73    8.79 116
   1  -8  -3  168.67    7.30 393
  -1   8   3  185.58   10.22  26
  -1   8   3  181.37    8.49 102
  -1   8   3  165.78    7.99 193
  -1   8   3  169.46    8.00 280
  -1   8   3  169.86    7.81 408
   1  -8  -2   14.17    3.28  15
   1  -8  -2   17.48    2.35 119
   1  -8  -2   14.18    2.52 396
  -1   8   2   10.43    2.86  29
  -1   8   2    9.49    2.59 105
  -1   8   2   20.15    2.93 195
  -1   8   2   14.41    2.16 283
  -1   8   2   12.58    2.20 410
   1  -8  -1   -2.12    1.63  18
   1  -8  -1    1.12    1.77 122
  -1   8   1    3.21    1.93  32
  -1   8   1    3.10    2.28 108
  -1   8   1    0.33    1.50 196
  -1   8   1    1.19    2.20 286
  -1   8   1    0.48    1.91 412
   1  -8   0  104.97    6.92  21
   1  -8   0  115.73    5.79 125
   1  -8   0   94.73    6.53 182
   1  -8   0  105.45    6.08 400
   1  -8   0  125.23    6.11 446
  -1   8   0  116.33    6.27  35
  -1   8   0  115.02    5.96 111
  -1   8   0  100.70    6.34 197
  -1   8   0   94.60    5.65 290
  -1   8   0  117.21    5.93 414
   1  -8   1   16.47    3.19  24
   1  -8   1   18.70    4.04 128
   1  -8   1   13.68    2.28 184
   1  -8   1   16.79    3.63 403
  -1   8  -1   14.48    3.54  38
  -1   8  -1   15.30    2.86 114
  -1   8  -1   15.38    2.83 199
  -1   8  -1   14.05    2.45 294
  -1   8  -1   12.62    2.94 416
   1  -8   2   20.14    3.24  26
   1  -8   2    3.70    3.52 130
   1  -8   2   13.79    3.10 186
   1  -8   2   15.89    3.72 405
  -1   8  -2   12.17    3.17  40
  -1   8  -2   18.90    3.78 116
  -1   8  -2   19.54    2.99 200
  -1   8  -2   16.66    2.10 297
  -1   8  -2   15.03    2.36 418
   1  -8   3 1226.65   53.71  29
   1  -8   3 1144.71   50.03 133
   1  -8   3 1107.19   46.19 187
   1  -8   3 1179.08   41.35 406
  -1   8  -3 1185.44   41.43  43
  -1   8  -3 1166.81   51.22 119
  -1   8  -3 1138.60   43.30 201
  -1   8  -3 1054.56   40.65 300
  -1   8  -3 1176.48   58.96 421
   1  -8   4  109.51    6.41  31
   1  -8   4  112.91    6.21 136
   1  -8   4   96.47    5.51 188
   1  -8   4  108.37    5.92 408
  -1   8  -4  112.51    5.61  46
  -1   8  -4  115.27    7.45 121
  -1   8  -4  104.21    5.43 203
  -1   8  -4  111.13    6.27 303
  -1   8  -4  115.54    6.59 423
   1  -8   5  217.30    9.24  33
   1  -8   5  204.79    9.19 139
   1  -8   5  191.64   10.07 189
   1  -8   5  209.14    8.63 410
  -1   8  -5  213.72    8.63  49
  -1   8  -5  213.89    9.79 123
  -1   8  -5  184.60    9.79 204
  -1   8  -5  186.30    8.47 306
  -1   8  -5  188.04   10.17 425
   1  -8   6  182.85    9.93  35
   1  -8   6  202.86    9.50 141
   1  -8   6  197.08    8.94 190
   1  -8   6  195.35    9.18 411
  -1   8  -6  189.76    7.76  51
  -1   8  -6  189.27   11.14 125
  -1   8  -6  175.84   10.46 206
  -1   8  -6  176.51    8.29 308
  -1   8  -6  183.19   10.48 428
   1  -8   7    2.61    2.35  37
   1  -8   7    1.56    1.95 144
   1  -8   7   -6.01    2.93 190
   1  -8   7   -1.07    2.01 412
  -1   8  -7    2.09    2.35  54
  -1   8  -7    1.31    1.96 127
  -1   8  -7    0.14    2.14 207
  -1   8  -7   -1.18    1.97 311
   1  -8   8   30.22    4.87  38
   1  -8   8   36.83    3.45 146
   1  -8   8   39.01    4.50 191
   1  -8   8   40.38    3.81 413
  -1   8  -8   43.23    4.22  56
  -1   8  -8   37.51    4.86 128
  -1   8  -8   35.16    5.42 209
  -1   8  -8   39.02    3.98 312
   1  -8   9    4.42    2.52 148
   1  -8   9    3.17    2.45 191
   1  -8   9    2.83    0.81 361
   1  -8   9    7.66    2.34 414
  -1   8  -9    3.41    2.27  58
  -1   8  -9    4.67    2.90 129
  -1   8  -9    3.54    2.04 210
   1  -8  10   -1.87    2.37 150
   1  -8  10   -0.14    2.15 191
   1  -8  10   -0.13    0.77 354
   1  -8  10   -3.35    2.70 415
  -1   8 -10    0.00    2.37  60
   1  -8  11  114.00    7.19 152
   1  -8  11  105.62    8.04 191
   1  -8  11  126.02    7.41 415
  -1   8 -11  117.45    8.06  62
   1  -8  12    1.36    3.45 153
   1  -8  12   -5.61    2.59 191
   1  -8  12   -2.67    3.82 416
  -1   8 -12    8.26    4.19  63
   1  -8  13   -3.44    2.83 155
   1  -8  13   -5.20    3.18 191
   1  -8  13    0.63    2.16 416
  -1   8 -13   -5.16    2.70  65
   1  -8  14  126.55    9.68 157
   1  -8  14  156.82   12.66 191
   1  -8  14  150.45   12.92 416
  -1   8 -14  127.82   12.50  67
   1  -8  15    6.60    3.18 158
   1  -8  15   -4.12    4.41 190
   1  -8  15    3.17    4.30 416
  -1   8 -15    9.91    3.91  68
   1  -8  16   -6.60    3.66 160
   1  -8  16    4.62    4.02 190
   1  -8  16    0.76    3.17 416
  -1   8 -16   -1.71    3.05  70
  -1   7  17   -4.05    3.68   9
  -1   7  17    9.84    6.32 258
  -1   7  16   -0.37    3.31   9
  -1   7  16   -3.97    4.85 259
  -1   7  15    0.49    4.66   9
  -1   7  15   -0.29    3.09 259
   1  -7 -14    2.34    2.70 100
  -1   7  14    3.81    2.95  10
  -1   7  14    2.77    1.51 218
  -1   7  14    4.41    2.79 259
   1  -7 -13   -0.25    2.59 100
  -1   7  13   -1.97    2.59  10
  -1   7  13   -0.35    1.23 184
  -1   7  13    0.25    1.36 223
  -1   7  13    1.47    2.35 259
  -1   7  13   -3.23    2.81 396
   1  -7 -12  167.33   10.03 100
  -1   7  12  167.44    8.79  10
  -1   7  12  128.99   11.74 184
  -1   7  12  128.62   11.32 227
  -1   7  12  126.70    9.41 259
  -1   7  12  151.20   10.75 396
   1  -7 -11   14.56    2.86 101
  -1   7  11   13.32    2.86  11
  -1   7  11   11.65    2.30 184
  -1   7  11   15.26    1.85 232
  -1   7  11    9.71    2.50 258
  -1   7  11   12.30    3.15 397
   1  -7 -10   12.92    2.88 102
   1  -7 -10   15.76    2.86 173
  -1   7  10   11.66    2.76  12
  -1   7  10   15.15    2.98  83
  -1   7  10   15.09    2.69 184
  -1   7  10   16.20    3.09 258
  -1   7  10   16.28    3.78 397
   1  -7  -9    1.90    1.90 103
   1  -7  -9    4.51    2.13 175
  -1   7   9    4.18    2.03  13
  -1   7   9    4.64    2.01  85
  -1   7   9    5.45    1.82 185
  -1   7   9    2.95    1.48 257
  -1   7   9    5.80    2.68 398
   1  -7  -8    1.93    1.80 104
   1  -7  -8   -0.25    1.91 177
  -1   7   8    0.26    1.67  14
  -1   7   8    2.16    1.91  87
  -1   7   8   -0.71    1.24 186
  -1   7   8    2.22    2.07 255
  -1   7   8    1.80    1.67 266
  -1   7   8    3.84    2.15 399
   1  -7  -7   14.58    2.10 106
   1  -7  -7   13.74    2.59 180
  -1   7   7   13.66    2.50  16
  -1   7   7   14.52    2.20  90
  -1   7   7   15.91    2.08 187
  -1   7   7   14.90    2.38 254
  -1   7   7   15.33    1.95 268
  -1   7   7   16.33    2.88 400
   1  -7  -6   -0.40    1.47   2
   1  -7  -6   -3.79    2.57 107
  -1   7   6   -2.03    2.44  17
  -1   7   6    0.93    1.47  92
  -1   7   6    1.02    1.52 188
  -1   7   6    1.19    1.98 271
  -1   7   6   -0.50    2.69 402
   1  -7  -5    9.63    2.51   5
   1  -7  -5    6.68    2.56 109
  -1   7   5   11.08    2.84  19
  -1   7   5    8.38    2.09  95
  -1   7   5    3.66    1.83 190
  -1   7   5    8.43    1.38 248
  -1   7   5    4.89    1.49 273
  -1   7   5   12.51    2.68 403
   1  -7  -4  281.69   10.94   8
   1  -7  -4  262.05   13.33 112
   1  -7  -4  274.45   15.58 391
  -1   7   4  257.58    9.49  22
  -1   7   4  266.59   10.94  98
  -1   7   4  258.39   12.74 191
  -1   7   4  224.82   13.12 244
  -1   7   4  226.46    9.49 276
  -1   7   4  257.43   12.32 405
   1  -7  -3  113.91    6.64  11
   1  -7  -3  106.19    7.11 115
   1  -7  -3   96.44    7.17 394
  -1   7   3  112.41    6.09  25
  -1   7   3  123.44    7.48 101
  -1   7   3  111.84    5.68 192
  -1   7   3   97.88    4.68 238
  -1   7   3   91.78    5.17 279
  -1   7   3  100.24    5.17 407
   1  -7  -2   42.31    3.51  15
   1  -7  -2   43.68    3.92 117
   1  -7  -2   41.21    3.28 396
  -1   7   2   45.13    4.28  27
  -1   7   2   40.59    3.32 105
  -1   7   2   40.97    3.24 194
  -1   7   2   37.28    2.36 283
  -1   7   2   35.34    3.27 409
   1  -7  -1  393.60   15.58  18
   1  -7  -1  348.75   19.84 121
   1  -7  -1  344.12   15.19 182
   1  -7  -1  376.93   13.72 399
  -1   7   1  378.34   14.63  31
  -1   7   1  360.18   13.19 108
  -1   7   1  378.21   15.47 195
  -1   7   1  327.20   13.84 287
  -1   7   1  379.07   19.11 411
   1  -7   0   30.16    2.86  22
   1  -7   0   30.29    3.37 124
   1  -7   0   19.37    2.49 184
   1  -7   0   21.82    2.60 402
   1  -7   0   28.11    2.19 444
  -1   7   0   29.94    2.86  34
  -1   7   0   27.15    2.70 112
  -1   7   0   28.42    3.28 197
  -1   7   0   19.29    2.20 291
  -1   7   0   22.06    3.13 414
   1  -7   1   28.22    3.02  25
   1  -7   1   32.77    3.03 127
   1  -7   1   25.08    2.42 186
   1  -7   1   30.93    3.48 404
  -1   7  -1   30.26    2.85  37
  -1   7  -1   30.36    3.02 115
  -1   7  -1   24.27    2.79 199
  -1   7  -1   22.26    2.07 295
  -1   7  -1   27.46    2.61 416
   1  -7   2  106.52    6.60  28
   1  -7   2   97.48    5.47 131
   1  -7   2   83.15    4.53 188
   1  -7   2   91.49    5.70 407
  -1   7  -2   89.91    5.31  41
  -1   7  -2  105.40    6.94 118
  -1   7  -2   99.12    4.78 200
  -1   7  -2   89.92    4.69 299
  -1   7  -2   87.82    4.91 419
   1  -7   3   13.03    2.27  31
   1  -7   3   11.23    2.10 134
   1  -7   3    9.07    1.84 189
   1  -7   3   12.05    2.65 409
  -1   7  -3   14.06    2.09  44
  -1   7  -3   16.36    2.58 121
  -1   7  -3   11.41    2.03 202
  -1   7  -3   11.15    1.94 303
  -1   7  -3    9.95    1.90 421
   1  -7   4  112.17    5.74  34
   1  -7   4  113.01    5.98 137
   1  -7   4  107.80    5.48 190
   1  -7   4  117.30    6.56 410
  -1   7  -4  112.67    5.29  47
  -1   7  -4  116.62    5.74 124
  -1   7  -4   98.91    5.52 203
  -1   7  -4   96.38    5.47 306
  -1   7  -4  111.91    5.53 424
   1  -7   5  579.25   23.21  36
   1  -7   5  521.88   26.99 140
   1  -7   5  498.69   20.77 191
   1  -7   5  533.89   22.21 412
  -1   7  -5  542.63   20.99  50
  -1   7  -5  560.07   22.01 126
  -1   7  -5  518.85   23.84 205
  -1   7  -5  498.23   23.08 309
  -1   7  -5  557.41   27.13 426
   1  -7   6   14.74    2.59  38
   1  -7   6   10.19    3.23 142
   1  -7   6   11.33    2.55 192
   1  -7   6   10.37    2.63 414
  -1   7  -6   10.07    2.84  52
  -1   7  -6    9.44    1.94 128
  -1   7  -6   12.26    2.93 206
  -1   7  -6   10.39    1.69 312
  -1   7  -6   11.64    2.33 429
   1  -7   7  538.48   28.75  40
   1  -7   7  515.64   24.29 145
   1  -7   7  520.68   19.74 193
   1  -7   7  545.42   21.67 415
  -1   7  -7  561.61   22.52  55
  -1   7  -7  538.82   31.67 130
  -1   7  -7  508.63   32.21 208
  -1   7  -7  545.09   29.68 431
   1  -7   8   -0.50    1.62  41
   1  -7   8    2.37    2.12 147
   1  -7   8    1.94    2.08 193
   1  -7   8    2.60    1.10 364
   1  -7   8    0.76    1.78 416
  -1   7  -8    2.87    2.00  57
  -1   7  -8    0.00    2.00 131
  -1   7  -8    0.80    2.93 209
   1  -7   9    3.34    2.22  42
   1  -7   9    3.34    2.47 149
   1  -7   9    6.64    2.63 193
   1  -7   9    4.73    0.89 357
   1  -7   9    7.95    2.14 417
  -1   7  -9    5.56    1.98  59
  -1   7  -9    5.68    1.98 132
  -1   7  -9    3.80    2.23 211
   1  -7  10   98.75    7.61  43
   1  -7  10  102.31    5.40 151
   1  -7  10   96.03    6.22 193
   1  -7  10  113.75    5.77 344
   1  -7  10   99.14    5.39 417
  -1   7 -10  103.89    5.89  61
  -1   7 -10   98.01    6.99 133
   1  -7  11    0.73    1.95 153
   1  -7  11    1.11    2.49 193
   1  -7  11    2.62    2.50 418
  -1   7 -11    2.44    2.07  63
   1  -7  12   -0.12    2.31 155
   1  -7  12   -2.50    2.63 193
   1  -7  12   -0.75    1.87 418
  -1   7 -12   -0.36    2.19  65
   1  -7  13  180.03    9.58 157
   1  -7  13  174.09   11.71 193
   1  -7  13  177.30   10.43 418
  -1   7 -13  187.47    9.70  67
   1  -7  14    0.00    2.78 158
   1  -7  14   -2.25    4.21 192
   1  -7  14   -0.62    3.10 418
  -1   7 -14   -1.33    2.91  68
   1  -7  15   40.74    5.92 160
   1  -7  15   32.06    5.39 192
   1  -7  15   35.62    5.09 418
  -1   7 -15   35.43    6.05  70
   1  -7  16   46.65    6.16 161
   1  -7  16   44.96    7.18 192
   1  -7  16   34.16    5.59 418
  -1   7 -16   45.08    6.53  71
   1  -7  17    0.97    4.35 162
   1  -7  17   -1.31    3.65 191
   1  -7  17   -3.98    3.24 418
  -1   7 -17   -0.24    3.75  72
  -1   6  17    4.00    3.76   7
  -1   6  17    0.89    3.55 260
  -1   6  16    7.03    3.76   7
  -1   6  16   14.95    4.59 260
  -1   6  15    0.97    2.43   7
  -1   6  15    6.66    4.15 260
  -1   6  15    1.21    3.24 394
   1  -6 -14    1.21    2.79  97
  -1   6  14    0.85    2.43   7
  -1   6  14    0.38    1.27 214
  -1   6  14    0.00    3.56 261
  -1   6  14   -2.70    2.43 394
   1  -6 -13   13.49    3.89  97
  -1   6  13    1.82    3.40   7
  -1   6  13    2.85    1.24 218
  -1   6  13    4.30    3.11 261
  -1   6  13    1.22    2.70 394
   1  -6 -12    0.49    2.07  98
  -1   6  12    0.00    2.07   8
  -1   6  12    0.61    1.22 223
  -1   6  12   -0.89    2.96 260
  -1   6  12    2.31    2.31 394
   1  -6 -11   50.28    4.40  98
   1  -6 -11   46.84    4.49 169
   1  -6 -11   38.91    5.37 279
  -1   6  11   44.77    4.89   8
  -1   6  11   53.52    4.73  79
  -1   6  11   45.87    3.89 227
  -1   6  11   42.82    4.45 260
  -1   6  11   44.59    4.65 395
   1  -6 -10  107.49   10.33  99
   1  -6 -10  115.71    8.17 171
   1  -6 -10   90.04    8.44 279
  -1   6  10  107.48    6.27   9
  -1   6  10  107.31    6.59  81
  -1   6  10  102.00    6.94 232
  -1   6  10   92.65    7.71 260
  -1   6  10  114.05    7.34 395
   1  -6  -9    2.97    1.86 100
   1  -6  -9    2.46    2.09 173
   1  -6  -9    1.47    1.97 280
  -1   6   9   -0.74    1.98  10
  -1   6   9   -0.74    1.72  83
  -1   6   9    1.00    1.16 182
  -1   6   9    0.15    1.19 259
  -1   6   9    2.68    1.55 396
   1  -6  -8   63.87    4.01 101
   1  -6  -8   66.45    5.70 176
   1  -6  -8   54.69    5.32 281
  -1   6   8   62.36    4.13  11
  -1   6   8   61.00    4.96  86
  -1   6   8   58.03    4.18 183
  -1   6   8   49.06    3.57 258
  -1   6   8   63.76    4.63 397
   1  -6  -7    9.03    1.91 103
   1  -6  -7   10.19    1.89 178
   1  -6  -7    4.00    1.87 282
  -1   6   7    9.66    1.65  13
  -1   6   7    7.04    1.89  88
  -1   6   7    7.02    2.03 185
  -1   6   7    8.65    1.34 257
  -1   6   7    6.32    1.64 267
  -1   6   7    8.40    1.95 398
   1  -6  -6    0.26    1.54   1
   1  -6  -6   -1.17    2.60 105
   1  -6  -6    1.28    1.28 181
   1  -6  -6    2.03    1.90 284
  -1   6   6    1.69    2.08  15
  -1   6   6    0.51    1.28  91
  -1   6   6    2.35    1.27 186
  -1   6   6   -0.75    0.90 255
  -1   6   6    0.64    1.41 269
  -1   6   6    6.17    2.37 400
   1  -6  -5   45.94    2.79   4
   1  -6  -5   49.22    3.51 107
   1  -6  -5   48.95    4.03 286
  -1   6   5   59.43    2.83  17
  -1   6   5   52.06    2.92  94
  -1   6   5   44.84    3.34 188
  -1   6   5   45.44    3.50 252
  -1   6   5   47.24    2.87 272
  -1   6   5   59.21    4.23 401
   1  -6  -4   52.01    3.22   7
   1  -6  -4   51.06    3.15 109
   1  -6  -4   46.99    3.38 288
   1  -6  -4   51.95    4.34 391
  -1   6   4   56.02    3.29  19
  -1   6   4   46.42    3.23  97
  -1   6   4   50.00    4.17 190
  -1   6   4   45.38    2.95 248
  -1   6   4   42.11    3.09 275
  -1   6   4   67.13    4.23 403
   1  -6  -3    2.16    1.54  11
   1  -6  -3    1.74    1.58 112
   1  -6  -3   -1.02    1.45 292
   1  -6  -3    0.18    1.81 394
  -1   6   3    0.32    1.42  22
  -1   6   3    1.08    1.23 101
  -1   6   3   -1.58    1.75 192
  -1   6   3    2.11    0.97 243
  -1   6   3    2.41    1.13 278
  -1   6   3    1.93    2.29 405
   1  -6  -2 1516.45   54.04  15
   1  -6  -2 1477.98   56.87 116
   1  -6  -2 1372.75   56.58 296
   1  -6  -2 1396.31   49.95 397
  -1   6   2 1444.79   54.12  26
  -1   6   2 1533.43   54.13 105
  -1   6   2 1380.86   57.51 193
  -1   6   2 1275.05   59.49 235
  -1   6   2 1259.39   48.64 282
  -1   6   2 1424.51   64.26 408
   1  -6  -1   72.39    5.07  19
   1  -6  -1   74.34    4.60 119
   1  -6  -1   75.10    4.29 183
   1  -6  -1   78.40    4.73 300
   1  -6  -1   76.94    5.04 400
  -1   6   1   76.69    4.25  29
  -1   6   1   69.88    3.98 109
  -1   6   1   74.21    4.31 195
  -1   6   1   73.22    4.03 287
  -1   6   1   84.67    4.37 411
   1  -6   0  152.43    6.74  23
   1  -6   0  131.15    6.73 123
   1  -6   0  129.77    7.44 186
   1  -6   0  151.08    7.19 403
   1  -6   0  162.66    5.85 443
  -1   6   0  148.10    7.43  33
  -1   6   0  143.91    6.03 113
  -1   6   0  138.44    6.46 197
  -1   6   0  128.73    5.71 292
  -1   6   0  154.51    8.26 413
   1  -6   1  141.54    6.47  27
   1  -6   1  139.65    6.25 127
   1  -6   1  120.86    6.13 188
   1  -6   1  119.45    4.88 406
  -1   6  -1  131.18    6.43  37
  -1   6  -1  147.30    6.65 117
  -1   6  -1  129.19    6.02 199
  -1   6  -1  129.41    6.07 297
  -1   6  -1  136.52    6.66 416
   1  -6   2   -1.89    2.05  30
   1  -6   2    2.94    1.55 131
   1  -6   2    0.45    1.21 190
   1  -6   2    1.18    1.47 409
  -1   6  -2   -1.39    1.55  41
  -1   6  -2    2.52    2.05 120
  -1   6  -2    2.45    1.53 201
  -1   6  -2    1.39    1.56 302
  -1   6  -2   -2.06    1.33 419
   1  -6   3   66.54    3.96  34
   1  -6   3   60.73    3.79 135
   1  -6   3   53.27    3.18 192
   1  -6   3   53.41    3.46 411
  -1   6  -3   51.59    3.50  45
  -1   6  -3   56.33    3.68 124
  -1   6  -3   51.45    3.79 203
  -1   6  -3   50.84    3.09 306
  -1   6  -3   48.14    3.03 422
   1  -6   4    4.66    2.00  37
   1  -6   4    8.48    1.72 138
   1  -6   4    7.99    1.68 193
   1  -6   4    5.05    1.59 413
  -1   6  -4   11.66    1.86  48
  -1   6  -4    8.12    2.40 127
  -1   6  -4    8.00    1.68 204
  -1   6  -4    6.87    1.48 310
  -1   6  -4    9.37    1.85 425
   1  -6   5    8.48    1.67  39
   1  -6   5    3.33    1.54 141
   1  -6   5    0.00    1.38 194
   1  -6   5    3.36    1.29 415
  -1   6  -5    2.82    1.54  51
  -1   6  -5    6.16    1.54 129
  -1   6  -5    2.73    1.77 206
  -1   6  -5    2.96    1.29 313
  -1   6  -5    3.20    1.54 428
   1  -6   6  288.70   13.68  41
   1  -6   6  273.46   11.66 144
   1  -6   6  263.99   11.00 194
   1  -6   6  282.10   11.04 417
  -1   6  -6  287.26   11.53  54
  -1   6  -6  282.54   12.05 131
  -1   6  -6  276.78   12.92 208
  -1   6  -6  312.50   12.18 431
   1  -6   7  114.98    7.42  43
   1  -6   7  124.51    6.05 147
   1  -6   7  118.41    5.12 195
   1  -6   7  111.86    5.39 418
  -1   6  -7  116.37    5.56  57
  -1   6  -7  117.82    5.93 133
  -1   6  -7  111.80    6.93 209
  -1   6  -7  121.62    7.18 433
   1  -6   8   59.83    3.92  44
   1  -6   8   62.87    4.04 149
   1  -6   8   63.70    4.02 195
   1  -6   8   61.73    4.48 360
   1  -6   8   56.72    3.72 419
  -1   6  -8   61.15    4.28  59
  -1   6  -8   55.31    4.40 134
  -1   6  -8   48.83    3.74 211
   1  -6   9  405.12   21.26  45
   1  -6   9  396.70   16.40 151
   1  -6   9  347.81   17.27 195
   1  -6   9  401.28   15.59 347
   1  -6   9  392.60   17.14 420
  -1   6  -9  388.63   15.91  61
  -1   6  -9  374.01   20.77 135
  -1   6  -9  342.01   20.11 212
   1  -6  10    2.78    2.42  46
   1  -6  10    1.81    2.42 153
   1  -6  10   -1.21    2.01 195
   1  -6  10    1.60    2.09 420
  -1   6 -10   -0.97    1.81  63
  -1   6 -10    1.21    2.05 136
   1  -6  11    3.85    3.49  47
   1  -6  11    0.84    2.17 155
   1  -6  11    1.74    2.01 195
   1  -6  11    2.81    1.71 421
  -1   6 -11   -1.69    1.81  65
  -1   6 -11   -2.65    3.01 137
   1  -6  12   40.24    4.93 157
   1  -6  12   42.41    4.04 195
   1  -6  12   43.37    3.54 421
  -1   6 -12   38.21    4.81  67
   1  -6  13    5.88    2.52 158
   1  -6  13   -2.44    3.11 195
   1  -6  13    0.00    1.83 421
  -1   6 -13    5.64    2.40  68
   1  -6  14    4.43    2.88 160
   1  -6  14    0.41    2.59 194
   1  -6  14    3.54    2.32 421
  -1   6 -14    0.60    3.00  70
   1  -6  15   64.70    6.95 161
   1  -6  15   57.32    6.34 194
   1  -6  15   62.41    6.35 421
  -1   6 -15   64.34    6.95  71
   1  -6  16    8.75    4.79 162
   1  -6  16   12.00    4.32 193
   1  -6  16   14.43    3.18 421
  -1   6 -16   11.50    5.27  72
   1  -6  17   58.74    7.55 164
   1  -6  17   57.35    8.07 192
   1  -6  17   72.31    7.35 421
  -1   6 -17   52.26    7.43  74
  -1   5  18   -2.16    4.09   5
  -1   5  18   -2.24    3.59 261
  -1   5  17   33.28    5.65   5
  -1   5  17   30.37    5.09 261
  -1   5  16    3.12    3.36   5
  -1   5  16    1.95    4.64 262
  -1   5  16    3.28    3.15 392
   1  -5 -15    2.52    2.88  95
  -1   5  15   10.93    3.00   5
  -1   5  15    3.99    1.60 207
  -1   5  15    3.14    2.99 262
  -1   5  15    1.31    3.80 392
   1  -5 -14    2.16    2.04  95
  -1   5  14    1.44    2.52   5
  -1   5  14    0.90    1.15 210
  -1   5  14    2.10    2.70 262
  -1   5  14   -1.70    3.67 391
   1  -5 -13    1.68    2.04  95
  -1   5  13    1.56    2.04   5
  -1   5  13    1.38    1.00 214
  -1   5  13    1.80    2.55 262
  -1   5  13    1.57    2.88 392
   1  -5 -12   10.11    2.53  95
   1  -5 -12    3.11    3.23 166
   1  -5 -12    6.87    3.26 275
  -1   5  12    7.58    2.53   5
  -1   5  12    7.90    3.47  76
  -1   5  12    6.27    1.23 218
  -1   5  12    3.75    1.80 262
  -1   5  12    8.93    2.36 392
   1  -5 -11    7.36    2.65  95
   1  -5 -11    4.55    2.16 167
   1  -5 -11    5.07    1.93 276
  -1   5  11    9.89    3.26   5
  -1   5  11    5.03    2.28  77
  -1   5  11    6.43    0.97 222
  -1   5  11    4.50    1.80 262
  -1   5  11    6.07    1.98 392
   1  -5 -10   -1.33    1.69  96
   1  -5 -10    0.36    1.92 169
   1  -5 -10   -0.12    1.45 276
  -1   5  10    2.06    1.82   6
  -1   5  10   -0.96    1.80  79
  -1   5  10    0.48    0.96 227
  -1   5  10    6.59    2.10 262
  -1   5  10    0.40    2.13 393
   1  -5  -9  103.55    6.33  97
   1  -5  -9  119.88    6.52 171
   1  -5  -9   97.58    6.42 277
  -1   5   9  110.37    5.72   7
  -1   5   9  112.41    6.88  81
  -1   5   9  108.96    5.18 232
  -1   5   9  102.23    5.85 261
  -1   5   9  118.38    7.14 393
   1  -5  -8  159.11    7.97  98
   1  -5  -8  149.82    7.53 173
   1  -5  -8  139.35    7.30 277
  -1   5   8  159.21    6.50   8
  -1   5   8  150.09    7.41  83
  -1   5   8  136.81    7.65 261
  -1   5   8  160.87    7.27 394
   1  -5  -7  292.86   13.13  99
   1  -5  -7  321.37   17.67 176
   1  -5  -7  298.68   13.47 278
  -1   5   7  315.02   12.02   9
  -1   5   7  308.00   14.97  86
  -1   5   7  296.64   12.77 260
  -1   5   7  338.02   13.57 396
   1  -5  -6  155.49    6.92 101
   1  -5  -6  163.40    7.60 179
   1  -5  -6  153.06    9.64 280
  -1   5   6  165.04    6.55  11
  -1   5   6  170.37    6.97  89
  -1   5   6  165.78    8.86 184
  -1   5   6  147.66    7.54 258
  -1   5   6  148.22    5.36 267
  -1   5   6  177.82    9.75 397
   1  -5  -5    2.81    1.15   2
   1  -5  -5    2.84    1.68 103
   1  -5  -5    1.63    1.00 282
  -1   5   5    4.39    1.81  13
  -1   5   5    3.70    1.15  92
  -1   5   5    1.32    1.13 186
  -1   5   5    1.52    1.06 255
  -1   5   5    1.01    1.64 269
  -1   5   5    6.64    1.58 399
   1  -5  -4    0.93    1.46   6
   1  -5  -4   -0.40    1.08 106
   1  -5  -4    0.26    1.42 284
  -1   5   4   -0.54    1.35  16
  -1   5   4   -2.92    1.59  96
  -1   5   4    0.73    1.29 188
  -1   5   4    1.39    0.77 252
  -1   5   4   -0.39    0.90 273
  -1   5   4   -1.39    2.09 401
   1  -5  -3   39.95    2.85  10
   1  -5  -3   36.28    2.34 110
   1  -5  -3   31.01    2.57 288
   1  -5  -3   38.70    3.23 394
  -1   5   3   42.09    2.63  20
  -1   5   3   35.11    2.14 100
  -1   5   3   34.11    2.41 191
  -1   5   3   30.24    1.75 247
  -1   5   3   33.21    2.28 276
  -1   5   3   40.80    2.99 404
   1  -5  -2    2.31    1.15  14
   1  -5  -2    2.04    1.36 114
   1  -5  -2    3.32    1.21 292
   1  -5  -2    2.00    1.27 398
  -1   5   2    4.76    1.36  24
  -1   5   2    4.28    1.32 104
  -1   5   2    3.65    1.54 193
  -1   5   2    2.37    0.68 240
  -1   5   2    2.45    1.15 281
  -1   5   2   -0.36    1.27 407
   1  -5  -1  128.28    6.18  19
   1  -5  -1  128.20    6.19 118
   1  -5  -1  115.09    6.06 185
   1  -5  -1  121.86    5.88 298
   1  -5  -1  123.12    6.24 402
  -1   5   1  133.32    5.45  28
  -1   5   1  125.79    6.18 109
  -1   5   1  122.15    6.36 195
  -1   5   1  102.91    5.26 286
  -1   5   1  129.72    6.30 410
   1  -5   0 1179.48   45.64  24
   1  -5   0 1081.19   41.56 123
   1  -5   0  982.60   37.52 188
   1  -5   0 1036.76   57.35 304
   1  -5   0 1040.13   38.25 405
   1  -5   0 1253.42   47.55 443
  -1   5   0 1149.53   46.60  33
  -1   5   0 1142.80   42.44 114
  -1   5   0  998.00   36.82 198
  -1   5   0 1044.44   45.10 292
  -1   5   0 1083.50   46.66 414
   1  -5   1  319.31   13.11  29
   1  -5   1  285.50   11.17 128
   1  -5   1  269.37   10.60 191
   1  -5   1  273.50   12.62 311
   1  -5   1  291.17   10.69 409
  -1   5  -1  301.36   12.34  38
  -1   5  -1  290.89   11.37 119
  -1   5  -1  279.87   10.67 200
  -1   5  -1  290.28   12.59 299
  -1   5  -1  300.27   13.55 417
   1  -5   2  344.26   12.84  33
   1  -5   2  329.35   12.34 132
   1  -5   2  317.06   11.59 193
   1  -5   2  341.05   11.75 412
  -1   5  -2  351.83   15.93  42
  -1   5  -2  335.19   13.85 123
  -1   5  -2  336.40   15.39 202
  -1   5  -2  302.15   11.81 305
  -1   5  -2  359.53   12.44 421
   1  -5   3  219.69    8.69  37
   1  -5   3  218.97    9.69 136
   1  -5   3  208.60    9.02 194
   1  -5   3  208.25    8.02 414
  -1   5  -3  213.47    9.16  46
  -1   5  -3  206.57    8.56 127
  -1   5  -3  217.13    9.06 204
  -1   5  -3  194.28    7.60 310
  -1   5  -3  229.60    8.93 424
   1  -5   4    1.92    1.28  40
   1  -5   4    1.27    1.02 140
   1  -5   4    2.01    1.34 196
   1  -5   4    0.13    1.15 417
  -1   5  -4    0.51    1.02  50
  -1   5  -4   -0.77    1.15 130
  -1   5  -4    0.40    1.20 206
  -1   5  -4   -0.51    1.14 427
   1  -5   5  218.15    8.59  42
   1  -5   5  216.72    9.07 143
   1  -5   5  200.79    8.59 197
   1  -5   5  206.26    7.76 419
  -1   5  -5  213.62    8.70  53
  -1   5  -5  198.22    7.97 132
  -1   5  -5  206.65   10.19 207
  -1   5  -5  221.02    7.96 430
   1  -5   6   20.83    2.57  44
   1  -5   6   19.09    1.96 146
   1  -5   6   16.00    1.84 197
   1  -5   6   14.94    1.85 420
  -1   5  -6   16.28    1.96  56
  -1   5  -6   21.56    2.82 134
  -1   5  -6   18.24    2.06 209
  -1   5  -6   15.80    1.96 433
   1  -5   7    0.73    1.58  46
   1  -5   7    1.33    1.70 149
   1  -5   7   -4.96    2.22 197
   1  -5   7    0.13    0.52 363
   1  -5   7   -1.71    1.83 421
  -1   5  -7   -0.48    1.45  59
  -1   5  -7    1.70    1.58 136
  -1   5  -7    0.25    1.27 211
  -1   5  -7   -1.82    1.82 436
   1  -5   8  579.16   24.80  47
   1  -5   8  582.04   21.66 151
   1  -5   8  532.70   23.32 198
   1  -5   8  622.95   24.01 347
   1  -5   8  581.74   22.61 422
  -1   5  -8  581.88   22.87  61
  -1   5  -8  565.88   24.44 137
  -1   5  -8  565.56   25.07 212
   1  -5   9    0.72    1.92  48
   1  -5   9    0.48    1.80 153
   1  -5   9   -1.95    1.56 198
   1  -5   9   -1.69    1.45 423
  -1   5  -9    1.08    1.68  63
  -1   5  -9   -0.24    1.68 138
   1  -5  10   31.53    2.99  49
   1  -5  10   31.89    3.22 155
   1  -5  10   27.00    3.39 198
   1  -5  10   31.26    3.02 424
  -1   5 -10   31.53    2.99  65
  -1   5 -10   31.29    3.34 139
   1  -5  11  239.67   12.16  49
   1  -5  11  237.04   11.20 157
   1  -5  11  213.23   10.20 197
   1  -5  11  213.31   11.93 424
  -1   5 -11  231.94    9.89  67
  -1   5 -11  214.87   13.47 139
   1  -5  12   15.47    3.69 158
   1  -5  12   11.96    2.89 197
   1  -5  12   16.38    2.29 424
  -1   5 -12   21.07    3.69  68
   1  -5  13   -0.95    2.26 160
   1  -5  13   -1.06    2.64 197
   1  -5  13    2.41    2.17 424
  -1   5 -13   -0.36    2.14  70
   1  -5  14   -2.38    2.62 161
   1  -5  14    0.00    2.13 196
   1  -5  14   -0.84    1.81 424
   1  -5  15   -0.59    2.74 163
   1  -5  15   -5.11    3.63 195
   1  -5  15    1.81    2.29 424
  -1   5 -15    0.00    2.62  73
   1  -5  16   21.42    3.81 164
   1  -5  16   25.19    3.81 195
   1  -5  16   33.58    4.11 424
  -1   5 -16   32.84    4.05  74
   1  -5  17   10.36    3.81 165
   1  -5  17   13.82    3.87 194
   1  -5  17   11.86    3.27 423
  -1   5 -17   12.50    4.05  75
   1  -5  18    0.24    5.13 166
   1  -5  18   -4.50    3.66 193
   1  -5  18    5.22    3.28 423
  -1   5 -18   -1.55    4.53  76
  -1   4  18   12.18    3.58   3
  -1   4  18    8.50    4.86 262
  -1   4  17   -2.51    4.53   3
  -1   4  17   -1.82    2.88 262
  -1   4  16    5.60    2.74   2
  -1   4  16    0.00    3.19 263
   1  -4 -15  103.16    8.82  92
  -1   4  15  102.92    7.50   2
  -1   4  15   99.88    7.62 203
  -1   4  15   96.27    8.50 263
   1  -4 -14    4.88    2.98  92
  -1   4  14    4.17    2.50   2
  -1   4  14    5.50    1.31 206
  -1   4  14    1.22    2.58 263
   1  -4 -13    0.60    2.02  92
  -1   4  13   -0.95    1.79   2
  -1   4  13   -2.73    2.25  72
  -1   4  13    0.64    1.15 209
  -1   4  13   -2.13    3.50 264
   1  -4 -12    8.46    2.38  92
   1  -4 -12    7.71    2.25 163
   1  -4 -12    8.62    2.40 273
  -1   4  12    9.77    2.14   2
  -1   4  12   12.81    2.73  73
  -1   4  12   12.45    1.62 212
  -1   4  12    8.52    2.59 264
   1  -4 -11    2.50    1.91  92
   1  -4 -11    5.58    1.90 165
   1  -4 -11    1.32    1.80 273
  -1   4  11    4.53    1.67   2
  -1   4  11    4.15    2.73  75
  -1   4  11    2.45    0.73 216
  -1   4  11    4.57    2.28 264
   1  -4 -10   -1.55    1.31  93
   1  -4 -10    3.57    2.14 167
   1  -4 -10    1.92    1.44 273
  -1   4  10    2.27    1.67   3
  -1   4  10   -1.31    2.38  77
  -1   4  10    0.73    0.60 220
  -1   4  10    0.00    1.67 264
   1  -4  -9   50.09    3.48  93
   1  -4  -9   53.38    3.93 168
   1  -4  -9   46.06    3.84 273
  -1   4   9   47.46    3.48   3
  -1   4   9   57.19    3.93  78
  -1   4   9   44.89    3.65 263
   1  -4  -8    8.43    1.81  94
   1  -4  -8    2.27    2.15 171
   1  -4  -8    6.25    1.56 274
  -1   4   8    7.58    1.57   4
  -1   4   8    6.46    2.03  81
  -1   4   8    5.26    0.72 230
  -1   4   8    4.56    1.52 263
  -1   4   8    7.36    1.45 391
   1  -4  -7 1841.77   65.96  96
   1  -4  -7 1826.87   62.80 173
   1  -4  -7 1689.20   64.75 274
  -1   4   7 1873.02   65.59   6
  -1   4   7 1796.61   71.59  83
  -1   4   7 1541.75   76.27 262
  -1   4   7 1871.69   77.96 393
   1  -4  -6   11.03    1.72  97
   1  -4  -6    8.99    1.58 176
   1  -4  -6   11.88    1.94 276
  -1   4   6   10.66    1.47   7
  -1   4   6   11.30    1.34  86
  -1   4   6   10.37    1.52 261
  -1   4   6   13.87    1.66 394
   1  -4  -5    1.37    1.50  99
   1  -4  -5    2.84    1.23 179
   1  -4  -5    3.79    1.22 277
  -1   4   5    1.37    1.50   9
  -1   4   5    2.34    1.23  89
  -1   4   5    3.46    0.91 183
  -1   4   5    1.99    1.38 259
  -1   4   5    2.46    1.48 267
  -1   4   5    3.52    1.47 396
   1  -4  -4   58.06    3.17   3
   1  -4  -4   59.76    3.08 102
   1  -4  -4   51.21    3.36 280
  -1   4   4   59.89    3.08  12
  -1   4   4   59.20    2.79  93
  -1   4   4   59.37    3.72 187
  -1   4   4   52.86    3.40 256
  -1   4   4   61.13    2.99 270
  -1   4   4   68.83    3.88 399
   1  -4  -3    7.48    0.94   8
   1  -4  -3    5.32    1.36 106
   1  -4  -3    4.91    1.18 263
   1  -4  -3    4.36    1.03 283
   1  -4  -3    9.00    1.50 393
  -1   4   3    5.58    1.09  16
  -1   4   3    5.21    0.94  98
  -1   4   3    6.11    0.99 190
  -1   4   3    3.63    0.95 251
  -1   4   3    5.62    1.15 273
  -1   4   3    5.89    0.77 336
  -1   4   3    7.88    1.69 402
   1  -4  -2   24.28    1.65  13
   1  -4  -2   26.61    1.71 111
   1  -4  -2   20.05    2.12 183
   1  -4  -2   19.96    1.74 257
   1  -4  -2   21.05    1.51 288
   1  -4  -2   23.80    2.32 398
  -1   4   2   26.12    1.71  21
  -1   4   2   20.09    1.65 103
  -1   4   2   20.83    1.66 193
  -1   4   2   21.12    1.50 244
  -1   4   2   21.36    1.48 279
  -1   4   2   24.94    2.11 406
   1  -4  -1    4.84    1.35  19
   1  -4  -1    9.06    1.41 117
   1  -4  -1    2.43    1.39 188
   1  -4  -1    6.41    1.17 248
   1  -4  -1    7.13    1.19 295
   1  -4  -1    5.67    1.56 403
  -1   4   1    6.45    1.41  27
  -1   4   1    5.42    1.35 109
  -1   4   1    5.65    1.13 196
  -1   4   1    5.41    0.75 235
  -1   4   1    2.92    0.92 285
  -1   4   1    6.35    1.35 410
   1  -4   0  206.83    8.00  25
   1  -4   0  188.97    8.39 123
   1  -4   0  172.45    6.87 191
   1  -4   0  176.68    8.95 237
   1  -4   0  181.48    8.57 303
   1  -4   0  194.62    9.09 408
   1  -4   0  213.33    8.17 443
  -1   4   0  201.67    8.39  33
  -1   4   0  195.03    8.00 115
  -1   4   0  184.17    6.78 199
  -1   4   0  175.68    7.29 293
  -1   4   0  189.40    8.36 414
   1  -4   1  959.60   36.64  31
   1  -4   1  888.84   40.44 129
   1  -4   1  866.01   33.28 194
   1  -4   1  844.72   33.29 312
   1  -4   1  913.54   34.50 412
  -1   4  -1  938.67   36.03  39
  -1   4  -1  918.82   35.19 121
  -1   4  -1  918.02   34.81 202
  -1   4  -1  858.46   40.70 302
  -1   4  -1  958.82   31.96 419
   1  -4   2 1143.13   44.27  37
   1  -4   2 1063.50   51.14 134
   1  -4   2 1035.37   44.96 196
   1  -4   2 1094.25   41.57 415
  -1   4  -2 1124.36   44.42  44
  -1   4  -2 1123.36   42.37 127
  -1   4  -2 1061.66   43.97 204
  -1   4  -2  999.09   42.23 309
  -1   4  -2 1151.45   44.97 423
   1  -4   3  609.41   22.57  41
   1  -4   3  601.90   24.99 139
   1  -4   3  578.31   22.19 198
   1  -4   3  599.22   21.94 418
  -1   4  -3  591.98   25.62  49
  -1   4  -3  596.15   22.69 131
  -1   4  -3  575.80   28.46 206
  -1   4  -3  629.49   22.16 427
   1  -4   4  367.82   13.71  44
   1  -4   4  374.13   14.42 143
   1  -4   4  321.81   14.69 199
   1  -4   4  351.39   12.34 421
  -1   4  -4  349.26   13.68  53
  -1   4  -4  351.50   14.33 134
  -1   4  -4  354.74   19.07 208
  -1   4  -4  371.56   14.27 430
   1  -4   5   62.16    3.40  47
   1  -4   5   64.14    3.52 146
   1  -4   5   65.07    3.71 200
   1  -4   5   66.34    3.53 423
  -1   4  -5   71.90    3.52  56
  -1   4  -5   62.16    4.13 137
  -1   4  -5   65.96    3.78 210
  -1   4  -5   66.93    3.64 433
   1  -4   6    8.77    2.04  48
   1  -4   6    6.96    1.68 149
   1  -4   6    4.71    1.40 200
   1  -4   6    6.76    1.33 424
  -1   4  -6    9.00    1.44  59
  -1   4  -6    6.85    1.80 138
  -1   4  -6    8.48    1.99 211
  -1   4  -6    6.00    1.20 436
   1  -4   7  116.73    5.25  50
   1  -4   7  123.01    5.49 152
   1  -4   7  114.77    6.10 200
   1  -4   7  131.15    5.64 425
  -1   4  -7  115.25    5.37  62
  -1   4  -7  112.89    5.25 140
  -1   4  -7  115.49    5.93 213
  -1   4  -7  121.82    7.40 439
   1  -4   8   29.95    2.61  51
   1  -4   8   32.56    2.50 154
   1  -4   8   26.18    2.92 201
   1  -4   8   33.35    2.39 426
  -1   4  -8   31.85    2.61  64
  -1   4  -8   31.49    2.61 141
  -1   4  -8   31.14    2.57 215
   1  -4   9   16.12    2.61  52
   1  -4   9   17.07    2.01 156
   1  -4   9   19.47    2.80 200
   1  -4   9   20.16    2.39 427
  -1   4  -9   19.32    2.13  66
  -1   4  -9   19.68    2.37 142
   1  -4  10  525.18   29.23  52
   1  -4  10  507.75   20.23 158
   1  -4  10  468.12   20.16 200
   1  -4  10  482.58   20.01 427
  -1   4 -10  488.85   20.00  68
  -1   4 -10  514.04   28.05 142
   1  -4  11  199.45   10.52  52
   1  -4  11  200.16    9.10 159
   1  -4  11  184.71    9.99 200
   1  -4  11  196.35    9.53 427
  -1   4 -11  192.49   10.64  69
  -1   4 -11  192.24    9.58 142
   1  -4  12   59.69    5.20  53
   1  -4  12   70.44    6.03 161
   1  -4  12   63.74    4.76 199
   1  -4  12   69.78    5.00 427
  -1   4 -12   69.85    4.61  71
  -1   4 -12   62.88    4.73 143
   1  -4  13   34.04    3.78 162
   1  -4  13   32.79    4.02 199
   1  -4  13   36.21    3.34 427
  -1   4 -13   38.53    3.43  72
  -1   4 -13   34.85    2.13 367
   1  -4  14    5.20    2.48 163
   1  -4  14    7.58    2.48 198
   1  -4  14    8.82    2.03 427
  -1   4 -14    3.90    2.48  73
  -1   4 -14    7.93    0.95 376
   1  -4  15    9.46    3.90 165
   1  -4  15    6.73    2.51 197
   1  -4  15    3.22    2.75 427
  -1   4 -15    4.49    3.43  75
   1  -4  16   -2.49    2.84 166
   1  -4  16    7.21    4.01 197
   1  -4  16    2.15    2.51 426
  -1   4 -16    3.67    2.96  76
   1  -4  17   -1.78    2.84 167
   1  -4  17   -3.39    2.30 196
   1  -4  17    4.56    2.88 426
  -1   4 -17   -2.13    3.20  77
   1  -4  18    8.30    3.44 168
   1  -4  18   12.26    4.13 195
   1  -4  18    4.45    3.37 425
  -1   4 -18   10.08    4.39  78
  -1   3  19    2.98    4.29   1
  -1   3  19    1.79    4.05 181
  -1   3  19   -0.31    4.33 262
  -1   3  18    4.16    3.21   1
  -1   3  18    5.11    3.80 181
  -1   3  18   -3.09    3.71 263
  -1   3  18    0.12    2.37 440
  -1   3  17    0.59    3.44 180
  -1   3  17   -2.16    3.25 263
  -1   3  16   15.76    3.55 180
  -1   3  16   13.07    2.50 198
  -1   3  16   15.00    4.64 264
   1  -3 -15   -0.83    3.79  90
   1  -3 -15    0.83    0.83 327
  -1   3  15    3.79    3.67 180
  -1   3  15    1.67    1.81 201
  -1   3  15    1.55    2.94 264
   1  -3 -14   28.63    4.14  89
   1  -3 -14   36.09    1.89 325
  -1   3  14   38.21    4.02 179
  -1   3  14   30.99    2.95 203
   1  -3 -13  195.82   11.59  89
   1  -3 -13  176.67   10.14 160
   1  -3 -13  175.23   12.75 270
   1  -3 -13  209.79    8.13 324
  -1   3  13  199.56    9.31  70
  -1   3  13  192.39   11.12 179
  -1   3  13  180.84   13.81 205
   1  -3 -12   98.74    7.33  89
   1  -3 -12   98.87    7.42 161
   1  -3 -12   84.46    7.15 270
   1  -3 -12  107.35    6.95 324
  -1   3  12  112.42    7.19  71
  -1   3  12  105.59    6.50 179
  -1   3  12  100.43    5.73 207
   1  -3 -11    1.42    1.66  89
   1  -3 -11    3.65    2.00 162
   1  -3 -11   -1.67    2.02 270
   1  -3 -11    1.41    0.82 324
  -1   3  11    2.95    1.89  72
  -1   3  11    1.06    1.66 179
  -1   3  11    1.62    0.75 210
   1  -3 -10   18.58    2.37  89
   1  -3 -10   18.04    2.48 164
   1  -3 -10   20.84    3.21 270
   1  -3 -10   19.57    1.53 324
  -1   3  10   20.63    2.36  74
  -1   3  10   19.29    2.25 179
  -1   3  10   20.52    1.84 213
   1  -3  -9   20.02    2.96  90
   1  -3  -9   14.75    1.89 165
   1  -3  -9   23.46    2.62 270
   1  -3  -9   17.10    1.53 325
  -1   3   9   12.39    2.24  75
  -1   3   9   20.14    2.49 180
  -1   3   9   19.15    1.33 216
   1  -3  -8    4.51    1.42  90
   1  -3  -8    4.25    1.42 167
   1  -3  -8    3.69    1.67 270
   1  -3  -8    4.25    0.71 326
  -1   3   8    5.44    1.54  77
  -1   3   8    2.97    1.31 180
  -1   3   8    3.59    0.72 220
   1  -3  -7   28.36    2.50  91
   1  -3  -7   28.09    2.37 169
   1  -3  -7   28.86    2.03 270
   1  -3  -7   33.17    1.54 328
  -1   3   7   30.03    2.50   1
  -1   3   7   28.68    2.49  79
  -1   3   7   25.44    1.43 226
  -1   3   7   26.69    2.17 264
   1  -3  -6   75.05    3.72  92
   1  -3  -6   77.06    3.81 172
   1  -3  -6   75.05    4.54 271
   1  -3  -6   75.24    3.33 331
  -1   3   6   82.72    3.84   2
  -1   3   6   63.94    4.19 263
   1  -3  -5 1173.91   38.65  94
   1  -3  -5 1162.37   37.96 175
   1  -3  -5 1122.41   39.24 272
   1  -3  -5 1190.91   39.38 334
  -1   3   5 1184.69   41.43   4
  -1   3   5 1135.92   35.56  85
  -1   3   5  997.93   48.03 261
  -1   3   5 1135.58   44.03 388
  -1   3   5 1214.74   42.88 393
   1  -3  -4  108.88    4.20  97
   1  -3  -4  115.61    4.03 179
   1  -3  -4  100.48    4.23 274
  -1   3   4  106.78    4.07   7
  -1   3   4  119.89    4.27  89
  -1   3   4  109.37    5.55 184
  -1   3   4  105.16    5.94 259
  -1   3   4  103.70    4.13 265
  -1   3   4  118.68    4.85 322
  -1   3   4  123.99    5.02 396
   1  -3  -3   94.50    3.15   4
   1  -3  -3   96.91    3.85 101
   1  -3  -3   87.26    4.64 263
   1  -3  -3   80.45    3.93 277
   1  -3  -3   88.34    4.22 392
  -1   3   3   96.26    4.10  11
  -1   3   3   93.61    3.78  94
  -1   3   3   83.56    4.12 255
  -1   3   3   95.44    4.30 330
  -1   3   3   95.54    4.70 400
   1  -3  -2   20.10    1.50  10
   1  -3  -2   22.69    1.27 107
   1  -3  -2   22.74    1.65 184
   1  -3  -2   24.54    1.78 257
   1  -3  -2   19.53    1.15 282
   1  -3  -2   24.35    2.21 398
  -1   3   2   25.20    1.41  17
  -1   3   2   27.21    1.50 100
  -1   3   2   23.36    1.48 195
  -1   3   2   21.28    1.32 248
  -1   3   2   21.88    1.26 274
  -1   3   2   23.96    1.84 405
   1  -3  -1   15.54    1.59  18
   1  -3  -1   11.75    1.52 115
   1  -3  -1   10.27    1.07 191
   1  -3  -1    9.60    1.04 247
   1  -3  -1    9.65    0.73 290
   1  -3  -1    7.93    1.32 405
  -1   3   1   11.93    1.52  25
  -1   3   1   11.49    1.41 108
  -1   3   1   10.08    1.01 199
  -1   3   1   10.95    1.10 239
  -1   3   1    9.22    0.69 282
  -1   3   1   12.40    1.24 411
   1  -3   0   93.74    4.32  27
   1  -3   0   88.52    4.11 123
   1  -3   0   80.94    2.86 196
   1  -3   0   83.69    4.21 235
   1  -3   0   82.51    3.74 302
   1  -3   0   99.27    3.66 444
  -1   3   0   86.37    3.55  33
  -1   3   0   90.56    3.90 117
  -1   3   0   84.81    2.97 202
  -1   3   0   87.88    4.40 293
   1  -3   1    5.98    0.85  35
   1  -3   1    6.80    0.97 131
   1  -3   1    5.06    0.91 199
   1  -3   1    6.13    0.91 416
  -1   3  -1    8.33    0.83  41
  -1   3  -1    4.55    0.71 125
  -1   3  -1    5.73    0.91 205
  -1   3  -1    4.18    0.62 306
  -1   3  -1    5.86    1.17 422
  -1   3  -1    6.88    0.86 447
   1  -3   2   23.23    1.79  41
   1  -3   2   26.08    1.65 138
   1  -3   2   22.59    1.65 201
   1  -3   2   22.30    1.62 420
  -1   3  -2   25.70    1.52  48
  -1   3  -2   27.18    1.79 131
  -1   3  -2   24.55    1.65 207
  -1   3  -2   23.29    1.74 426
   1  -3   3 2310.46   89.92  46
   1  -3   3 2278.36   95.35 143
   1  -3   3 2045.36   77.39 203
   1  -3   3 2252.22   88.08 424
  -1   3  -3 2278.12   83.76  53
  -1   3  -3 2297.36   91.51 136
  -1   3  -3 2121.08  103.23 209
  -1   3  -3 2306.59   94.47 431
   1  -3   4  177.18    7.33  49
   1  -3   4  183.37    6.72 147
   1  -3   4  166.02    6.98 203
   1  -3   4  179.61    7.32 426
  -1   3  -4  189.25    6.96  57
  -1   3  -4  182.34    8.65 139
  -1   3  -4  179.52    6.92 211
  -1   3  -4  178.15    6.59 434
   1  -3   5  167.93    6.55  52
   1  -3   5  155.18    6.06 150
   1  -3   5  158.57    6.34 204
   1  -3   5  168.10    6.43 428
  -1   3  -5  164.09    6.54  60
  -1   3  -5  161.97    6.78 142
  -1   3  -5  167.23    8.45 213
  -1   3  -5  170.47    7.85 437
   1  -3   6  260.11    9.11  53
   1  -3   6  254.78    9.70 153
   1  -3   6  230.47   10.18 204
   1  -3   6  254.47    9.37 429
  -1   3  -6  250.88   11.00  63
  -1   3  -6  267.44   10.89 143
  -1   3  -6  243.51   10.95 215
  -1   3  -6  272.61   14.55 440
   1  -3   7   32.67    2.71  54
   1  -3   7   35.73    2.24 155
   1  -3   7   32.42    2.61 204
   1  -3   7   29.68    2.25 430
  -1   3  -7   31.49    2.36  65
  -1   3  -7   27.01    2.48 144
  -1   3  -7   34.35    2.54 216
   1  -3   8   86.64    4.59  55
   1  -3   8   87.34    4.36 157
   1  -3   8   86.09    3.86 204
   1  -3   8   89.85    4.13 431
  -1   3  -8   89.46    3.77  67
  -1   3  -8   82.40    4.36 145
  -1   3  -8   77.16    4.81 218
   1  -3   9   81.38    4.23  55
   1  -3   9   86.08    4.35 159
   1  -3   9   75.97    4.62 203
   1  -3   9   93.45    4.13 431
  -1   3  -9   88.67    5.06  69
  -1   3  -9   83.50    4.35 145
   1  -3  10   27.74    3.53  56
   1  -3  10   25.51    2.59 160
   1  -3  10   21.04    2.63 203
   1  -3  10   23.60    2.36 431
  -1   3 -10   16.34    2.94 146
   1  -3  11  275.91   17.28  56
   1  -3  11  268.74   11.52 162
   1  -3  11  254.54   11.45 202
   1  -3  11  272.92   12.74 431
  -1   3 -11  267.21   11.64  72
  -1   3 -11  271.44   14.22 146
   1  -3  12  402.43   24.81  56
   1  -3  12  412.90   17.40 163
   1  -3  12  381.99   21.26 202
   1  -3  12  428.53   23.49 431
  -1   3 -12  435.94   18.34  73
  -1   3 -12  408.43   25.28 146
  -1   3 -12  411.11   18.70 374
   1  -3  13   21.05    3.18 164
   1  -3  13   21.03    3.19 201
   1  -3  13   22.10    3.54 431
  -1   3 -13   17.52    3.06  74
   1  -3  14   86.97    6.71 166
   1  -3  14   72.24    7.20 200
   1  -3  14   80.45    6.15 430
  -1   3 -14   74.85    5.88  76
   1  -3  15    4.12    3.06 167
   1  -3  15   -0.39    2.08 199
   1  -3  15    3.20    2.73 430
  -1   3 -15    0.94    2.12  77
   1  -3  16    2.71    3.30 168
   1  -3  16    6.44    3.55 198
   1  -3  16   -2.14    2.26 429
  -1   3 -16    2.48    3.18  78
   1  -3  17    9.09    4.49 169
   1  -3  17   11.32    4.13 197
   1  -3  17   10.71    4.40 429
  -1   3 -17    7.20    3.66  79
   1  -3  18    5.20    3.43 170
   1  -3  18    9.21    4.47 196
   1  -3  18    1.31    3.22 428
  -1   3 -18    7.21    4.14  80
  -1   2  19   -0.47    3.20 179
  -1   2  19   -3.32    4.27 263
  -1   2  18   -0.24    4.38 178
  -1   2  18   -9.18    5.54 264
  -1   2  18   -0.71    3.32 437
  -1   2  17    2.72    2.84 178
  -1   2  17   -4.43    3.32 264
  -1   2  17    0.35    2.13 439
   1  -2 -16   -1.06    2.60  87
  -1   2  16    2.48    2.60 177
  -1   2  16    2.39    1.94 196
   1  -2 -15    4.01    2.59  87
   1  -2 -15    2.72    1.42 317
  -1   2  15    3.30    2.71 177
  -1   2  15    3.14    1.43 198
   1  -2 -14   50.62    5.42  86
   1  -2 -14   51.13    3.08 316
  -1   2  14   51.57    4.59 176
  -1   2  14   45.57    4.54 200
   1  -2 -13   14.12    3.06  86
   1  -2 -13    9.98    2.46 157
   1  -2 -13    7.25    3.21 268
   1  -2 -13    8.53    1.30 315
  -1   2  13   11.62    2.93  67
  -1   2  13    9.29    2.35 176
  -1   2  13    9.38    1.74 202
   1  -2 -12  358.79   22.10  86
   1  -2 -12  372.74   22.28 158
   1  -2 -12  314.98   21.37 267
   1  -2 -12  380.59   18.60 314
  -1   2  12  358.69   17.71  68
  -1   2  12  360.90   20.57 176
  -1   2  12  330.46   18.08 203
   1  -2 -11  160.52    8.34  86
   1  -2 -11  162.72    9.03 159
   1  -2 -11  161.80    8.90 267
  -1   2  11  169.52    8.09  69
  -1   2  11  160.40    7.52 176
  -1   2  11  147.84    7.33 205
   1  -2 -10    1.41    2.12  85
   1  -2 -10   -2.58    2.34 160
   1  -2 -10    0.24    1.66 266
  -1   2  10   -0.59    2.23  70
  -1   2  10    2.35    2.23 175
  -1   2  10   -0.89    0.76 207
   1  -2  -9    0.59    1.65  85
   1  -2  -9    2.34    1.41 162
   1  -2  -9    0.71    1.42 266
  -1   2   9    3.28    1.52  72
  -1   2   9    4.35    2.00 175
  -1   2   9    1.87    0.75 209
   1  -2  -8    8.82    1.53  86
   1  -2  -8    6.80    1.52 163
   1  -2  -8    7.34    2.01 266
   1  -2  -8    7.70    0.83 314
  -1   2   8    7.50    1.41  73
  -1   2   8    6.11    1.65 176
  -1   2   8    6.77    0.98 211
   1  -2  -7   -1.18    0.94  86
   1  -2  -7    0.47    1.06 165
   1  -2  -7   -0.71    1.66 265
   1  -2  -7    0.47    0.59 315
  -1   2   7   -1.41    1.06  75
  -1   2   7    2.94    1.29 176
  -1   2   7    0.85    0.49 213
   1  -2  -6   23.35    1.89  87
   1  -2  -6   27.26    2.35 167
   1  -2  -6   27.25    2.25 266
   1  -2  -6   29.81    1.54 317
  -1   2   6   28.43    2.11  77
  -1   2   6   26.54    1.89 177
  -1   2   6   25.57    1.20 217
  -1   2   6   30.24    1.88 379
   1  -2  -5   56.38    2.72  88
   1  -2  -5   50.21    2.59 170
   1  -2  -5   51.80    2.49 266
   1  -2  -5   53.42    2.13 320
  -1   2   5   54.10    2.59  80
  -1   2   5   53.77    2.84 178
  -1   2   5   48.48    1.78 223
  -1   2   5   45.05    3.18 264
  -1   2   5   54.39    2.48 381
   1  -2  -4  347.72   13.50  90
   1  -2  -4  356.57   11.74 173
   1  -2  -4  333.42   15.20 267
   1  -2  -4  381.95   15.03 324
  -1   2   4  360.27   11.86  83
  -1   2   4  370.52   12.54 180
  -1   2   4  328.20   15.95 261
  -1   2   4  336.37   11.78 384
  -1   2   4  372.49   13.32 391
   1  -2  -3 4222.70  150.14 264
  -1   2   3 4495.29  194.47 258
   1  -2  -2  452.33   15.70   5
   1  -2  -2  461.81   19.63 101
   1  -2  -2  407.58   21.96 188
   1  -2  -2  422.51   24.48 257
   1  -2  -2  413.18   14.72 272
   1  -2  -2  481.89   18.34 334
  -1   2   2  457.95   18.35  11
  -1   2   2  432.46   18.08  95
  -1   2   2  423.65   18.47 200
  -1   2   2  411.88   22.19 252
  -1   2   2  408.35   17.87 266
  -1   2   2  487.35   18.90 327
  -1   2   2  439.11   16.53 390
   1  -2  -1   97.17    3.93  16
   1  -2  -1  103.87    4.13 111
   1  -2  -1   94.71    3.70 198
   1  -2  -1   95.51    5.10 247
   1  -2  -1   90.82    3.30 280
   1  -2  -1   99.90    4.72 408
  -1   2   1  104.94    4.45  21
  -1   2   1  100.75    4.08 106
  -1   2   1   91.80    4.10 205
  -1   2   1   93.40    4.90 242
  -1   2   1   89.81    3.23 273
  -1   2   1  104.12    3.47 335
  -1   2   1   98.91    4.50 412
   1  -2   0    1.46    0.55  30
   1  -2   0    0.98    0.49 125
   1  -2   0    0.87    0.37 204
   1  -2   0    1.19    0.48 301
   1  -2   0    0.66    0.66 417
   1  -2   0    2.27    0.49 446
  -1   2   0    1.63    0.49  35
  -1   2   0    2.37    0.55 120
  -1   2   0    1.61    0.36 292
  -1   2   0    1.82    0.78 421
  -1   2   0    2.56    0.45 441
   1  -2   1   25.37    1.42  41
   1  -2   1   24.84    1.27 136
   1  -2   1   26.01    1.35 207
   1  -2   1   25.65    1.23 423
  -1   2  -1   25.97    1.39  46
  -1   2  -1   27.30    1.42 131
  -1   2  -1   24.09    1.35 211
  -1   2  -1   27.47    1.47 427
   1  -2   2  197.28    6.78  49
   1  -2   2  200.91    8.20 144
   1  -2   2  190.52    8.03 208
   1  -2   2  201.58    7.66 428
  -1   2  -2  205.98    7.59  54
  -1   2  -2  191.34    9.20 139
  -1   2  -2  197.44    7.67 213
  -1   2  -2  209.52    8.38 433
   1  -2   3   16.75    1.07  53
   1  -2   3   13.87    1.30 149
   1  -2   3   13.23    1.21 209
   1  -2   3   12.67    1.18 431
  -1   2  -3   13.16    0.95  59
  -1   2  -3   13.78    1.19 143
  -1   2  -3   17.04    1.57 215
  -1   2  -3   14.44    1.30 437
   1  -2   4   18.61    1.41  56
   1  -2   4   20.48    1.29 153
   1  -2   4   15.77    1.33 209
   1  -2   4   14.83    1.29 433
  -1   2  -4   20.71    1.29  63
  -1   2  -4   15.08    1.30 146
  -1   2  -4   14.31    1.08 216
  -1   2  -4   17.65    1.41 440
   1  -2   5 3257.67  132.26  57
   1  -2   5 3224.48  120.12 155
   1  -2   5 2903.69  112.73 209
   1  -2   5 3255.21  123.81 434
  -1   2  -5 3340.44  127.98  65
  -1   2  -5 3295.58  117.71 147
  -1   2  -5 3096.83  126.90 218
   1  -2   6   43.69    2.58  58
   1  -2   6   39.82    2.93 158
   1  -2   6   40.47    2.92 209
   1  -2   6   44.53    2.23 435
  -1   2  -6   46.61    2.81  68
  -1   2  -6   47.56    2.58 148
  -1   2  -6   42.11    2.74 219
   1  -2   7   -1.05    0.94  59
   1  -2   7    0.70    1.29 159
   1  -2   7    1.10    1.10 208
   1  -2   7   -0.35    0.94 435
  -1   2  -7   -0.82    1.17  69
  -1   2  -7    1.05    1.29 149
  -1   2  -7   -0.83    0.95 220
   1  -2   8  175.74    7.72  59
   1  -2   8  157.25    7.25 161
   1  -2   8  159.71    7.09 208
   1  -2   8  182.23    7.26 436
  -1   2  -8  160.52    6.55  71
  -1   2  -8  179.14    7.14 149
   1  -2   9    1.05    1.29  59
   1  -2   9   -0.35    1.87 162
   1  -2   9   -0.37    1.10 207
   1  -2   9    0.00    1.76 435
  -1   2  -9    0.59    1.52  72
  -1   2  -9   -0.94    1.52 149
   1  -2  10    9.83    2.22  59
   1  -2  10   11.82    2.57 164
   1  -2  10   15.04    2.34 206
   1  -2  10   10.08    1.64 435
  -1   2 -10   14.63    2.93  74
  -1   2 -10   12.05    2.22 149
   1  -2  11   36.18    3.40  59
   1  -2  11   41.21    3.16 165
   1  -2  11   45.98    3.35 205
   1  -2  11   46.20    3.40 435
  -1   2 -11   46.36    3.63  75
  -1   2 -11   39.34    3.40 149
   1  -2  12    0.82    1.99  59
   1  -2  12    0.00    1.76 166
   1  -2  12    2.62    1.50 204
   1  -2  12    2.00    2.46 434
  -1   2 -12   -0.59    1.76  76
  -1   2 -12    2.23    2.23 149
   1  -2  13   81.48    6.45 167
   1  -2  13   92.50    5.91 203
   1  -2  13   92.71    5.99 434
  -1   2 -13   89.21    6.10  77
   1  -2  14   95.40    5.98 168
   1  -2  14   97.49    5.83 202
   1  -2  14   98.38    7.41 433
  -1   2 -14   98.68    6.22  78
   1  -2  15   16.80    2.94 169
   1  -2  15   19.21    3.84 201
   1  -2  15   23.58    2.83 433
  -1   2 -15   20.79    3.41  79
   1  -2  16   58.93    5.65 170
   1  -2  16   64.80    6.87 200
   1  -2  16   60.72    6.26 432
  -1   2 -16   64.10    5.53  80
   1  -2  17    3.06    2.83 171
   1  -2  17   -2.63    2.10 199
   1  -2  17   -0.83    2.61 431
  -1   2 -17   -1.88    3.42  81
   1  -2  18   -0.59    2.95 172
   1  -2  18    1.47    2.67 198
   1  -2  18    4.87    3.80 430
  -1   2 -18   -2.24    3.19  82
   1  -2  19    2.84    5.20 173
   1  -2  19    2.86    4.53 430
  -1   2 -19    9.46    6.26  83
  -1   1  19    3.79    3.43 177
  -1   1  19    8.16    5.22 264
  -1   1  18   42.99    6.26 176
  -1   1  18   35.91    6.37 264
  -1   1  18   54.10    5.10 434
  -1   1  17    5.07    3.18 176
  -1   1  17    6.10    2.57 193
  -1   1  17   11.94    2.96 436
   1  -1 -16   -2.94    2.94  85
  -1   1  16    1.06    2.71 175
  -1   1  16    1.98    2.13 195
  -1   1  16    0.83    1.77 437
   1  -1 -15   10.46    2.59  84
  -1   1  15    8.23    2.70 174
  -1   1  15   11.82    2.19 196
  -1   1  15   10.23    2.12 438
   1  -1 -14   -3.40    1.88  84
  -1   1  14   -2.47    2.11 174
  -1   1  14    2.12    1.70 197
  -1   1  14    1.88    1.88 440
   1  -1 -13    0.47    2.46  83
   1  -1 -13    2.69    2.11 154
   1  -1 -13    1.66    2.26 265
  -1   1  13    5.39    2.58  64
  -1   1  13   -0.23    1.88 173
  -1   1  13    0.28    1.52 199
   1  -1 -12   40.77    3.63  83
   1  -1 -12   43.76    3.51 155
  -1   1  12   37.44    3.51  65
  -1   1  12   48.26    3.98 173
  -1   1  12   40.82    3.11 200
   1  -1 -11   16.27    2.34  82
   1  -1 -11   18.12    2.34 156
  -1   1  11   15.55    2.57  66
  -1   1  11   14.28    2.22 172
  -1   1  11   17.96    2.00 201
   1  -1 -10  370.19   13.45  82
   1  -1 -10  369.82   18.34 157
  -1   1  10  357.80   14.02  67
  -1   1  10  327.19   14.58 202
   1  -1  -9   -0.12    1.29  81
   1  -1  -9   -0.23    1.28 158
   1  -1  -9    0.83    0.60 389
  -1   1   9    1.87    1.52  68
  -1   1   9   -1.52    1.29 171
  -1   1   9    1.17    0.91 203
   1  -1  -8   44.53    2.92  81
   1  -1  -8   55.08    2.80 159
   1  -1  -8   52.85    2.61 387
  -1   1   8   44.58    2.57  69
  -1   1   8   43.94    2.45 171
  -1   1   8   46.73    2.32 203
   1  -1  -7   -0.82    1.52  81
   1  -1  -7   -0.47    0.93 160
   1  -1  -7   -0.24    0.47 386
  -1   1   7   -0.93    0.93  70
  -1   1   7    0.35    1.40 171
  -1   1   7    0.13    0.51 204
   1  -1  -6   -0.12    1.17  81
   1  -1  -6    0.82    0.93 161
   1  -1  -6   -1.29    0.71 385
  -1   1   6    0.47    0.93  71
  -1   1   6    2.34    1.29 171
  -1   1   6    0.00    0.51 204
  -1   1   6   -0.47    0.47 369
   1  -1  -5    2.81    1.05  81
   1  -1  -5    5.02    1.28 163
   1  -1  -5    1.64    0.35 228
   1  -1  -5    1.17    0.70 384
  -1   1   5    3.62    1.17  73
  -1   1   5    3.04    0.82 171
  -1   1   5    2.72    0.39 203
  -1   1   5    1.87    0.82 372
   1  -1  -4  111.99    4.10  82
   1  -1  -4  117.42    4.55 164
   1  -1  -4  100.81    3.74 228
   1  -1  -4  111.06    3.99 383
  -1   1   4  112.75    3.85  74
  -1   1   4  108.95    4.45 172
  -1   1   4  100.34    4.52 199
  -1   1   4   99.05    6.75 264
  -1   1   4  106.20    3.85 374
   1  -1  -3  228.49    8.81  83
   1  -1  -3  231.85    9.24 167
   1  -1  -3  249.99    8.69 314
   1  -1  -3  234.13    9.26 383
  -1   1   3  237.00    8.42  77
  -1   1   3  230.48    7.63 173
  -1   1   3  210.57   10.40 261
  -1   1   3  234.74    8.53 376
   1  -1  -2  817.44   26.74  88
   1  -1  -2  856.48   31.67 172
   1  -1  -2  783.23   30.64 217
   1  -1  -2  715.79   41.16 259
   1  -1  -2  890.86   43.36 319
   1  -1  -2  852.59   32.84 383
  -1   1   2  860.86   29.90  82
  -1   1   2  839.62   33.63 178
  -1   1   2  703.18   40.44 255
  -1   1   2  900.14   33.46 314
  -1   1   2  837.72   31.15 379
   1  -1  -1  515.46   18.64   5
   1  -1  -1  512.78   21.29 101
   1  -1  -1  490.79   16.84 220
   1  -1  -1  457.01   26.63 248
   1  -1  -1  551.38   18.59 326
   1  -1  -1  527.31   21.62 384
   1  -1  -1  506.48   23.60 415
  -1   1   1  531.78   22.34  11
  -1   1   1  497.30   17.89  95
  -1   1   1  508.15   21.50 226
  -1   1   1  459.11   26.13 245
  -1   1   1  565.55   24.05 323
  -1   1   1  508.32   19.62 381
  -1   1   1  507.24   22.15 420
   1  -1   1  128.61    5.10  55
   1  -1   1  130.33    5.07 150
   1  -1   1  124.63    4.96 219
   1  -1   1  137.50    5.52 341
   1  -1   1  133.36    6.09 389
   1  -1   1  135.41    5.40 436
  -1   1  -1  132.44    4.83  60
  -1   1  -1  132.76    4.98 145
  -1   1  -1  125.30    4.61 222
  -1   1  -1  129.13    4.98 385
  -1   1  -1  130.98    5.05 439
   1  -1   2   79.57    3.04  61
   1  -1   2   73.96    3.27 155
   1  -1   2   75.91    3.55 218
   1  -1   2   85.03    3.20 351
   1  -1   2   78.96    3.74 439
  -1   1  -2   76.06    2.92  65
  -1   1  -2   75.94    3.04 151
  -1   1  -2   78.06    3.31 222
  -1   1  -2   85.54    3.39 341
  -1   1  -2   80.43    3.34 386
   1  -1   3    4.43    0.70  63
   1  -1   3    4.78    0.82 158
   1  -1   3    2.01    0.59 217
   1  -1   3    3.50    0.70 440
  -1   1  -3    4.08    0.70  68
  -1   1  -3    3.73    0.58 153
  -1   1  -3    2.36    0.71 222
  -1   1  -3    3.17    0.35 348
  -1   1  -3    3.11    0.36 388
   1  -1   4   71.00    2.91  64
   1  -1   4   63.75    2.68 160
   1  -1   4   63.68    2.85 216
  -1   1  -4   65.27    2.80  70
  -1   1  -4   67.15    2.68 154
  -1   1  -4   65.06    2.83 223
  -1   1  -4   72.16    2.73 356
  -1   1  -4   66.74    2.87 388
   1  -1   5   13.06    1.28  64
   1  -1   5   13.29    1.40 162
   1  -1   5   11.20    1.19 215
  -1   1  -5    9.32    1.05  72
  -1   1  -5   14.45    1.63 154
  -1   1  -5   10.13    1.06 224
  -1   1  -5   13.19    0.59 386
   1  -1   6   54.56    3.03  64
   1  -1   6   51.99    3.26 163
   1  -1   6   54.98    2.63 214
  -1   1  -6   52.34    3.15  73
  -1   1  -6   62.14    3.50 154
  -1   1  -6   52.69    3.29 224
   1  -1   7 2073.87   92.93  64
   1  -1   7 2117.24   80.56 164
   1  -1   7 1952.61   73.42 213
  -1   1  -7 2089.84   79.16  74
  -1   1  -7 2019.75   77.88 154
  -1   1  -7 2013.64  105.97 225
   1  -1   8    2.10    1.63  64
   1  -1   8   -0.23    1.28 165
   1  -1   8    0.60    0.96 212
  -1   1  -8   -1.63    1.17  75
  -1   1  -8    1.75    1.87 154
   1  -1   9  117.85    5.72  63
   1  -1   9  122.16    6.42 166
   1  -1   9  105.90    5.81 211
   1  -1   9  127.54    5.60 440
  -1   1  -9  121.58    5.25  76
  -1   1  -9  120.89    6.42 153
   1  -1  10    2.34    1.52  63
   1  -1  10    1.28    1.63 167
   1  -1  10   -0.49    1.83 210
   1  -1  10    0.82    1.75 439
  -1   1 -10    1.87    1.98  77
  -1   1 -10   -1.87    1.52 153
   1  -1  11    7.36    1.87  62
   1  -1  11    6.31    2.10 168
   1  -1  11    8.32    1.84 208
   1  -1  11    7.60    1.75 439
  -1   1 -11    6.78    2.10  78
  -1   1 -11    8.06    1.75 152
   1  -1  12   10.06    2.69  62
   1  -1  12   19.06    3.51 169
   1  -1  12    9.86    1.85 207
   1  -1  12   15.33    2.22 438
  -1   1 -12   12.40    3.27  79
  -1   1 -12   10.76    2.69 152
  -1   1 -12   12.32    2.63 265
   1  -1  13    0.82    2.11  61
   1  -1  13    1.64    3.16 169
   1  -1  13    1.12    1.37 206
   1  -1  13   -0.12    2.34 437
  -1   1 -13    6.56    3.51  79
  -1   1 -13    2.69    2.11 151
  -1   1 -13    0.36    2.40 266
   1  -1  14   -0.94    1.99 170
   1  -1  14    3.76    1.75 205
   1  -1  14    4.34    2.82 437
  -1   1 -14    3.28    2.70  80
   1  -1  15  209.79   10.79 171
   1  -1  15  200.67   12.66 204
   1  -1  15  178.65   13.99 436
  -1   1 -15  221.41   13.26  81
   1  -1  16    2.82    2.82 172
   1  -1  16    0.26    3.33 202
   1  -1  16   -0.71    2.24 435
  -1   1 -16    4.46    2.94  82
   1  -1  17    4.59    3.41 173
   1  -1  17    2.34    2.34 201
   1  -1  17    4.01    2.71 434
  -1   1 -17   -0.59    2.71  83
   1  -1  18   16.98    6.01 174
   1  -1  18   16.00    3.83 200
   1  -1  18   17.28    4.26 433
  -1   1 -18   17.09    5.19  84
   1  -1  19   -0.83    3.54 174
   1  -1  19    0.59    3.09 432
  -1   1 -19   -0.12    3.43  84
  -1   0  19    7.57    4.61 175
  -1   0  19   15.30    5.27 264
  -1   0  18   -4.01    3.07 174
  -1   0  18    1.91    2.98 431
  -1   0  17   14.96    3.53 173
  -1   0  17   17.02    2.92 192
  -1   0  17   22.32    3.56 432
   1   0 -16   15.17    4.59  83
  -1   0  16   22.11    4.00 173
  -1   0  16   16.86    2.63 193
  -1   0  16   19.76    2.96 433
   1   0 -15    1.64    2.35  82
  -1   0  15    3.99    2.35 172
  -1   0  15    0.89    1.64 194
  -1   0  15    5.31    2.36 434
   1   0 -14    2.23    2.35  81
  -1   0  14    0.23    2.35 171
  -1   0  14    2.76    1.31 195
  -1   0  14    0.35    2.00 435
   1   0 -13    3.63    2.11  80
   1   0 -13    5.50    2.34 151
  -1   0  13    3.86    2.22  61
  -1   0  13    2.11    1.99 170
  -1   0  13    3.12    1.42 196
  -1   0  13    2.94    1.88 436
   1   0 -12    6.20    2.22  79
   1   0 -12    8.66    1.99 152
   1   0 -12    3.22    0.95 388
  -1   0  12    3.39    1.87  62
  -1   0  12    6.67    1.99 169
  -1   0  12    3.21    1.26 197
  -1   0  12    5.28    1.29 437
   1   0 -11   15.19    2.81  79
   1   0 -11   17.18    2.92 153
   1   0 -11   16.33    1.77 385
  -1   0  11   13.21    2.69  63
  -1   0  11   15.90    2.81 169
  -1   0  11   14.62    1.79 198
  -1   0  11   13.93    1.99 438
   1   0 -10   76.73    4.09  78
   1   0 -10   81.62    5.02 153
   1   0 -10   78.08    4.23 383
  -1   0  10   74.50    4.20  63
  -1   0  10   74.51    4.32 168
  -1   0  10   66.62    4.79 198
  -1   0  10   77.77    4.09 439
   1   0  -9   -1.87    1.05  77
   1   0  -9   -2.45    1.75 154
   1   0  -9    0.47    0.82 380
  -1   0   9   -2.22    1.98  64
  -1   0   9   -1.52    1.28 167
  -1   0   9   -1.36    0.82 198
  -1   0   9   -0.12    0.93 440
   1   0  -8 1642.68   58.67  76
   1   0  -8 1672.24   64.73 154
   1   0  -8 1607.79   60.85 378
  -1   0   8 1673.87   54.00  64
  -1   0   8 1676.40   59.37 166
  -1   0   8 1464.73   75.10 198
   1   0  -7  211.12    8.51  75
   1   0  -7  211.74    8.39 154
   1   0  -7  218.03    8.51 376
  -1   0   7  212.09    8.28  64
  -1   0   7  214.50    8.63 165
   1   0  -6   38.46    2.56  74
   1   0  -6   36.14    2.21 155
   1   0  -6   37.64    1.76 338
   1   0  -6   38.21    1.98 374
  -1   0   6   37.89    2.45  65
  -1   0   6   36.83    1.98 164
   1   0  -5   81.32    3.61  73
   1   0  -5   72.97    3.38 155
   1   0  -5   78.14    3.66 210
   1   0  -5   86.01    4.10 338
   1   0  -5   79.69    2.91 372
  -1   0   5   79.73    3.26  65
  -1   0   5   78.88    3.38 163
   1   0  -4   53.12    2.80  71
   1   0  -4   54.79    2.68 154
   1   0  -4   52.16    2.54 204
   1   0  -4   55.14    2.81 339
   1   0  -4   56.43    2.33 370
  -1   0   4   50.45    2.57 190
   1   0  -3   90.64    3.49  69
   1   0  -3   86.68    3.27 153
   1   0  -3   82.43    4.35 194
   1   0  -3   99.08    3.39 341
   1   0  -3   98.87    3.39 369
  -1   0   3   90.77    3.38  63
  -1   0   3   86.91    2.91 159
  -1   0   3   97.01    5.36 184
  -1   0   3   83.73    5.33 263
  -1   0   3   92.88    3.40 437
   1   0  -2  172.35    6.42  66
   1   0  -2  177.78    6.91 150
   1   0  -2  166.22    8.49 262
   1   0  -2  191.03    7.02 344
   1   0  -2  182.46    6.31 367
  -1   0   2  175.08    6.56  60
  -1   0   2  179.00    8.05 156
  -1   0   2  168.29    8.88 258
  -1   0   2  189.62    6.57 340
   1   0   1    9.26    0.59  80
   1   0   1    9.88    0.59 174
   1   0   1    9.12    0.64 279
   1   0   1    9.84    0.72 327
   1   0   1   10.58    0.61 362
  -1   0  -1    8.94    0.47  84
  -1   0  -1   10.19    0.70 170
  -1   0  -1    9.18    0.80 283
  -1   0  -1   12.85    0.71 323
  -1   0  -1   11.68    0.60 358
   1   0   2  332.51   12.72  76
   1   0   2  339.79   12.26 170
   1   0   2  315.79   12.08 230
   1   0   2  310.73   13.68 269
   1   0   2  352.60   17.73 337
  -1   0  -2  325.07   13.20  80
  -1   0  -2  331.92   14.94 166
  -1   0  -2  316.72   13.58 234
  -1   0  -2  306.04   13.14 274
  -1   0  -2  340.14   15.29 331
  -1   0  -2  347.15   15.36 364
   1   0   3   26.82    1.52  73
   1   0   3   28.22    1.52 169
   1   0   3   27.45    1.53 227
   1   0   3   26.49    1.17 370
  -1   0  -3   27.87    1.40  79
  -1   0  -3   29.27    1.75 163
  -1   0  -3   24.91    1.52 233
  -1   0  -3   27.63    1.45 270
  -1   0  -3   27.96    1.36 337
   1   0   4    0.00    0.82  72
   1   0   4    1.40    0.82 168
   1   0   4    0.12    0.71 224
   1   0   4    0.82    0.12 381
  -1   0  -4    2.10    1.05  78
  -1   0  -4    1.05    0.82 162
  -1   0  -4   -0.94    0.94 232
  -1   0  -4    0.96    0.84 268
   1   0   5   17.02    1.52  71
   1   0   5   16.67    1.63 168
   1   0   5   17.57    1.18 222
  -1   0  -5   19.35    1.75  78
  -1   0  -5   19.35    1.40 161
  -1   0  -5   18.47    1.29 231
  -1   0  -5   16.15    1.32 267
   1   0   6   10.26    1.40  70
   1   0   6   12.71    1.75 169
   1   0   6   12.78    1.30 220
  -1   0  -6   13.41    1.87  79
  -1   0  -6   11.78    1.28 160
  -1   0  -6   13.44    1.17 231
  -1   0  -6    9.80    1.55 266
   1   0   7    0.93    1.28  69
   1   0   7    0.82    1.17 169
   1   0   7    0.48    0.95 218
  -1   0  -7    1.63    1.05  79
  -1   0  -7    2.22    1.28 159
  -1   0  -7    1.87    1.17 231
  -1   0  -7    1.31    1.08 266
   1   0   8   50.51    2.92  68
   1   0   8   54.13    3.03 169
   1   0   8   44.85    2.86 216
  -1   0  -8   49.81    3.15  79
  -1   0  -8   50.05    2.80 158
  -1   0  -8   52.55    3.11 266
   1   0   9  444.80   16.57  67
   1   0   9  419.69   17.39 170
   1   0   9  421.04   21.69 215
  -1   0  -9  424.94   17.04  80
  -1   0  -9  447.71   18.32 157
  -1   0  -9  434.73   17.32 267
   1   0  10  244.55   10.28  66
   1   0  10  218.27    8.99 170
   1   0  10  200.74   10.24 213
  -1   0 -10  197.36    8.29  80
  -1   0 -10  221.07    8.64 156
  -1   0 -10  210.48   10.76 267
   1   0  11  100.63    5.61  65
   1   0  11  105.77    5.26 171
   1   0  11   97.34    5.09 212
  -1   0 -11  109.74    4.91  81
  -1   0 -11   94.78    5.84 155
  -1   0 -11   98.20    5.86 267
   1   0  12    2.57    2.57  65
   1   0  12    2.92    2.69 172
   1   0  12    1.46    1.46 210
  -1   0 -12    2.22    2.57  82
  -1   0 -12    5.38    3.04 155
  -1   0 -12    2.15    2.04 268
   1   0  13    0.70    1.99  64
   1   0  13    1.41    1.87 172
   1   0  13    2.21    1.35 209
  -1   0 -13    4.33    2.11  82
  -1   0 -13   -0.59    2.11 154
  -1   0 -13    0.48    2.40 268
   1   0  14    3.05    2.23 173
   1   0  14   -1.86    2.23 207
   1   0  14    0.00    1.76 440
  -1   0 -14   -3.75    2.34  83
   1   0  15    3.29    3.52 173
   1   0  15   -1.76    1.76 206
   1   0  15   -1.17    1.88 439
  -1   0 -15    1.17    3.87  83
   1   0  16    3.53    2.70 174
   1   0  16    2.16    2.79 205
   1   0  16   -0.12    2.24 438
  -1   0 -16   -0.59    2.94  84
   1   0  17   34.61    5.42 175
   1   0  17   34.26    4.51 203
   1   0  17   39.85    5.42 437
  -1   0 -17   29.19    4.71  85
   1   0  18    0.59    5.54 176
   1   0  18    9.43    4.72 202
   1   0  18   -2.01    3.90 436
  -1   0 -18   -1.30    4.60  86
   1   0  19   -0.83    4.14 176
   1   0  19    2.25    4.15 434
  -1   0 -19   -5.67    3.54  86
  -1  -1  19    4.26    3.43 173
  -1  -1  18    1.42    3.54 172
  -1  -1  18    3.24    2.16 428
  -1  -1  17   44.65    6.01 171
  -1  -1  17   34.86    5.43 191
  -1  -1  17   36.46    4.30 429
   1   1 -16   -2.35    2.71  80
  -1  -1  16    1.18    2.47 170
  -1  -1  16    2.05    2.84 192
  -1  -1  16    1.07    1.67 430
   1   1 -15   58.27    4.58  79
  -1  -1  15   46.64    4.58 169
  -1  -1  15   52.69    5.19 193
  -1  -1  15   52.51    5.58 431
   1   1 -14   -0.94    2.35  78
   1   1 -14   -0.12    0.60 387
  -1  -1  14   -0.12    2.23 168
  -1  -1  14   -0.45    2.38 193
  -1  -1  14    0.36    2.01 431
   1   1 -13  102.21    6.92  77
   1   1 -13  114.46    9.73 148
   1   1 -13  113.13    5.68 384
  -1  -1  13  106.37    7.62  58
  -1  -1  13  107.84    5.74 167
  -1  -1  13  102.96    7.31 194
  -1  -1  13  112.86    7.33 432
   1   1 -12    1.29    1.87  76
   1   1 -12    4.45    2.46 149
   1   1 -12    3.41    1.29 380
  -1  -1  12    1.76    1.64  59
  -1  -1  12    4.92    1.87 166
  -1  -1  12    1.44    1.73 195
  -1  -1  12    1.30    1.54 432
   1   1 -11   -1.17    1.64  75
   1   1 -11    6.44    1.76 149
   1   1 -11    2.23    1.17 377
  -1  -1  11    1.99    1.76  59
  -1  -1  11    2.93    1.76 165
  -1  -1  11    3.72    1.14 195
  -1  -1  11    2.95    1.06 433
   1   1 -10   65.62    4.09  74
   1   1 -10   55.73    3.51 149
   1   1 -10   60.59    3.04 374
  -1  -1  10   54.21    3.75  59
  -1  -1  10   57.78    3.86 164
  -1  -1  10   53.17    3.71 195
  -1  -1  10   57.33    3.54 433
   1   1  -9  282.06   11.11  73
   1   1  -9  260.40   10.19 149
   1   1  -9  267.46    9.94 372
  -1  -1   9  255.58   10.89  59
  -1  -1   9  273.17    9.94 163
  -1  -1   9  236.45   11.27 195
  -1  -1   9  266.46   11.09 433
   1   1  -8    1.99    1.29  71
   1   1  -8   -0.35    1.17 149
   1   1  -8    2.11    0.70 369
  -1  -1   8    0.70    1.29  59
  -1  -1   8    0.94    1.29 161
  -1  -1   8    0.29    0.86 195
  -1  -1   8    0.47    0.94 433
   1   1  -7  248.13    9.35  70
   1   1  -7  252.72    9.95 149
  -1  -1   7  239.60    9.60  59
  -1  -1   7  230.82   10.52 160
  -1  -1   7  220.65   10.97 194
  -1  -1   7  251.66    8.75 432
   1   1  -6  612.09   26.09  68
   1   1  -6  597.59   23.10 148
  -1  -1   6  611.65   21.22  58
  -1  -1   6  583.29   19.42 158
  -1  -1   6  551.19   26.99 193
  -1  -1   6  603.26   21.62 430
   1   1  -5  520.35   17.23  65
   1   1  -5  524.47   22.92 147
   1   1  -5  512.72   23.52 202
   1   1  -5  586.20   29.19 350
  -1  -1   5  536.47   16.81  57
  -1  -1   5  511.19   17.70 155
  -1  -1   5  466.05   23.82 191
  -1  -1   5  529.43   19.80 428
   1   1  -4    1.65    0.59  62
   1   1  -4    1.30    0.59 145
   1   1  -4    1.43    0.57 197
   1   1  -4    0.59    0.47 352
   1   1  -4    1.18    0.47 436
  -1  -1   4   -1.18    0.59  55
  -1  -1   4    1.29    0.59 152
  -1  -1   4   -0.57    0.76 188
  -1  -1   4    0.24    0.47 342
  -1  -1   4    0.49    0.37 423
   1   1  -3   69.81    2.74  58
   1   1  -3   65.64    2.40 141
   1   1  -3   62.83    3.63 191
   1   1  -3   70.19    2.84 355
   1   1  -3   70.28    2.58 427
  -1  -1   3   71.99    2.64  51
  -1  -1   3   69.58    2.74 148
  -1  -1   3   72.31    2.97 415
   1   1  -2  145.07    5.28  50
   1   1  -2  139.44    5.86 135
   1   1  -2  147.94    8.30 183
   1   1  -2  157.17    4.78 359
   1   1  -2  142.58    7.02 412
  -1  -1   2  135.60    4.37  45
  -1  -1   2  139.03    4.42 140
  -1  -1   2  133.44    6.38 260
  -1  -1   2  148.77    5.38 354
  -1  -1   2  147.03    7.19 403
   1   1  -1   31.74    1.58  38
   1   1  -1   30.85    1.55 123
   1   1  -1   30.33    1.80 256
   1   1  -1   30.33    1.70 310
   1   1  -1   36.24    1.58 363
   1   1  -1   33.63    1.54 397
   1   1  -1   37.31    1.60 448
  -1  -1   1   33.06    1.71  33
  -1  -1   1   32.29    1.58 128
  -1  -1   1   33.18    2.12 250
  -1  -1   1   35.31    1.70 359
  -1  -1   1   33.63    1.41 391
  -1  -1   1   36.71    1.67 442
   1   1   0  185.08    7.44  22
   1   1   0  177.63    6.67 108
   1   1   0  161.96    9.26 238
  -1  -1   0  183.02    6.18  18
  -1  -1   0  178.13    7.81 112
  -1  -1   0  161.87    8.18 302
   1   1   1    2.29    0.51  10
   1   1   1    2.01    0.50  95
   1   1   1    2.21    0.59 287
  -1  -1  -1    2.13    0.50   5
  -1  -1  -1    1.91    0.51 100
  -1  -1  -1    1.37    0.46 291
   1   1   2 4432.76  168.38   2
  -1  -1  -2 4346.05  155.24  92
  -1  -1  -2 3521.42  156.61 283
   1   1   3  297.48   11.25  83
   1   1   3  310.04   11.62 178
   1   1   3  279.95   11.71 272
   1   1   3  319.93   14.04 334
  -1  -1  -3  298.91   11.03  88
  -1  -1  -3  301.72   11.14 173
  -1  -1  -3  286.47   11.32 278
  -1  -1  -3  319.13   10.89 316
   1   1   4    4.47    1.30  79
   1   1   4    3.53    1.06 176
   1   1   4    2.01    0.83 233
   1   1   4    4.24    1.33 268
  -1  -1  -4    2.94    1.06  86
  -1  -1  -4    5.06    1.18 169
  -1  -1  -4    1.83    1.10 274
  -1  -1  -4    2.61    0.36 325
   1   1   5   -0.35    0.94  77
   1   1   5    2.70    1.06 175
   1   1   5    2.12    0.82 229
  -1  -1  -5    0.59    0.94  85
  -1  -1  -5    0.82    1.06 167
  -1  -1  -5   -1.33    1.21 272
  -1  -1  -5    1.20    0.36 331
   1   1   6   -0.59    1.05  75
   1   1   6    0.59    1.17 174
   1   1   6    0.35    0.83 226
  -1  -1  -6    1.64    0.94  84
  -1  -1  -6   -1.05    1.05 165
  -1  -1  -6   -0.36    1.08 271
  -1  -1  -6   -0.24    0.36 336
   1   1   7   21.20    2.23  73
   1   1   7   20.50    1.76 174
   1   1   7   15.49    1.42 224
  -1  -1  -7   20.85    1.99  84
  -1  -1  -7   20.27    2.11 163
  -1  -1  -7   15.51    2.16 271
   1   1   8   76.83    4.57  72
   1   1   8   77.53    3.98 174
   1   1   8   67.15    3.32 221
  -1  -1  -8   72.38    3.86  84
  -1  -1  -8   76.13    3.87 162
  -1  -1  -8   77.92    4.20 270
   1   1   9   10.89    1.76  71
   1   1   9    7.26    1.87 174
   1   1   9    8.22    1.31 219
  -1  -1  -9    7.38    1.76  84
  -1  -1  -9   12.76    2.11 161
  -1  -1  -9    8.28    1.92 270
   1   1  10  609.79   22.02  70
   1   1  10  583.62   20.50 174
   1   1  10  535.92   32.57 217
  -1  -1 -10  572.27   26.94  84
  -1  -1 -10  576.96   22.72 160
  -1  -1 -10  554.77   29.28 270
   1   1  11   37.26    3.52  68
   1   1  11   29.64    3.16 174
   1   1  11   33.72    2.89 215
  -1  -1 -11   23.55    2.81  84
  -1  -1 -11   30.82    3.28 158
  -1  -1 -11   32.76    3.24 270
   1   1  12    2.23    1.99  67
   1   1  12    3.17    2.58 175
   1   1  12    8.00    2.06 214
  -1  -1 -12    7.39    2.93  85
  -1  -1 -12    4.34    3.28 157
  -1  -1 -12    7.68    2.28 270
   1   1  13   31.45    3.87 175
   1   1  13   25.65    2.69 212
  -1  -1 -13   25.81    3.29  85
  -1  -1 -13   26.07    4.20 271
   1   1  14   12.33    3.76 175
   1   1  14   10.10    2.09 210
  -1  -1 -14    9.75    3.17  85
   1   1  15    7.41    3.17 176
   1   1  15    6.97    2.49 208
  -1  -1 -15    2.94    2.82  86
  -1  -1 -15    4.50    1.09 336
   1   1  16   -2.59    3.89 176
   1   1  16    4.41    2.14 207
   1   1  16    1.30    2.12 440
  -1  -1 -16   -5.42    3.77  86
   1   1  17    3.30    3.18 177
   1   1  17    4.73    2.56 205
   1   1  17    8.96    3.18 439
  -1  -1 -17   -0.94    3.07  87
   1   1  18   -4.61    3.19 178
   1   1  18    4.42    4.03 203
   1   1  18    4.02    2.96 438
  -1  -1 -18    3.07    3.19  88
   1   1  19   18.58    5.33 178
   1   1  19   23.11    5.21 437
  -1  -1 -19   18.70    5.09  88
  -1  -2  19   -4.38    3.67 171
  -1  -2  18    0.00    3.19 170
  -1  -2  18    0.97    2.06 425
  -1  -2  17    7.55    3.30 169
  -1  -2  17    5.19    3.69 189
  -1  -2  17    5.43    2.41 426
   1   2 -16   39.72    4.95  78
  -1  -2  16   51.75    5.30 168
  -1  -2  16   39.39    5.49 190
  -1  -2  16   53.68    4.81 426
   1   2 -15   35.67    4.59  77
   1   2 -15   32.85    2.74 384
  -1  -2  15   35.56    4.24 167
  -1  -2  15   37.47    4.70 191
  -1  -2  15   28.81    3.24 427
   1   2 -14    5.88    2.23  76
   1   2 -14    7.09    1.54 380
  -1  -2  14    0.71    2.12 166
  -1  -2  14    5.37    1.69 192
  -1  -2  14    1.44    2.16 427
   1   2 -13  559.01   30.91  75
   1   2 -13  572.35   26.01 145
   1   2 -13  577.11   24.35 376
  -1  -2  13  565.06   26.01  55
  -1  -2  13  543.86   24.21 165
  -1  -2  13  509.42   28.68 192
  -1  -2  13  595.06   31.60 428
   1   2 -12   27.02    3.41  73
   1   2 -12   25.65    4.24 146
   1   2 -12   27.02    2.11 373
  -1  -2  12   28.95    3.77  56
  -1  -2  12   25.02    2.70 163
  -1  -2  12   28.82    3.14 193
  -1  -2  12   26.08    2.87 428
   1   2 -11    1.88    1.64  72
   1   2 -11    2.59    2.59 146
   1   2 -11    3.06    0.94 370
  -1  -2  11    3.41    2.47  56
  -1  -2  11    2.23    1.88 162
  -1  -2  11    1.63    1.34 193
  -1  -2  11    4.31    1.08 428
   1   2 -10   90.33    5.05  71
   1   2 -10   83.07    5.53 145
   1   2 -10   76.00    4.01 367
  -1  -2  10   83.54    5.06  55
  -1  -2  10   78.11    5.40 161
  -1  -2  10   74.54    5.05 193
  -1  -2  10   82.38    4.07 427
   1   2  -9   40.89    3.05  69
   1   2  -9   38.03    2.83 145
  -1  -2   9   35.79    2.71  55
  -1  -2   9   40.54    2.94 159
  -1  -2   9   34.32    2.69 193
  -1  -2   9   33.25    2.52 427
   1   2  -8   28.58    2.35  67
   1   2  -8   28.89    2.71 145
  -1  -2   8   29.59    2.71  55
  -1  -2   8   30.11    2.35 157
  -1  -2   8   30.10    2.27 192
  -1  -2   8   26.53    1.69 426
   1   2  -7  346.72   11.90  65
   1   2  -7  338.28   13.71 144
  -1  -2   7  347.16   12.29  54
  -1  -2   7  339.99   11.55 155
  -1  -2   7  318.16   15.22 191
  -1  -2   7  337.97   12.77 424
   1   2  -6    8.04    1.54  62
   1   2  -6   11.52    1.78 142
   1   2  -6    8.08    1.46 203
  -1  -2   6    9.02    1.54  52
  -1  -2   6   10.17    1.66 152
  -1  -2   6    7.97    1.14 190
  -1  -2   6    9.00    0.83 341
  -1  -2   6    7.53    0.99 422
   1   2  -5 1377.22   47.63  59
   1   2  -5 1480.50   55.64 140
   1   2  -5 1260.43   71.90 199
   1   2  -5 1578.90   65.96 362
   1   2  -5 1466.64   61.97 433
  -1  -2   5 1491.39   54.21  50
  -1  -2   5 1384.39   52.04 149
  -1  -2   5 1094.18   61.76 188
  -1  -2   5 1540.93   52.88 347
  -1  -2   5 1389.57   49.12 419
   1   2  -4  609.19   20.99  55
   1   2  -4  608.75   24.66 138
   1   2  -4  531.62   29.94 195
   1   2  -4  668.72   27.28 364
   1   2  -4  617.35   23.39 426
  -1  -2   4  620.12   19.92  48
  -1  -2   4  605.64   22.91 145
  -1  -2   4  524.44   28.49 186
  -1  -2   4  656.67   24.36 352
  -1  -2   4  598.08   21.46 414
   1   2  -3  992.22   37.42  50
   1   2  -3  952.33   33.10 133
   1   2  -3  790.04   42.97 190
   1   2  -3 1069.53   41.43 366
   1   2  -3  936.80   33.90 418
  -1  -2   3  973.11   31.72  43
  -1  -2   3  947.15   36.05 140
  -1  -2   3  819.91   49.78 183
  -1  -2   3 1021.86   33.75 358
   1   2  -2   20.04    1.33  43
   1   2  -2   19.45    1.22 127
   1   2  -2   19.37    1.92 185
   1   2  -2   19.11    1.34 312
   1   2  -2   19.92    1.48 409
  -1  -2   2   21.78    1.22  37
  -1  -2   2   20.44    1.46 133
  -1  -2   2   20.55    1.34 261
  -1  -2   2   20.60    1.37 363
  -1  -2   2   22.39    1.46 402
   1   2  -1    7.64    1.02  35
   1   2  -1    7.26    0.91 119
   1   2  -1    6.09    0.62 262
   1   2  -1    5.55    0.95 305
   1   2  -1    7.15    1.10 401
  -1  -2   1    8.37    0.91  29
  -1  -2   1    8.82    1.02 125
  -1  -2   1    6.25    0.81 252
  -1  -2   1    8.07    1.11 310
  -1  -2   1    7.64    0.51 446
   1   2   0   77.83    3.45  25
   1   2   0   73.20    3.17 110
   1   2   0   60.75    2.41 245
   1   2   0   72.57    3.22 394
  -1  -2   0   75.68    3.16  20
  -1  -2   0   71.06    3.65 115
   1   2   1   70.65    2.67  17
   1   2   1   72.31    2.89 101
   1   2   1   69.58    3.88 289
  -1  -2  -1   70.36    2.75  11
  -1  -2  -1   68.75    3.38 107
   1   2   2  112.47    4.45  10
   1   2   2  109.49    3.79  95
   1   2   2   97.89    4.28 282
  -1  -2  -2  111.37    3.91   5
  -1  -2  -2  107.78    4.19 100
  -1  -2  -2   97.87    4.59 288
   1   2   3  503.90   16.28   6
   1   2   3  453.54   18.31  89
   1   2   3  444.04   18.02 277
  -1  -2  -3  485.20   16.16  96
  -1  -2  -3  479.77   15.75 179
  -1  -2  -3  449.13   18.51 283
   1   2   4 1285.28   41.00   3
   1   2   4 1290.02   42.77  85
   1   2   4 1162.60   48.29 272
  -1  -2  -4 1255.62   44.73  93
  -1  -2  -4 1301.19   42.88 175
  -1  -2  -4 1157.78   47.26 280
   1   2   5  631.16   20.84   1
   1   2   5  637.88   21.08  82
   1   2   5  616.02   22.39 181
   1   2   5  553.76   24.79 269
  -1  -2  -5  608.91   23.94  91
  -1  -2  -5  625.33   23.10 172
  -1  -2  -5  598.25   26.26 277
   1   2   6   28.43    2.37  80
   1   2   6   32.70    2.72 179
   1   2   6   25.16    1.90 232
   1   2   6   26.86    1.94 266
  -1  -2  -6   19.90    2.01  89
  -1  -2  -6   26.89    1.90 170
  -1  -2  -6   24.43    1.95 276
   1   2   7   25.16    2.60  78
   1   2   7   29.65    2.48 179
   1   2   7   22.40    1.66 229
  -1  -2  -7   29.76    2.72  89
  -1  -2  -7   26.69    2.83 168
  -1  -2  -7   25.75    2.55 275
   1   2   8    1.41    1.30  76
   1   2   8   -0.71    1.30 178
   1   2   8    1.07    1.19 226
  -1  -2  -8    0.59    1.18  88
  -1  -2  -8    1.65    1.18 166
  -1  -2  -8    1.82    1.21 274
   1   2   9    3.06    1.53  74
   1   2   9    2.71    1.65 178
   1   2   9    1.78    0.95 224
  -1  -2  -9    1.18    1.41  88
  -1  -2  -9    2.47    1.77 164
  -1  -2  -9    4.35    1.57 273
   1   2  10    1.88    1.30  73
   1   2  10    2.94    2.12 177
   1   2  10    5.25    1.79 221
  -1  -2 -10    6.83    2.24  87
  -1  -2 -10    1.88    2.00 163
  -1  -2 -10    4.83    1.57 273
  -1  -2 -10    6.48    0.47 323
   1   2  11    9.18    2.35  71
   1   2  11   14.01    3.06 177
   1   2  11    9.60    1.92 219
  -1  -2 -11   10.24    2.83  87
  -1  -2 -11    9.18    2.47 161
  -1  -2 -11    9.89    2.41 273
  -1  -2 -11   11.79    0.59 324
   1   2  12  166.50    9.77  70
   1   2  12  160.95    8.60 178
   1   2  12  149.95   10.02 217
  -1  -2 -12  160.13    8.83  88
  -1  -2 -12  166.72    9.77 160
  -1  -2 -12  155.47   14.23 273
   1   2  13    2.24    2.00 178
   1   2  13    3.40    1.70 215
  -1  -2 -13   -0.24    2.00  88
  -1  -2 -13    5.67    3.74 273
   1   2  14    1.65    2.36 178
   1   2  14    3.19    1.35 213
  -1  -2 -14    4.71    2.36  88
   1   2  15    3.89    2.83 178
   1   2  15    1.61    1.49 211
  -1  -2 -15    7.20    3.30  88
   1   2  16    3.66    2.72 179
   1   2  16    4.01    1.88 209
  -1  -2 -16    0.24    3.19  89
   1   2  17    5.20    3.90 179
   1   2  17    3.31    2.67 207
  -1  -2 -17    0.95    3.31  89
   1   2  18   -1.78    2.84 180
   1   2  18    1.18    2.96 440
  -1  -2 -18   -0.83    3.55  90
  -1  -3  19    9.98    6.65 169
  -1  -3  18   17.19    4.74 168
  -1  -3  18   17.08    6.40 187
  -1  -3  18   13.15    2.70 422
  -1  -3  17    7.93    3.55 167
  -1  -3  17   11.81    4.79 188
  -1  -3  17    5.39    2.94 423
   1   3 -16   12.77    3.55  76
  -1  -3  16   15.02    2.96 166
  -1  -3  16    7.62    2.98 189
  -1  -3  16   10.74    2.93 423
   1   3 -15   20.09    3.66  75
   1   3 -15   19.65    2.13 377
  -1  -3  15   25.65    4.02 165
  -1  -3  15   19.71    4.20 190
  -1  -3  15   19.98    2.80 423
   1   3 -14   75.36    6.61  73
   1   3 -14   71.10    4.61 374
  -1  -3  14   75.95    6.02 163
  -1  -3  14   64.00    6.34 190
  -1  -3  14   73.12    4.38 424
   1   3 -13    3.07    1.89  72
   1   3 -13    2.01    1.65 370
  -1  -3  13    6.15    3.20  53
  -1  -3  13    2.24    2.36 162
  -1  -3  13    2.50    2.66 191
  -1  -3  13    5.35    1.95 424
   1   3 -12    0.94    2.01  71
   1   3 -12    4.50    2.96 142
   1   3 -12    3.79    1.42 367
  -1  -3  12    2.13    2.72  52
  -1  -3  12    2.83    1.77 161
  -1  -3  12    2.95    2.02 191
  -1  -3  12    1.58    1.83 423
   1   3 -11  336.55   15.36  69
   1   3 -11  328.70   19.66 142
  -1  -3  11  331.31   18.95  52
  -1  -3  11  322.47   12.76 159
  -1  -3  11  315.36   15.16 191
  -1  -3  11  319.15   16.58 423
   1   3 -10   89.27    5.32  67
   1   3 -10   79.43    5.45 142
  -1  -3  10   71.01    4.51  52
  -1  -3  10   77.68    4.73 157
  -1  -3  10   67.40    4.96 191
  -1  -3  10   77.32    4.04 422
   1   3  -9   83.62    3.91  66
   1   3  -9   76.87    4.28 141
  -1  -3   9   83.05    5.47  51
  -1  -3   9   82.90    4.15 156
  -1  -3   9   77.08    5.16 190
  -1  -3   9   80.14    3.69 422
   1   3  -8   83.03    4.63  63
   1   3  -8   68.07    4.29 140
  -1  -3   8   81.31    4.17  50
  -1  -3   8   83.98    4.16 153
  -1  -3   8   76.15    4.94 190
  -1  -3   8   84.39    3.94 338
  -1  -3   8   77.71    4.23 420
   1   3  -7   98.71    4.89  61
   1   3  -7   93.50    5.75 139
  -1  -3   7  100.58    4.56  49
  -1  -3   7   97.88    4.42 151
  -1  -3   7   92.08    4.77 189
  -1  -3   7   99.14    4.18 344
  -1  -3   7   98.79    4.30 419
   1   3  -6   16.84    1.68  58
   1   3  -6   11.37    1.93 137
   1   3  -6   18.58    1.97 200
  -1  -3   6   18.99    2.06  47
  -1  -3   6   12.99    1.68 148
  -1  -3   6   15.71    1.90 188
  -1  -3   6   16.82    1.20 349
  -1  -3   6   15.31    1.43 416
   1   3  -5  254.95    8.53  55
   1   3  -5  251.45   11.90 135
   1   3  -5  233.86   11.17 197
   1   3  -5  262.01   11.65 427
  -1  -3   5  258.34    8.96  45
  -1  -3   5  239.09    8.90 145
  -1  -3   5  235.41   12.81 187
  -1  -3   5  262.92    9.00 355
  -1  -3   5  246.22    9.39 413
   1   3  -4  176.09    7.23  51
   1   3  -4  165.76    6.80 132
   1   3  -4  166.28    8.06 194
   1   3  -4  165.90    6.76 421
  -1  -3   4  177.38    6.93  42
  -1  -3   4  161.61    6.98 141
  -1  -3   4  161.61    8.70 185
  -1  -3   4  162.76    6.86 410
   1   3  -3 2324.07   80.39  46
   1   3  -3 2226.25   77.29 128
   1   3  -3 1824.71  106.46 190
   1   3  -3 2009.39   74.32 313
   1   3  -3 2061.43  103.95 415
  -1  -3   3 2243.77   79.57  38
  -1  -3   3 2225.89   80.26 136
  -1  -3   3 1828.01   97.77 182
  -1  -3   3 2417.88   83.53 364
   1   3  -2    0.43    0.87  40
   1   3  -2    1.20    1.05 123
   1   3  -2    0.80    1.19 186
   1   3  -2    1.29    1.00 308
   1   3  -2   -1.79    1.19 409
  -1  -3   2   -0.30    1.20  33
  -1  -3   2   -0.72    0.87 130
  -1  -3   2    0.41    0.61 262
  -1  -3   2    0.59    1.18 401
   1   3  -1   52.86    3.21  34
   1   3  -1   55.49    3.17 117
   1   3  -1   53.02    3.17 182
   1   3  -1   50.03    2.98 302
   1   3  -1   60.21    3.19 403
  -1  -3   1   56.98    2.98  27
  -1  -3   1   50.51    3.02 124
  -1  -3   1   49.61    2.37 251
  -1  -3   1   54.18    2.83 309
  -1  -3   1   60.28    3.33 396
   1   3   0   77.34    4.10  27
   1   3   0   72.46    4.24 110
   1   3   0   63.25    2.31 258
   1   3   0   69.86    3.96 296
   1   3   0   73.63    2.65 398
  -1  -3   0   71.56    3.49 117
  -1  -3   0   66.07    3.54 303
  -1  -3   0   73.91    3.35 391
   1   3   1   12.80    1.41  21
   1   3   1   10.79    1.06 104
   1   3   1    8.98    1.68 290
   1   3   1   12.54    1.24 394
  -1  -3  -1   11.54    1.22  14
  -1  -3  -1   10.01    1.25 111
  -1  -3  -1   12.63    1.67 297
   1   3   2   78.68    3.65  16
   1   3   2   67.95    3.22  98
   1   3   2   69.89    3.90 285
  -1  -3  -2   75.16    3.22   8
  -1  -3  -2   71.71    3.65 106
  -1  -3  -2   71.05    3.74 292
   1   3   3  150.16    5.86  11
   1   3   3  130.21    5.08  94
   1   3   3  120.91    5.16 280
  -1  -3  -3  140.21    5.20   4
  -1  -3  -3  143.69    5.99 101
  -1  -3  -3  131.82    6.24 287
   1   3   4    9.40    1.11   8
   1   3   4    8.64    1.36  90
   1   3   4    5.43    1.68 275
  -1  -3  -4    6.68    1.48  98
  -1  -3  -4    8.64    1.11 180
  -1  -3  -4    7.25    1.17 284
   1   3   5 1143.69   38.79   6
   1   3   5 1127.03   39.98  86
   1   3   5 1025.10   37.82 272
  -1  -3  -5 1105.56   38.31  96
  -1  -3  -5 1147.77   39.37 176
  -1  -3  -5 1053.41   50.23 281
   1   3   6  997.25   37.07   4
   1   3   6 1035.54   34.42  84
   1   3   6  894.22   35.11 269
  -1  -3  -6  973.21   32.74  94
  -1  -3  -6 1075.62   35.50 174
  -1  -3  -6  939.68   36.05 280
   1   3   7  181.79    7.42   3
   1   3   7  198.06    8.25  81
   1   3   7  183.57    6.82 234
   1   3   7  166.23    7.86 266
  -1  -3  -7  187.54    7.89  93
  -1  -3  -7  191.22    8.25 171
  -1  -3  -7  179.67    8.00 278
   1   3   8   25.85    2.38   2
   1   3   8   24.18    2.26  79
   1   3   8   24.35    1.79 231
  -1  -3  -8   22.51    2.38  92
  -1  -3  -8   24.66    2.26 169
  -1  -3  -8   20.07    2.33 277
   1   3   9   -1.43    1.43   1
   1   3   9    1.31    1.66  77
   1   3   9    2.02    1.54 181
   1   3   9    2.27    0.95 228
  -1  -3  -9    0.95    1.43  91
  -1  -3  -9    0.12    1.43 167
  -1  -3  -9    4.88    2.32 276
   1   3  10    7.12    2.02   1
   1   3  10    4.39    2.14  75
   1   3  10    9.25    2.02 181
   1   3  10    9.21    1.43 225
  -1  -3 -10   10.68    2.02  91
  -1  -3 -10    7.24    2.37 165
  -1  -3 -10    6.08    2.19 276
   1   3  11    2.13    2.01   1
   1   3  11    1.42    1.90  74
   1   3  11    0.00    1.66 181
   1   3  11   -1.08    1.08 223
  -1  -3 -11   -1.66    1.66  91
  -1  -3 -11    4.50    2.49 164
  -1  -3 -11    2.67    2.79 276
   1   3  12   18.72    3.79  72
   1   3  12   14.10    3.79 181
   1   3  12   14.71    2.05 220
  -1  -3 -12   27.13    3.67  91
  -1  -3 -12   18.48    3.32 162
  -1  -3 -12   16.38    3.88 275
   1   3  13   57.22    5.09 181
   1   3  13   46.24    3.88 218
  -1  -3 -13   47.39    4.50  91
   1   3  14  276.54   27.25   1
   1   3  14  286.85   15.05 181
   1   3  14  272.96   25.07 216
  -1  -3 -14  283.42   15.17  91
   1   3  15   13.16    3.20   1
   1   3  15   18.85    3.79 181
   1   3  15   16.42    2.72 214
  -1  -3 -15   16.24    3.56  91
   1   3  16    2.73    2.49   1
   1   3  16    5.93    3.32 181
   1   3  16    3.87    2.87 211
  -1  -3 -16    3.56    3.68  91
   1   3  17    6.53    4.75   1
   1   3  17    6.08    2.15 209
  -1  -3 -17   16.39    5.11  91
   1   3  18   -1.67    3.57   2
  -1  -3 -18    1.55    4.04  92
  -1  -4  18   38.95    6.55 167
  -1  -4  18   31.67    7.60 186
  -1  -4  17   -0.24    3.33 165
  -1  -4  17    1.05    2.98 187
  -1  -4  17    7.10    3.12 419
   1   4 -16    7.25    3.33  74
  -1  -4  16    0.71    2.97 164
  -1  -4  16    4.43    3.41 188
  -1  -4  16   -1.24    1.74 420
   1   4 -15    9.27    3.68  73
   1   4 -15   12.12    2.38 372
  -1  -4  15   14.14    3.68 163
  -1  -4  15   12.84    3.83 188
  -1  -4  15   15.39    2.48 420
   1   4 -14   18.18    3.92  71
   1   4 -14   20.84    2.86 369
  -1  -4  14   17.70    3.45 161
  -1  -4  14   10.82    3.44 189
  -1  -4  14   11.04    2.36 420
   1   4 -13    5.59    2.50  70
  -1  -4  13    1.07    2.26 160
  -1  -4  13    4.22    2.11 189
  -1  -4  13    4.10    1.61 420
   1   4 -12  307.30   17.48  68
   1   4 -12  312.72   18.37 139
  -1  -4  12  309.50   15.86  49
  -1  -4  12  295.37   14.15 158
  -1  -4  12  282.22   19.85 189
  -1  -4  12  308.69   15.18 420
   1   4 -11    8.34    2.86  67
   1   4 -11    2.51    2.15 139
  -1  -4  11    2.03    1.79  49
  -1  -4  11    4.17    2.50 157
  -1  -4  11    2.26    1.77 189
  -1  -4  11    2.50    1.50 419
   1   4 -10   58.01    3.70  65
   1   4 -10   68.28    4.55 138
  -1  -4  10   59.06    4.55  48
  -1  -4  10   64.45    4.30 155
  -1  -4  10   56.71    4.21 189
  -1  -4  10   57.24    4.03 418
   1   4  -9  745.98   33.30  63
   1   4  -9  725.34   34.52 138
  -1  -4   9  748.24   31.15  48
  -1  -4   9  716.67   27.07 153
  -1  -4   9  630.98   35.43 189
  -1  -4   9  764.72   41.32 340
  -1  -4   9  733.14   29.75 417
   1   4  -8  119.83    6.62  60
   1   4  -8  122.69    6.90 137
  -1  -4   8  130.69    6.41  47
  -1  -4   8  131.76    5.90 150
  -1  -4   8  126.64    6.53 188
  -1  -4   8  137.40    7.34 345
  -1  -4   8  122.88    5.94 416
   1   4  -7   11.41    1.70  58
   1   4  -7    7.08    1.47 135
   1   4  -7    5.51    1.84 202
  -1  -4   7    7.82    1.71  45
  -1  -4   7    6.07    1.58 148
  -1  -4   7    5.54    2.59 187
  -1  -4   7    8.13    1.21 351
  -1  -4   7    8.21    1.19 414
   1   4  -6  128.51    5.41  55
   1   4  -6  122.59    5.70 133
   1   4  -6  120.45    6.03 199
  -1  -4   6  124.83    5.57  43
  -1  -4   6  130.96    5.66 145
  -1  -4   6  109.63    6.34 186
  -1  -4   6  139.48    5.53 355
  -1  -4   6  121.80    5.24 412
   1   4  -5  133.53    5.77  52
   1   4  -5  125.75    5.32 131
   1   4  -5  121.86    6.31 196
  -1  -4   5  121.84    5.32  41
  -1  -4   5  133.39    5.77 142
  -1  -4   5  125.18    6.98 185
  -1  -4   5  136.31    5.40 360
  -1  -4   5  130.80    5.74 410
   1   4  -4  404.75   14.29  48
   1   4  -4  385.49   13.55 128
   1   4  -4  404.88   21.69 193
   1   4  -4  352.48   13.45 313
   1   4  -4  411.05   23.34 419
  -1  -4   4  405.47   14.74  38
  -1  -4   4  399.97   14.16 138
  -1  -4   4  404.28   20.09 183
  -1  -4   4  450.87   14.22 364
   1   4  -3   76.97    3.88  44
   1   4  -3   67.59    3.25 124
   1   4  -3   71.11    4.29 190
   1   4  -3   65.46    3.59 309
   1   4  -3   78.62    4.48 414
  -1  -4   3   70.03    3.40  34
  -1  -4   3   73.67    4.02 134
  -1  -4   3   80.26    4.21 403
   1   4  -2   10.18    1.59  39
   1   4  -2   11.47    1.80 120
   1   4  -2    9.70    1.87 187
   1   4  -2    9.58    1.70 305
   1   4  -2    9.13    1.49 409
  -1  -4   2   11.65    1.64  30
  -1  -4   2    9.38    1.59 129
  -1  -4   2   12.70    1.57 313
  -1  -4   2    9.78    2.03 400
   1   4  -1 2950.44  110.65  34
   1   4  -1 2953.60  111.99 115
   1   4  -1 2699.02  111.95 184
   1   4  -1 2622.86  123.94 300
   1   4  -1 2872.41  106.95 405
  -1  -4   1 3020.46  115.41  25
  -1  -4   1 2807.45  114.43 124
  -1  -4   1 2758.90  114.79 308
  -1  -4   1 2744.35   97.92 396
   1   4   0  131.12    6.51  28
   1   4   0  113.27    5.54 110
   1   4   0  113.61    5.84 295
   1   4   0  124.94    5.12 401
  -1  -4   0  125.84    5.92  20
  -1  -4   0  119.21    6.12 118
  -1  -4   0  105.13    5.05 303
  -1  -4   0  128.13    7.53 393
   1   4   1   72.74    3.77  24
   1   4   1   64.05    3.67 105
   1   4   1   40.72    2.38 241
   1   4   1   62.87    4.20 290
   1   4   1   65.30    3.12 397
  -1  -4  -1   67.78    3.66  15
  -1  -4  -1   66.11    3.60 114
   1   4   2  124.36    5.37  19
   1   4   2  121.31    6.31 101
   1   4   2  106.31    5.41 286
   1   4   2  124.82    5.64 394
  -1  -4  -2  129.00    5.16  11
  -1  -4  -2  121.89    5.08 109
  -1  -4  -2  117.14    5.99 294
   1   4   3   36.72    2.80  16
   1   4   3   39.22    2.79  96
   1   4   3   38.58    2.75 281
   1   4   3   38.48    2.37 392
  -1  -4  -3   41.73    2.52   6
  -1  -4  -3   40.22    3.21 106
  -1  -4  -3   42.54    3.58 291
   1   4   4    9.98    2.05  13
   1   4   4    7.91    1.40  93
   1   4   4    6.08    1.76 278
  -1  -4  -4    9.06    1.40   3
  -1  -4  -4    6.52    1.92 103
  -1  -4  -4    5.65    2.02 287
   1   4   5   93.19    4.24  10
   1   4   5   84.86    3.86  89
   1   4   5   88.99    4.04 274
  -1  -4  -5   87.34    4.24 100
  -1  -4  -5   87.35    4.61 179
  -1  -4  -5   81.80    4.93 285
   1   4   6   45.32    2.58   8
   1   4   6   52.42    3.44  86
   1   4   6   46.22    2.93 271
  -1  -4  -6   43.61    2.70  98
  -1  -4  -6   47.88    3.31 176
  -1  -4  -6   37.74    2.92 283
   1   4   7  529.33   21.16   7
   1   4   7  564.70   19.21  84
   1   4   7  478.38   19.70 269
  -1  -4  -7  544.44   23.71  97
  -1  -4  -7  567.05   22.24 174
  -1  -4  -7  489.00   23.18 281
   1   4   8   69.80    4.23   6
   1   4   8   73.91    4.95  82
   1   4   8   63.35    3.48 266
  -1  -4  -8   68.23    4.35  96
  -1  -4  -8   67.02    4.23 172
  -1  -4  -8   63.32    3.72 280
   1   4   9   76.20    4.33   5
   1   4   9   76.20    6.25  80
   1   4   9   73.31    3.97 232
  -1  -4  -9   87.26    3.85  95
  -1  -4  -9   80.88    5.05 170
  -1  -4  -9   56.51    4.44 279
   1   4  10    3.47    2.04   4
   1   4  10    3.00    2.16  78
   1   4  10    1.08    1.20 229
  -1  -4 -10    4.67    2.04  94
  -1  -4 -10    0.72    2.16 168
  -1  -4 -10    1.60    1.97 279
   1   4  11    0.12    1.79   4
   1   4  11   -1.20    1.79  76
   1   4  11    0.84    1.32 226
  -1  -4 -11    0.24    2.03  94
  -1  -4 -11    1.20    2.03 166
  -1  -4 -11   -1.10    1.84 278
   1   4  12    3.58    2.87   3
   1   4  12    0.97    1.93 223
  -1  -4 -12   -1.91    2.87  93
  -1  -4 -12   -1.71    2.32 278
   1   4  13    3.82    2.27   3
   1   4  13    4.62    1.58 221
  -1  -4 -13    0.24    2.75  93
   1   4  14   15.99    3.58   3
   1   4  14   16.02    2.94 218
  -1  -4 -14   16.11    3.58  93
   1   4  15   27.33    4.53   3
   1   4  15   27.27    4.07 216
  -1  -4 -15   22.32    4.53  93
   1   4  16   34.26    6.21   3
   1   4  16   35.19    5.12 214
  -1  -4 -16   32.71    6.21  93
   1   4  17    1.08    3.58   4
  -1  -4 -17    1.19    3.23  94
   1   4  18    3.83    4.07   4
  -1  -4 -18    2.15    4.19  94
  -1  -5  18    8.39    4.07 165
  -1  -5  18    6.46    6.28 185
  -1  -5  17    7.90    4.07 164
  -1  -5  17    3.41    4.30 186
  -1  -5  17    7.77    3.70 417
   1   5 -16   21.18    5.03  72
  -1  -5  16   18.79    4.43 162
  -1  -5  16   25.75    5.78 187
  -1  -5  16   26.20    4.07 417
   1   5 -15   11.97    3.47  71
  -1  -5  15    9.10    3.23 161
  -1  -5  15    7.22    3.27 187
  -1  -5  15   10.29    2.80 417
   1   5 -14    5.99    3.71  69
  -1  -5  14   -1.32    3.59 159
  -1  -5  14    3.56    3.56 187
  -1  -5  14    2.03    1.78 417
   1   5 -13    1.92    2.28  68
  -1  -5  13    7.43    2.64 158
  -1  -5  13    6.40    3.03 188
  -1  -5  13   10.96    2.68 417
   1   5 -12   -0.12    1.68  66
  -1  -5  12    0.48    3.13  47
  -1  -5  12    2.64    1.80 156
  -1  -5  12    2.52    2.35 188
  -1  -5  12    0.90    1.54 416
   1   5 -11   49.59    3.73  64
   1   5 -11   38.31    3.87 136
  -1  -5  11   49.79    3.87  46
  -1  -5  11   54.76    4.57 154
  -1  -5  11   44.19    5.38 188
  -1  -5  11   44.85    3.74 416
   1   5 -10  308.73   15.47  62
   1   5 -10  278.84   15.05 135
  -1  -5  10  282.61   18.70  45
  -1  -5  10  307.79   11.24 152
  -1  -5  10  280.60   14.88 187
  -1  -5  10  316.52   13.45 340
  -1  -5  10  305.53   15.63 415
   1   5  -9  256.20   13.37  60
   1   5  -9  251.79   13.81 134
  -1  -5   9  254.12   11.73  44
  -1  -5   9  245.53   10.70 150
  -1  -5   9  248.42   13.03 187
  -1  -5   9  272.99   15.67 346
  -1  -5   9  245.13   12.57 414
   1   5  -8  283.36   12.01  58
   1   5  -8  258.29   14.05 133
  -1  -5   8  269.90   11.84  43
  -1  -5   8  284.63   12.01 148
  -1  -5   8  254.23   12.44 187
  -1  -5   8  286.15   10.79 351
  -1  -5   8  278.52   11.65 412
   1   5  -7    0.37    2.36  55
   1   5  -7    6.50    2.37 132
   1   5  -7    6.32    2.41 201
  -1  -5   7    4.00    2.62  42
  -1  -5   7    7.07    2.36 145
  -1  -5   7    7.60    1.99 186
  -1  -5   7    4.72    1.24 355
  -1  -5   7    4.21    1.40 411
   1   5  -6   23.13    2.53  53
   1   5  -6   27.15    2.42 130
   1   5  -6   22.39    2.60 198
  -1  -5   6   22.44    2.17  40
  -1  -5   6   25.15    2.78 143
  -1  -5   6   20.73    2.64 185
  -1  -5   6   27.55    2.16 359
  -1  -5   6   26.46    2.07 409
   1   5  -5   29.27    2.34  49
   1   5  -5   27.75    2.63 127
   1   5  -5   32.78    3.21 196
   1   5  -5   29.63    2.22 312
  -1  -5   5   28.42    2.24  37
  -1  -5   5   31.87    2.86 139
  -1  -5   5   34.12    3.30 184
  -1  -5   5   35.06    2.35 363
  -1  -5   5   29.92    2.40 407
   1   5  -4    1.64    1.37  46
   1   5  -4   -0.28    1.25 125
   1   5  -4   -0.91    2.19 193
   1   5  -4   -0.68    1.36 309
   1   5  -4   -0.31    1.54 417
  -1  -5   4    1.11    1.39  35
  -1  -5   4    1.91    1.23 136
  -1  -5   4    2.68    1.61 182
  -1  -5   4    0.71    1.42 404
   1   5  -3  151.21    6.70  42
   1   5  -3  149.06    7.61 121
   1   5  -3  144.87    6.70 191
   1   5  -3  127.76    5.87 306
   1   5  -3  155.82   11.04 414
  -1  -5   3  150.55    6.86  31
  -1  -5   3  140.84    7.15 132
  -1  -5   3  146.30    7.54 402
   1   5  -2  322.19   15.01  38
   1   5  -2  311.13   12.52 118
   1   5  -2  324.56   14.82 188
   1   5  -2  303.95   13.23 302
   1   5  -2  353.71   14.28 410
  -1  -5   2  353.51   13.77  28
  -1  -5   2  325.32   14.13 128
  -1  -5   2  309.66   13.43 313
  -1  -5   2  350.72   13.09 399
   1   5  -1   22.95    2.75  34
   1   5  -1   20.76    2.53 114
   1   5  -1   31.38    2.75 186
   1   5  -1   17.57    2.51 299
   1   5  -1   27.12    2.64 406
  -1  -5   1   24.00    2.53  24
  -1  -5   1   22.96    2.20 124
  -1  -5   1   28.10    2.68 308
  -1  -5   1   20.60    2.51 396
   1   5   0   36.24    2.70  30
   1   5   0   31.12    2.52 110
   1   5   0   35.03    3.34 183
   1   5   0   34.12    2.92 294
   1   5   0   33.75    2.74 403
  -1  -5   0   36.50    2.88  20
  -1  -5   0   29.57    2.70 120
  -1  -5   0   31.32    2.91 304
  -1  -5   0   31.38    2.69 393
   1   5   1 1079.23   42.08  26
   1   5   1 1047.14   44.49 106
   1   5   1  921.08   38.95 290
   1   5   1 1102.04   35.12 400
  -1  -5  -1 1095.92   38.91  16
  -1  -5  -1 1029.88   39.55 116
  -1  -5  -1  951.56   42.56 300
   1   5   2   45.69    2.67  22
   1   5   2   42.11    2.79 102
   1   5   2   36.89    1.63 262
   1   5   2   44.28    3.54 286
   1   5   2   45.22    2.64 397
  -1  -5  -2   39.45    2.94  12
  -1  -5  -2   47.47    3.30 112
  -1  -5  -2   40.27    3.30 296
   1   5   3    8.33    1.84  19
   1   5   3   12.08    1.83  98
   1   5   3   12.30    2.49 282
   1   5   3   15.65    2.22 395
  -1  -5  -3   12.21    1.54   8
  -1  -5  -3   13.15    2.12 109
  -1  -5  -3   13.14    1.99 293
   1   5   4   27.58    2.13  16
   1   5   4   29.76    2.66  95
   1   5   4   20.85    2.43 279
   1   5   4   28.86    2.54 393
  -1  -5  -4   29.75    2.13   5
  -1  -5  -4   35.73    3.20 106
  -1  -5  -4   25.22    2.68 290
   1   5   5   41.95    2.83  14
   1   5   5   45.49    3.08  92
   1   5   5   36.51    2.85 276
   1   5   5   37.83    3.00 392
  -1  -5  -5   47.92    3.73   2
  -1  -5  -5   45.95    3.35 104
  -1  -5  -5   42.61    3.23 288
   1   5   6   15.73    2.14  12
   1   5   6   17.23    2.01  89
   1   5   6   11.05    1.84 273
  -1  -5  -6   13.97    2.14 102
  -1  -5  -6   14.09    1.89 179
  -1  -5  -6   14.49    1.96 286
   1   5   7   39.70    3.35  10
   1   5   7   33.48    2.73  86
   1   5   7   38.37    3.35 270
  -1  -5  -7   38.71    3.10 100
  -1  -5  -7   39.81    2.98 176
  -1  -5  -7   33.30    3.20 284
   1   5   8    3.44    2.09   9
   1   5   8    3.68    2.09  84
   1   5   8    0.00    1.90 268
  -1  -5  -8    3.81    1.97  99
  -1  -5  -8   -0.49    1.84 174
  -1  -5  -8    5.94    1.77 283
   1   5   9  553.05   31.95   8
   1   5   9  556.76   29.27  82
   1   5   9  491.56   24.14 266
  -1  -5  -9  501.66   28.91  98
  -1  -5  -9  561.91   28.90 172
  -1  -5  -9  490.98   28.44 282
   1   5  10    0.12    1.82   7
   1   5  10    1.46    2.31  80
   1   5  10   -0.12    1.22 232
  -1  -5 -10   -1.21    1.70  97
  -1  -5 -10    3.76    2.43 170
  -1  -5 -10    1.12    1.99 281
   1   5  11   -1.09    2.66   7
   1   5  11    2.06    2.30  78
   1   5  11   -0.24    1.21 229
  -1  -5 -11    5.44    3.14  97
  -1  -5 -11    4.11    2.54 168
  -1  -5 -11   -3.47    2.23 281
   1   5  12    1.33    2.17   6
   1   5  12   -1.58    2.43 226
  -1  -5 -12    4.34    2.90  96
   1   5  13   -1.08    2.29   6
   1   5  13    1.10    2.32 224
  -1  -5 -13    0.00    2.29  96
   1   5  14    6.98    2.77   6
   1   5  14    7.11    1.72 221
  -1  -5 -14    6.14    3.25  96
   1   5  15    5.78    3.13   6
   1   5  15   -1.48    2.35 218
  -1  -5 -15   -1.81    2.89  96
   1   5  16    2.65    3.25   6
   1   5  16    1.00    1.75 216
  -1  -5 -16   -0.72    3.25  96
   1   5  17   12.76    4.09   6
  -1  -5 -17    6.86    3.73  96
  -1  -6  17   54.20    7.00 162
  -1  -6  17   42.18    6.82 185
  -1  -6  17   43.69    6.17 414
   1   6 -16   -0.84    3.26  71
  -1  -6  16    3.74    3.38 161
  -1  -6  16   -3.79    4.87 185
  -1  -6  16    2.49    2.36 414
   1   6 -15   -3.26    2.78  69
  -1  -6  15    3.02    3.26 159
  -1  -6  15   -1.42    3.37 186
  -1  -6  15    0.79    1.96 414
   1   6 -14   98.78    7.86  68
  -1  -6  14   94.76    6.53 158
  -1  -6  14   73.96    7.38 186
  -1  -6  14   95.73    9.57 414
   1   6 -13   36.58    4.00  66
  -1  -6  13   39.24    4.60 156
  -1  -6  13   34.05    4.54 186
  -1  -6  13   38.58    4.48 414
   1   6 -12    0.36    2.19  64
  -1  -6  12   -0.97    2.92 154
  -1  -6  12   -1.92    2.27 186
  -1  -6  12    6.76    1.99 413
   1   6 -11   19.27    3.17  63
   1   6 -11   12.51    3.19 133
  -1  -6  11   14.47    2.45  43
  -1  -6  11   15.86    3.66 153
  -1  -6  11    9.96    2.80 186
  -1  -6  11   16.03    1.59 340
  -1  -6  11   21.57    3.22 413
   1   6 -10  110.21    5.89  61
   1   6 -10   98.12   10.00 132
  -1  -6  10  104.80    7.41  42
  -1  -6  10   98.20    6.38 151
  -1  -6  10  102.18    7.93 186
  -1  -6  10  108.28    6.99 345
  -1  -6  10   98.92    6.26 412
   1   6  -9   22.16    3.22  58
   1   6  -9   20.30    2.99 131
  -1  -6   9   19.43    2.74  41
  -1  -6   9   15.72    2.97 148
  -1  -6   9   19.66    3.93 186
  -1  -6   9   21.67    1.86 350
  -1  -6   9   19.61    2.50 411
   1   6  -8  233.09   11.02  56
   1   6  -8  229.50   14.76 130
  -1  -6   8  232.07   13.25  40
  -1  -6   8  224.68    9.27 146
  -1  -6   8  223.54   11.70 185
  -1  -6   8  253.61   12.81 355
  -1  -6   8  241.97   10.91 410
   1   6  -7   22.81    2.68  54
   1   6  -7   21.33    3.60 129
   1   6  -7   25.95    2.90 200
   1   6  -7   24.19    2.69 313
  -1  -6   7   24.17    3.47  39
  -1  -6   7   19.24    3.06 144
  -1  -6   7   17.80    3.81 184
  -1  -6   7   25.91    2.05 359
  -1  -6   7   22.97    2.55 408
   1   6  -6  534.18   17.38  51
   1   6  -6  504.66   24.30 127
   1   6  -6  475.76   22.91 198
   1   6  -6  445.92   17.95 311
  -1  -6   6  496.50   19.42  37
  -1  -6   6  489.84   18.55 141
  -1  -6   6  496.85   21.33 184
  -1  -6   6  527.68   19.44 362
   1   6  -5   19.31    1.90  48
   1   6  -5   20.94    3.31 125
   1   6  -5   23.65    3.05 196
   1   6  -5   19.95    2.31 309
  -1  -6   5   17.78    2.89  35
  -1  -6   5   23.53    2.72 138
  -1  -6   5   25.71    3.65 182
  -1  -6   5   26.57    2.06 365
  -1  -6   5   16.20    2.76 405
   1   6  -4   36.84    2.61  45
   1   6  -4   48.71    3.69 122
   1   6  -4   51.74    3.95 194
   1   6  -4   41.54    3.59 306
  -1  -6   4   47.26    3.54  32
  -1  -6   4   47.90    3.19 135
  -1  -6   4   46.92    3.73 402
   1   6  -3   68.69    3.86  41
   1   6  -3   58.76    3.93 119
   1   6  -3   74.50    4.69 192
   1   6  -3   58.43    4.26 304
   1   6  -3   64.74    5.13 414
  -1  -6   3   65.07    4.10  29
  -1  -6   3   65.25    4.18 131
  -1  -6   3   56.41    3.74 400
   1   6  -2   16.59    2.77  38
   1   6  -2   15.31    2.73 116
   1   6  -2   13.42    2.35 189
   1   6  -2   10.22    2.33 300
   1   6  -2   18.10    2.68 410
  -1  -6   2   16.94    2.55  26
  -1  -6   2   15.65    2.58 128
  -1  -6   2   12.39    2.37 312
  -1  -6   2   13.14    2.16 398
   1   6  -1   10.25    1.74  34
   1   6  -1    8.22    2.23 113
   1   6  -1    6.05    1.73 187
   1   6  -1    9.20    1.98 297
   1   6  -1    4.68    1.67 407
  -1  -6   1   10.62    2.40  23
  -1  -6   1    9.03    2.08 124
  -1  -6   1    6.62    1.97 309
  -1  -6   1   11.52    2.71 395
   1   6   0  478.21   17.94  31
   1   6   0  472.16   18.25 109
   1   6   0  467.68   17.64 185
   1   6   0  435.49   18.09 293
   1   6   0  499.52   23.94 405
  -1  -6   0  529.56   18.41  19
  -1  -6   0  477.33   18.28 121
  -1  -6   0  475.33   21.14 305
  -1  -6   0  472.75   23.71 393
   1   6   1   51.15    3.25  27
   1   6   1   55.09    4.17 106
   1   6   1   40.84    3.43 183
   1   6   1   40.35    2.98 290
   1   6   1   53.40    3.79 402
  -1  -6  -1   53.10    4.17  16
  -1  -6  -1   54.36    3.97 117
  -1  -6  -1   58.67    4.29 302
   1   6   2  121.61    6.40  24
   1   6   2  103.90    4.49 102
   1   6   2   93.12    6.72 286
   1   6   2  113.85    5.99 400
  -1  -6  -2   98.68    5.65  12
  -1  -6  -2  116.45    5.73 114
  -1  -6  -2  100.08    5.54 298
   1   6   3   93.36    4.68  21
   1   6   3  102.11    4.65  99
   1   6   3   82.44    3.54 258
   1   6   3   88.60    5.86 283
   1   6   3   95.30    5.00 398
  -1  -6  -3  103.70    4.95   9
  -1  -6  -3   92.41    4.69 111
  -1  -6  -3   89.49    5.24 295
   1   6   4  221.93   10.50  19
   1   6   4  217.16    8.51  96
   1   6   4  191.61   10.38 263
   1   6   4  190.01    9.00 280
   1   6   4  219.62    8.98 396
  -1  -6  -4  221.19    9.20   6
  -1  -6  -4  208.68    9.11 109
  -1  -6  -4  194.70    8.95 293
   1   6   5    5.61    2.41  17
   1   6   5    3.74    1.73  93
   1   6   5    2.14    1.57 277
   1   6   5   -1.49    2.58 395
  -1  -6  -5    3.20    1.73   3
  -1  -6  -5    4.41    2.41 107
  -1  -6  -5    4.63    2.25 291
   1   6   6    3.50    1.69  15
   1   6   6    2.72    2.33  90
   1   6   6   12.60    2.46 274
   1   6   6    7.70    2.13 393
  -1  -6  -6   -0.26    1.69 105
  -1  -6  -6    6.87    2.33 180
  -1  -6  -6    1.48    1.89 289
   1   6   7   70.69    4.32  13
   1   6   7   57.19    5.34  88
   1   6   7   52.85    3.86 272
   1   6   7   65.66    4.71 392
  -1  -6  -7   56.08    4.20 103
  -1  -6  -7   60.12    4.70 178
  -1  -6  -7   51.18    4.34 287
   1   6   8   72.09    4.64  12
   1   6   8   62.68    5.01  86
   1   6   8   54.94    4.57 270
   1   6   8   56.67    4.79 392
  -1  -6  -8   56.55    4.01 102
  -1  -6  -8   66.82    5.01 176
  -1  -6  -8   53.01    5.82 286
   1   6   9   -0.62    1.86  11
   1   6   9    2.48    1.99  84
   1   6   9   -2.96    2.96 267
   1   6   9    1.16    1.80 391
  -1  -6  -9    1.49    1.99 101
  -1  -6  -9    0.12    1.99 174
  -1  -6  -9    0.00    1.79 285
   1   6  10    1.36    1.85  10
   1   6  10    4.31    1.97  82
   1   6  10   -1.02    3.06 266
  -1  -6 -10    1.36    2.71 100
  -1  -6 -10    0.62    2.34 172
  -1  -6 -10    0.76    2.15 284
   1   6  11   57.50    4.66   9
   1   6  11   56.88    3.81 232
  -1  -6 -11   48.68    5.03  99
   1   6  12   10.38    3.66   9
   1   6  12    6.14    2.21 229
  -1  -6 -12   11.48    2.81  99
   1   6  13    1.22    2.80   8
   1   6  13    0.74    1.60 226
  -1  -6 -13    3.66    3.53  98
   1   6  14    7.30    2.80   8
   1   6  14   -1.11    2.35 223
  -1  -6 -14    3.04    3.04  98
   1   6  15   -3.04    3.65   8
   1   6  15    1.37    2.24 221
  -1  -6 -15    2.43    3.40  98
   1   6  16    2.19    3.16   8
  -1  -6 -16    0.97    3.89  98
   1   6  17    1.82    4.01   8
   1   6  17   -5.10    3.79 264
  -1  -6 -17    4.74    3.65  98
  -1  -7  17    4.88    4.88 161
  -1  -7  17   -3.34    4.74 184
   1   7 -16   23.18    5.98  69
  -1  -7  16   17.68    5.37 159
  -1  -7  16   16.53    4.98 184
  -1  -7  16   20.66    5.30 412
   1   7 -15  105.53   11.73  68
  -1  -7  15  109.77    9.65 158
  -1  -7  15  121.62   12.20 185
  -1  -7  15  122.25    9.11 412
   1   7 -14   25.58    5.39  66
  -1  -7  14   25.82    4.04 156
  -1  -7  14   22.58    5.42 185
  -1  -7  14   21.69    3.41 411
   1   7 -13   21.73    3.81  65
  -1  -7  13   26.64    4.54 155
  -1  -7  13   21.02    4.71 185
  -1  -7  13   18.53    3.57 411
   1   7 -12   -3.21    2.47  63
  -1  -7  12   -1.23    2.47 153
  -1  -7  12    2.72    3.26 185
  -1  -7  12    1.98    1.12 339
  -1  -7  12    0.55    2.91 411
   1   7 -11   26.55    3.60  61
  -1  -7  11   29.16    3.23 151
  -1  -7  11   28.73    4.34 185
  -1  -7  11   26.16    2.48 344
  -1  -7  11   27.58    3.24 410
   1   7 -10   16.02    3.25  59
  -1  -7  10   15.63    3.28  40
  -1  -7  10   16.02    2.88 149
  -1  -7  10   17.58    3.59 185
  -1  -7  10   17.91    2.00 349
  -1  -7  10   25.29    2.87 409
   1   7  -9   20.01    2.91  57
   1   7  -9   15.95    3.57 129
   1   7  -9   20.60    2.92 313
  -1  -7   9   21.95    3.57  39
  -1  -7   9   25.06    3.29 147
  -1  -7   9   25.20    3.55 184
  -1  -7   9   24.13    2.29 353
  -1  -7   9   18.19    2.66 408
   1   7  -8  144.12    6.69  55
   1   7  -8  125.68    9.87 127
   1   7  -8  134.13    6.71 312
  -1  -7   8  130.65    8.70  37
  -1  -7   8  141.92    6.82 145
  -1  -7   8  137.91    8.05 184
  -1  -7   8  148.27    9.98 357
   1   7  -7  372.30   16.73  52
   1   7  -7  379.95   19.30 126
   1   7  -7  367.59   22.87 200
   1   7  -7  328.30   14.51 310
  -1  -7   7  389.87   22.77  36
  -1  -7   7  379.38   13.56 142
  -1  -7   7  363.48   17.04 183
  -1  -7   7  409.46   18.15 361
  -1  -7   7  359.50   16.62 406
   1   7  -6   35.29    2.73  50
   1   7  -6   29.96    3.59 124
   1   7  -6   30.09    3.34 198
   1   7  -6   32.26    3.27 308
  -1  -7   6   29.14    3.59  34
  -1  -7   6   28.64    2.59 140
  -1  -7   6   28.54    3.38 182
  -1  -7   6   32.26    2.64 364
  -1  -7   6   34.92    3.42 404
   1   7  -5   35.21    3.74  47
   1   7  -5   43.64    3.65 122
   1   7  -5   36.14    3.04 196
   1   7  -5   37.97    3.28 306
  -1  -7   5   43.66    4.09  32
  -1  -7   5   46.74    3.60 137
  -1  -7   5   41.88    3.33 403
   1   7  -4  499.24   23.50  44
   1   7  -4  478.10   21.18 120
   1   7  -4  502.90   21.88 194
   1   7  -4  449.46   19.20 304
  -1  -7   4  516.57   20.72  30
  -1  -7   4  503.88   25.55 134
  -1  -7   4  533.57   21.97 401
   1   7  -3  168.69    7.57  41
   1   7  -3  158.56    9.59 117
   1   7  -3  174.50    7.53 192
   1   7  -3  148.46    7.64 301
   1   7  -3  169.32   12.56 414
  -1  -7   3  179.68    9.08  27
  -1  -7   3  164.93    8.25 131
  -1  -7   3  179.66    7.93 399
   1   7  -2    3.51    2.45  38
   1   7  -2    3.61    2.92 115
   1   7  -2   -1.93    2.57 190
   1   7  -2   -1.29    2.39 299
   1   7  -2    7.54    2.41 411
  -1  -7   2    6.87    2.92  25
  -1  -7   2    3.16    2.28 128
  -1  -7   2    2.50    2.86 312
  -1  -7   2    1.43    1.59 397
   1   7  -1   20.98    3.14  35
   1   7  -1   16.99    2.45 112
   1   7  -1   16.60    2.14 189
   1   7  -1   16.18    2.90 296
   1   7  -1   21.91    3.36 408
  -1  -7   1   19.43    3.10  22
  -1  -7   1   11.73    2.48 125
  -1  -7   1   19.28    2.87 309
  -1  -7   1   23.10    2.91 395
   1   7   0  119.39    5.54  32
   1   7   0  101.99    5.21 109
   1   7   0   98.01    5.97 187
   1   7   0  106.02    5.74 292
   1   7   0   98.80    5.48 406
  -1  -7   0  105.68    6.18  19
  -1  -7   0  101.31    5.86 122
  -1  -7   0   92.43    5.23 306
  -1  -7   0  102.96    5.53 393
   1   7   1  130.09    6.47  29
   1   7   1  134.54    6.65 106
   1   7   1  129.45    6.97 185
   1   7   1  124.49    6.65 289
   1   7   1  137.77    7.05 404
  -1  -7  -1  123.61    6.31  16
  -1  -7  -1  123.53    6.30 119
  -1  -7  -1  117.28    7.44 303
   1   7   2  231.17    9.46  26
   1   7   2  224.45   10.23 103
   1   7   2  217.27   10.42 184
   1   7   2  200.13    9.95 286
   1   7   2  221.87   12.10 402
  -1  -7  -2  241.72   10.75  13
  -1  -7  -2  234.88   10.00 116
  -1  -7  -2  197.50   12.10 300
   1   7   3   26.53    3.88  24
   1   7   3   27.45    3.69 100
   1   7   3   20.68    2.42 182
   1   7   3   24.55    0.97 240
   1   7   3   25.21    2.68 283
   1   7   3   20.60    2.99 400
  -1  -7  -3   20.21    3.05  10
  -1  -7  -3   29.94    4.21 114
  -1  -7  -3   27.87    4.18 297
   1   7   4  748.69   34.38  21
   1   7   4  716.04   28.61  97
   1   7   4  617.45   37.41 255
   1   7   4  639.76   27.32 280
   1   7   4  766.78   36.28 398
  -1  -7  -4  736.21   30.20   7
  -1  -7  -4  726.86   28.01 111
  -1  -7  -4  661.46   31.20 295
   1   7   5    5.88    1.68  19
   1   7   5    1.12    1.96  94
   1   7   5    1.31    1.02 260
   1   7   5    1.52    1.67 278
   1   7   5    4.28    2.28 397
  -1  -7  -5    2.66    1.82   4
  -1  -7  -5    0.28    1.82 109
  -1  -7  -5    3.41    2.22 293
   1   7   6   21.68    3.23  17
   1   7   6   30.27    2.96  92
   1   7   6   17.82    2.03 262
   1   7   6   20.76    2.59 275
   1   7   6   25.36    3.19 396
  -1  -7  -6   23.80    3.63   2
  -1  -7  -6   22.91    3.23 107
  -1  -7  -6   23.10    4.37 291
   1   7   7    2.36    2.36  16
   1   7   7   -0.92    1.83  89
   1   7   7    5.07    1.45 264
   1   7   7    3.75    1.94 273
   1   7   7    4.88    2.44 395
  -1  -7  -7    1.84    2.23 106
  -1  -7  -7    0.26    1.97 179
  -1  -7  -7    6.67    3.00 290
   1   7   8   -0.39    2.96  15
   1   7   8   -0.64    1.80  87
   1   7   8   -1.45    1.16 264
   1   7   8    1.49    2.16 271
   1   7   8   -0.40    2.14 394
  -1  -7  -8    1.93    2.83 105
  -1  -7  -8    0.51    2.19 177
  -1  -7  -8   -1.06    1.73 288
   1   7   9   15.99    3.93  13
   1   7   9   10.41    2.66  85
   1   7   9   15.25    3.71 269
   1   7   9   18.78    4.23 394
  -1  -7  -9   23.23    4.19 103
  -1  -7  -9   15.60    3.17 175
  -1  -7  -9   11.38    3.14 287
   1   7  10   58.42    5.03  13
   1   7  10   45.79    4.71 267
   1   7  10   46.06    5.64 393
  -1  -7 -10   52.52    5.03 103
   1   7  11    5.49    2.49  12
   1   7  11   10.49    2.25 234
   1   7  11    8.94    2.98 265
  -1  -7 -11   10.98    3.12 102
   1   7  12   25.55    3.97  11
   1   7  12   20.53    2.86 231
  -1  -7 -12   20.35    3.72 101
   1   7  13   28.42    4.57  11
   1   7  13   28.72    3.98 228
  -1  -7 -13   21.26    3.83 101
   1   7  14   14.30    5.05  10
   1   7  14   14.71    3.37 226
   1   7  14    8.53    3.04 264
  -1  -7 -14   22.31    5.55 100
   1   7  15    1.35    3.32  10
   1   7  15    2.01    2.51 223
   1   7  15    2.17    3.90 264
  -1  -7 -15    0.37    3.20 100
   1   7  16   -1.35    3.81  10
   1   7  16   -0.29    3.04 263
  -1  -7 -16    2.34    3.20 100
  -1  -8  16    6.67    4.45 158
  -1  -8  16    2.20    4.41 183
  -1  -8  16    5.28    3.28 409
   1   8 -15   19.33    5.33  67
  -1  -8  15   27.99    5.57 157
  -1  -8  15   26.82    7.35 183
  -1  -8  15   18.85    4.14 409
   1   8 -14   25.98    4.60  65
  -1  -8  14   31.44    4.47 155
  -1  -8  14   22.85    6.18 184
  -1  -8  14   18.80    4.45 409
   1   8 -13  100.00    8.74  63
  -1  -8  13  124.37    9.24 153
  -1  -8  13  111.81   10.51 184
  -1  -8  13  122.94    9.70 409
   1   8 -12   27.64    5.15  62
  -1  -8  12   23.25    4.65 152
  -1  -8  12   20.31    3.96 184
  -1  -8  12   25.77    2.51 343
  -1  -8  12   19.67    4.11 408
   1   8 -11  133.20    9.38  60
   1   8 -11  116.00   10.68 313
  -1  -8  11  122.72    7.73 150
  -1  -8  11  129.60    9.94 184
  -1  -8  11  146.31    5.96 348
  -1  -8  11  113.85    7.63 408
   1   8 -10    2.31    2.44  58
   1   8 -10    1.54    2.44 312
  -1  -8  10    3.08    2.05 148
  -1  -8  10    9.36    3.40 183
  -1  -8  10    3.98    1.54 352
  -1  -8  10    4.76    2.61 407
   1   8  -9   20.06    3.26  56
   1   8  -9   21.41    3.52 311
  -1  -8   9   19.02    3.26 146
  -1  -8   9   19.55    4.21 183
  -1  -8   9   19.92    2.23 356
  -1  -8   9   17.11    3.17 406
   1   8  -8   47.27    4.53  54
   1   8  -8   40.26    4.85 125
   1   8  -8   48.13    7.22 201
   1   8  -8   38.91    4.53 309
  -1  -8   8   42.42    4.31  35
  -1  -8   8   44.20    4.53 144
  -1  -8   8   40.94    5.66 182
  -1  -8   8   44.25    4.45 359
  -1  -8   8   47.58    4.61 405
   1   8  -7    1.51    2.34  51
   1   8  -7    2.51    3.34 123
   1   8  -7    1.21    2.58 200
   1   8  -7   -1.10    2.06 308
  -1  -8   7   -1.67    3.34  33
  -1  -8   7    4.12    2.20 141
  -1  -8   7    4.26    2.46 182
  -1  -8   7    0.84    1.41 362
  -1  -8   7   -1.73    2.24 404
   1   8  -6  125.31    6.47  49
   1   8  -6  109.77    7.59 122
   1   8  -6  110.67    9.46 198
   1   8  -6  112.16    6.58 306
  -1  -8   6  109.96    7.16  32
  -1  -8   6  126.71    6.77 139
  -1  -8   6  126.50    6.81 365
  -1  -8   6  128.03    7.21 403
   1   8  -5  390.34   18.89  46
   1   8  -5  382.09   20.71 120
   1   8  -5  387.71   23.09 196
   1   8  -5  361.99   18.25 304
  -1  -8   5  408.19   21.19  30
  -1  -8   5  399.86   16.91 136
  -1  -8   5  413.04   17.35 401
   1   8  -4    2.99    2.50  44
   1   8  -4    4.71    2.86 118
   1   8  -4    1.56    2.34 195
   1   8  -4    2.31    2.80 302
  -1  -8   4   -0.67    2.36  28
  -1  -8   4    1.83    2.50 134
  -1  -8   4   -1.75    2.87 400
   1   8  -3  131.04    7.62  41
   1   8  -3  104.25    7.45 116
   1   8  -3  105.13    6.79 193
   1   8  -3  101.74    6.47 299
   1   8  -3  107.30    8.46 414
  -1  -8   3  123.40    7.27  26
  -1  -8   3  109.15    5.86 131
  -1  -8   3  113.08    6.68 398
   1   8  -2  240.62   10.29  38
   1   8  -2  239.88   11.92 113
   1   8  -2  211.80    8.51 191
   1   8  -2  202.20   10.14 297
   1   8  -2  233.89   14.36 412
  -1  -8   2  251.72   13.22  23
  -1  -8   2  244.14   10.46 128
  -1  -8   2  195.92   12.12 313
  -1  -8   2  223.75    9.23 396
   1   8  -1  258.57   11.06  36
   1   8  -1  241.31   12.22 111
   1   8  -1  218.07   14.46 190
   1   8  -1  226.47   10.37 294
   1   8  -1  237.95   11.40 410
  -1  -8   1  248.35   11.90  21
  -1  -8   1  246.32   10.59 126
  -1  -8   1  216.52   13.49 310
  -1  -8   1  231.38    9.93 394
   1   8   0   36.59    3.44  33
   1   8   0   41.07    4.22 108
   1   8   0   30.39    3.07 188
   1   8   0   37.70    4.08 291
   1   8   0   35.58    4.43 407
  -1  -8   0   43.23    4.06  18
  -1  -8   0   36.90    4.07 123
  -1  -8   0   31.84    3.29 307
  -1  -8   0   36.34    3.35 392
   1   8   1   21.20    2.75  30
   1   8   1   25.40    2.91 105
   1   8   1   28.62    3.85 187
   1   8   1   29.79    3.33 289
   1   8   1   30.11    3.80 405
  -1  -8  -1   25.43    3.40  15
  -1  -8  -1   21.20    2.91 120
  -1  -8  -1   26.53    3.38 304
   1   8   2  100.72    5.83  28
   1   8   2   99.14    6.69 103
   1   8   2   89.08    6.45 185
   1   8   2   78.57    5.61 286
   1   8   2   78.97    7.16 404
  -1  -8  -2   96.13    7.04  13
  -1  -8  -2   89.00    6.17 118
  -1  -8  -2   79.54    6.64 302
   1   8   3   84.59    6.01  25
   1   8   3   74.24    6.47 100
   1   8   3   61.71    4.65 184
   1   8   3   64.06    4.87 283
   1   8   3   69.96    6.18 402
  -1  -8  -3   68.41    6.13  10
  -1  -8  -3   76.23    6.18 115
  -1  -8  -3   63.60    5.25 299
   1   8   4   29.55    3.65  23
   1   8   4   27.99    4.11  97
   1   8   4   33.67    3.80 183
   1   8   4   29.74    1.73 242
   1   8   4   35.93    5.06 281
   1   8   4   26.76    4.43 401
  -1  -8  -4   35.53    4.26   7
  -1  -8  -4   30.04    3.97 113
  -1  -8  -4   26.24    3.89 297
   1   8   5    0.89    3.27  21
   1   8   5    1.33    2.37  95
   1   8   5    1.59    2.06 182
   1   8   5    0.44    0.59 252
   1   8   5   -0.49    2.44 278
   1   8   5    1.06    2.57 399
  -1  -8  -5    3.41    2.22   5
  -1  -8  -5   -2.97    3.12 111
  -1  -8  -5    0.32    2.36 295
   1   8   6  143.86    7.06  20
   1   8   6  144.56    8.46  93
   1   8   6  111.17    9.01 256
   1   8   6  121.76    7.22 276
   1   8   6  136.83    8.32 398
  -1  -8  -6  147.27    8.17   3
  -1  -8  -6  130.84    7.21 110
  -1  -8  -6  105.51   12.33 293
   1   8   7   18.66    2.86  18
   1   8   7   10.89    2.72  90
   1   8   7   15.17    1.73 259
   1   8   7   18.46    4.10 273
   1   8   7   21.03    3.27 397
  -1  -8  -7   13.36    2.86 108
  -1  -8  -7   12.53    2.72 180
  -1  -8  -7   13.66    3.27 292
   1   8   8    8.37    2.92  17
   1   8   8   10.52    1.87 260
   1   8   8   11.16    2.97 271
   1   8   8    8.08    4.04 396
  -1  -8  -8   12.23    3.19 107
  -1  -8  -8    8.00    4.14 291
   1   8   9    0.52    2.74  16
   1   8   9   -0.29    1.30 261
   1   8   9    0.96    2.48 269
  -1  -8  -9   -0.39    2.48 106
   1   8  10   -2.45    2.57  15
   1   8  10    0.43    1.87 262
   1   8  10   -4.33    3.65 267
  -1  -8 -10    0.26    2.83 105
   1   8  11   -3.44    2.80  14
   1   8  11   -0.14    1.73 262
   1   8  11    5.74    3.60 266
  -1  -8 -11    0.51    2.42 104
   1   8  12    0.25    4.17  14
   1   8  12    5.71    2.28 233
   1   8  12    3.74    2.59 262
   1   8  13   -0.13    2.64  13
   1   8  13    1.26    2.15 230
   1   8  13    0.72    2.44 262
  -1  -8 -13    3.27    3.52 103
   1   8  14   30.19    5.64  13
   1   8  14   27.31    4.80 227
   1   8  14   17.97    4.60 262
  -1  -8 -14   22.43    4.51 103
   1   8  15    3.50    5.12  12
   1   8  15    7.76    4.89 262
  -1  -8 -15    0.50    4.75 102
   1   9 -15    5.68    5.42  66
   1   9 -15    8.48    3.42 313
  -1  -9  15    8.82    4.54 156
  -1  -9  15   11.11    6.21 182
  -1  -9  15   12.75    4.25 407
   1   9 -14    3.80    3.93  64
   1   9 -14   -1.91    3.18 312
  -1  -9  14   -0.76    3.30 154
  -1  -9  14    6.89    5.91 182
  -1  -9  14    0.92    3.51 407
   1   9 -13    9.95    4.08  62
   1   9 -13   12.28    3.84 312
  -1  -9  13   12.89    3.96 152
  -1  -9  13   15.29    5.75 182
  -1  -9  13   10.50    5.40 407
   1   9 -12   99.20    9.26  61
   1   9 -12   85.12    7.09 311
  -1  -9  12   92.17    9.14 151
  -1  -9  12  105.05   10.01 182
  -1  -9  12  106.20    7.07 345
  -1  -9  12  104.69    9.40 406
   1   9 -11   46.61    5.34  59
   1   9 -11   35.87    5.22 310
  -1  -9  11   46.64    4.95 149
  -1  -9  11   42.01    5.23 182
  -1  -9  11   47.32    5.60 350
  -1  -9  11   46.05    5.92 406
   1   9 -10  134.26    8.73  57
   1   9 -10  120.74    8.34 309
  -1  -9  10  124.42    7.93 147
  -1  -9  10  125.33    9.42 182
  -1  -9  10  139.46   10.23 354
  -1  -9  10  130.82    8.85 405
   1   9  -9  215.62   11.62  55
   1   9  -9  172.38   11.21 308
  -1  -9   9  207.22   12.02 145
  -1  -9   9  197.51   13.83 182
  -1  -9   9  227.44   12.84 357
  -1  -9   9  200.25   15.22 404
   1   9  -8   19.06    3.62  53
   1   9  -8   10.00    2.92 307
  -1  -9   8   16.83    3.62 143
  -1  -9   8   17.61    3.12 360
  -1  -9   8   11.73    3.11 403
   1   9  -7    1.45    3.04  51
   1   9  -7    0.16    2.93 200
   1   9  -7    1.30    2.17 305
  -1  -9   7   -0.43    2.90 141
  -1  -9   7    2.70    2.10 363
  -1  -9   7    1.34    2.51 402
   1   9  -6   50.01    4.45  48
   1   9  -6   45.36    4.97 120
   1   9  -6   51.36    6.77 198
   1   9  -6   35.50    4.27 304
  -1  -9   6   47.87    5.28  30
  -1  -9   6   44.54    4.61 138
  -1  -9   6   54.82    4.62 366
  -1  -9   6   48.92    4.54 401
   1   9  -5   53.90    4.59  46
   1   9  -5   47.99    5.63 118
   1   9  -5   55.82    5.67 197
   1   9  -5   47.71    4.56 302
  -1  -9   5   45.87    5.96  28
  -1  -9   5   56.27    5.58 136
  -1  -9   5   58.85    5.18 400
   1   9  -4   51.16    5.49  44
   1   9  -4   41.10    5.72 116
   1   9  -4   43.85    4.52 195
   1   9  -4   33.95    3.85 300
  -1  -9   4   48.70    5.72  26
  -1  -9   4   47.00    5.32 134
  -1  -9   4   44.91    4.58 398
   1   9  -3  238.64   10.19  41
   1   9  -3  215.01   15.24 114
   1   9  -3  201.71   14.80 194
   1   9  -3  193.71   10.73 298
  -1  -9   3  248.99   15.07  24
  -1  -9   3  205.75   10.70 131
  -1  -9   3  212.93   11.10 397
   1   9  -2   88.04    5.53  39
   1   9  -2   80.70    7.18 112
   1   9  -2   74.30    5.84 192
   1   9  -2   72.85    6.02 295
   1   9  -2   82.20    8.37 413
  -1  -9   2   95.75    7.02  22
  -1  -9   2   90.17    6.17 129
  -1  -9   2   89.88    5.96 395
   1   9  -1  352.46   19.01  36
   1   9  -1  331.53   16.64 110
   1   9  -1  301.57   17.42 191
   1   9  -1  308.86   14.41 293
   1   9  -1  326.00   26.55 411
  -1  -9   1  371.67   15.27  20
  -1  -9   1  325.00   15.37 126
  -1  -9   1  325.20   20.15 310
  -1  -9   1  355.05   14.99 394
   1   9   0  103.32    6.80  34
   1   9   0   96.99    5.88 107
   1   9   0   95.78    7.26 190
   1   9   0   89.75    6.37 290
   1   9   0   86.36    9.26 409
  -1  -9   0   94.23    6.94  17
  -1  -9   0  104.08    5.74 124
  -1  -9   0   91.93    8.18 308
  -1  -9   0  107.95    6.87 392
   1   9   1   11.30    3.25  31
   1   9   1    8.35    2.78 105
   1   9   1    7.30    4.12 188
   1   9   1    0.15    2.13 288
   1   9   1    6.75    2.98 407
  -1  -9  -1    0.46    2.63  15
  -1  -9  -1    6.65    3.71 121
  -1  -9  -1    6.63    3.24 305
   1   9   2    6.33    2.43  29
   1   9   2   11.83    3.57 102
   1   9   2   12.42    3.27 187
   1   9   2    7.70    3.61 285
   1   9   2    9.99    3.44 405
  -1  -9  -2    8.60    3.41  12
  -1  -9  -2    8.11    2.76 119
  -1  -9  -2    9.19    2.58 303
   1   9   3    2.58    2.75  27
   1   9   3    4.81    3.26 100
   1   9   3    5.57    2.53 186
   1   9   3   -4.92    2.46 283
   1   9   3   -2.06    2.92 404
  -1  -9  -3   -1.89    2.92  10
  -1  -9  -3    3.09    3.09 117
  -1  -9  -3   -0.68    2.39 301
   1   9   4   46.96    4.71  25
   1   9   4   45.07    5.19  98
   1   9   4   36.19    5.07 185
   1   9   4   37.39    5.51 281
   1   9   4   42.77    5.70 402
  -1  -9  -4   41.20    4.69   8
  -1  -9  -4   42.27    4.72 115
  -1  -9  -4   39.19    5.93 299
   1   9   5  106.58    7.12  24
   1   9   5   79.96    6.31  95
   1   9   5   76.39    7.81 184
   1   9   5   72.64    4.11 240
   1   9   5   85.36    6.93 278
   1   9   5   80.69    8.68 401
  -1  -9  -5   79.70    6.93   5
  -1  -9  -5   76.73    6.80 114
  -1  -9  -5   65.63    9.38 297
   1   9   6    2.10    2.54  22
   1   9   6    2.64    2.64 183
   1   9   6    2.23    0.74 249
   1   9   6    4.58    2.78 276
   1   9   6   -0.62    2.64 400
  -1  -9  -6    6.59    3.30 112
  -1  -9  -6    1.74    3.16 295
   1   9   7   42.93    5.72  21
   1   9   7   38.06    5.46 182
   1   9   7   28.30    2.33 253
   1   9   7   36.04    4.06 274
  -1  -9  -7   37.81    4.44 111
   1   9   8  252.61   13.29  19
   1   9   8  243.74   19.49 182
   1   9   8  230.49    9.98 256
   1   9   8  225.60   14.99 272
  -1  -9  -8  252.63   14.96 109
   1   9   9   25.40    4.05  18
   1   9   9   18.00    2.02 257
   1   9   9   17.24    3.48 270
  -1  -9  -9   19.60    3.92 108
   1   9  10    5.71    3.05  17
   1   9  10    0.43    1.72 258
   1   9  10   -0.71    2.83 268
  -1  -9 -10    0.93    2.39 107
   1   9  11    1.05    4.32  16
   1   9  11    0.57    2.01 259
   1   9  11    0.83    2.91 266
  -1  -9 -11    5.50    4.19 106
   1   9  12    2.20    2.98  16
   1   9  12   -1.72    2.15 259
   1   9  12   -1.23    3.42 265
  -1  -9 -12   -0.52    3.11 106
   1   9  13    3.86    3.73  15
   1   9  13    6.98    2.45 232
   1   9  13    5.16    2.58 259
  -1  -9 -13    2.96    3.73 105
   1   9  14    1.15    3.45  15
   1   9  14    1.00    3.44 259
  -1  -9 -14    2.43    3.58 105
   1  10 -14    0.39    3.64  63
   1  10 -14   -2.47    3.77 310
  -1 -10  14    0.78    4.03 153
  -1 -10  14   -2.61    4.40 405
   1  10 -13    8.13    6.03  61
   1  10 -13    0.39    5.12 310
  -1 -10  13   -5.38    4.85 151
  -1 -10  13    4.45    5.43 405
   1  10 -12   -1.72    3.58  60
   1  10 -12    3.72    3.19 309
  -1 -10  12    5.31    3.98 150
  -1 -10  12    1.50    3.51 404
   1  10 -11   14.02    3.64  58
   1  10 -11    6.61    3.64 308
  -1 -10  11    7.15    3.64 148
  -1 -10  11   12.70    2.43 352
  -1 -10  11    7.16    4.77 404
   1  10 -10  184.21   13.77  56
   1  10 -10  142.26   10.46 307
  -1 -10  10  162.85   12.39 146
  -1 -10  10  169.10   13.87 355
  -1 -10  10  153.44   11.91 403
   1  10  -9   -1.70    3.12  54
   1  10  -9    0.85    3.11 306
  -1 -10   9   -5.38    2.97 144
  -1 -10   9    0.86    2.74 358
  -1 -10   9    4.82    2.99 402
   1  10  -8   10.60    3.97  52
   1  10  -8    7.34    3.23 305
  -1 -10   8    5.15    3.53 142
  -1 -10   8   11.20    2.12 361
  -1 -10   8    5.68    4.71 401
   1  10  -7   96.02    6.95  50
   1  10  -7   87.11    7.70 303
  -1 -10   7   91.17    8.36 140
  -1 -10   7  100.46    7.07 364
  -1 -10   7  108.40    7.11 400
   1  10  -6    7.19    3.10  48
   1  10  -6    8.64    3.91 302
  -1 -10   6    9.00    3.44 138
  -1 -10   6    9.55    2.22 366
  -1 -10   6   12.01    3.69 399
   1  10  -5   -0.35    2.96  46
   1  10  -5   -1.38    2.25 300
  -1 -10   5    2.27    3.14 136
  -1 -10   5   -1.35    2.25 398
   1  10  -4   34.42    4.68  44
   1  10  -4   30.96    4.32 298
  -1 -10   4   35.68    4.67 134
  -1 -10   4   40.12    4.28 397
   1  10  -3   12.21    4.60  41
   1  10  -3   10.47    3.20 195
   1  10  -3    8.31    2.93 296
  -1 -10   3   22.21    4.44 131
  -1 -10   3    9.33    3.35 396
   1  10  -2  170.79    8.93  39
   1  10  -2  148.00    8.89 193
   1  10  -2  151.91    9.60 294
   1  10  -2  142.56   11.63 413
  -1 -10   2  155.78   11.55  21
  -1 -10   2  147.42    9.09 129
  -1 -10   2  162.47   10.01 394
   1  10  -1   67.05    5.31  37
   1  10  -1   68.24    7.48 109
   1  10  -1   59.44    6.02 192
   1  10  -1   57.21    5.23 292
   1  10  -1   61.36    7.83 412
  -1 -10   1   67.47    6.75  19
  -1 -10   1   73.13    5.31 127
  -1 -10   1   62.46    5.10 393
   1  10   0  125.82    8.80  35
   1  10   0  104.71   10.98 106
   1  10   0  118.56    9.37 191
   1  10   0  103.96    7.21 289
   1  10   0  105.23   12.77 410
  -1 -10   0  114.47    9.37  16
  -1 -10   0  107.35    8.07 125
  -1 -10   0  118.81    7.67 391
   1  10   1  104.03    7.45  33
   1  10   1   91.72    7.74 104
   1  10   1   99.58    8.94 190
   1  10   1   99.67    7.22 287
   1  10   1  105.35   13.98 408
  -1 -10  -1   92.80    7.75  14
  -1 -10  -1  101.49    6.56 123
   1  10   2    0.15    2.16  31
   1  10   2    0.00    2.79 189
   1  10   2    5.27    2.86 285
   1  10   2    3.26    2.95 407
  -1 -10  -2   -0.31    2.16 121
   1  10   3    9.89    3.24  29
   1  10   3    9.85    3.97 188
   1  10   3   14.65    4.05 283
   1  10   3   12.42    3.55 405
  -1 -10  -3    9.56    3.40 119
   1  10   4    2.22    3.08  27
   1  10   4    2.77    3.26 187
   1  10   4    2.44    2.60 280
  -1 -10  -4    3.59    3.42 117
   1  10   5   -1.84    2.84  25
   1  10   5    0.33    2.84 186
   1  10   5   -1.69    2.54 278
  -1 -10  -5    3.18    3.52 115
   1  10   6   38.93    5.24  24
   1  10   6   26.55    4.97 185
   1  10   6   27.98    1.78 237
   1  10   6   25.41    4.70 276
  -1 -10  -6   30.84    4.45 114
   1  10   7   24.89    4.86  23
   1  10   7   23.36    5.50 185
   1  10   7   21.25    1.96 246
   1  10   7   21.74    4.15 274
  -1 -10  -7   28.85    5.32 113
   1  10   8   42.74    5.98  21
   1  10   8   41.31    5.06 184
   1  10   8   38.69    3.82 250
   1  10   8   32.53    4.62 272
  -1 -10  -8   45.25    6.13 111
   1  10   9   16.82    3.96  20
   1  10   9   14.12    4.65 184
   1  10   9   18.90    2.76 252
   1  10   9   18.77    4.62 270
  -1 -10  -9    9.90    3.96 110
   1  10  10   17.11    5.24  19
   1  10  10    9.54    5.43 183
   1  10  10    7.80    2.46 254
   1  10  10   13.75    5.08 269
  -1 -10 -10   16.15    5.25 109
   1  10  11    5.29    5.15  19
   1  10  11   -0.86    1.87 255
   1  10  11    0.88    3.80 267
  -1 -10 -11    3.12    4.88 109
   1  10  12   -1.20    3.21  18
   1  10  12    2.58    3.58 265
  -1 -10 -12   -1.34    3.08 108
   1  10  13   -2.65    3.57  17
  -1 -10 -13    0.26    3.70 107
   1  11 -13    8.15    5.03  61
   1  11 -13   13.45    5.57 307
  -1 -11  13   19.85    5.57 151
  -1 -11  13   16.71    4.68 403
   1  11 -12   14.78    4.42  59
   1  11 -12    6.49    4.00 307
  -1 -11  12    9.26    4.56 149
  -1 -11  12   20.81    4.79 402
   1  11 -11    5.50    5.22  57
   1  11 -11    5.64    3.38 306
  -1 -11  11    5.92    5.50 147
  -1 -11  11    7.81    4.72 402
   1  11 -10   10.59    4.64  56
   1  11 -10   12.89    4.49 305
  -1 -11  10   13.34    4.64 146
  -1 -11  10   11.15    2.93 356
  -1 -11  10    4.48    3.52 401
   1  11  -9   11.57    4.36  54
   1  11  -9   13.80    4.05 304
  -1 -11   9   19.23    4.66 144
  -1 -11   9   19.82    3.53 359
  -1 -11   9   15.39    5.34 401
   1  11  -8  131.52   11.43  52
   1  11  -8  174.37   10.64 303
  -1 -11   8  162.52   12.21 142
  -1 -11   8  183.69   11.68 362
  -1 -11   8  156.82   11.99 400
   1  11  -7   51.54    6.24  50
   1  11  -7   37.51    5.27 301
  -1 -11   7   55.66    6.42 140
  -1 -11   7   46.29    5.49 364
  -1 -11   7   48.92    4.67 399
   1  11  -6    4.69    3.65  48
   1  11  -6   -3.63    2.94 300
  -1 -11   6   -0.17    3.83 138
  -1 -11   6    5.62    3.07 366
  -1 -11   6    4.72    3.39 398
   1  11  -5   34.72    4.82  46
   1  11  -5   21.43    3.94 298
  -1 -11   5   23.87    4.64 136
  -1 -11   5   25.98    4.21 397
   1  11  -4   -1.11    3.17  44
   1  11  -4    0.97    2.60 296
  -1 -11   4   -1.11    2.68 134
  -1 -11   4   -0.14    2.15 396
   1  11  -3   -0.76    2.88  42
   1  11  -3    0.31    3.71 294
  -1 -11   3    1.67    3.18 132
  -1 -11   3    1.71    3.41 395
   1  11  -2   -2.78    2.78  40
   1  11  -2    1.19    3.27 292
  -1 -11   2   -1.32    2.63 130
  -1 -11   2    1.56    2.55 393
   1  11  -1   22.66    4.45  38
   1  11  -1   33.46    4.49 290
  -1 -11   1   31.28    4.45 128
  -1 -11   1   27.69    3.69 392
   1  11   0  102.62    7.72  36
   1  11   0   99.83    7.30 288
  -1 -11   0   99.06    7.43 126
   1  11   1   17.77    4.33  34
   1  11   1   19.93    3.30 286
  -1 -11  -1   12.72    3.47 124
   1  11   2   23.57    3.85  32
   1  11   2   22.10    3.93 284
  -1 -11  -2   24.91    3.85 122
   1  11   3  104.61    8.63  30
   1  11   3  124.56    9.98 282
  -1 -11  -3  112.78    8.78 120
   1  11   4    6.76    3.70  29
   1  11   4    8.17    3.08 280
  -1 -11  -4    8.68    3.54 119
   1  11   5   -0.34    3.04  27
   1  11   5    1.12    3.20 278
  -1 -11  -5   13.31    4.72 117
   1  11   6    0.50    3.36  26
   1  11   6   -1.99    3.31 276
  -1 -11  -6    0.17    3.19 116
   1  11   7   -4.02    4.66  24
   1  11   7   -0.17    3.61 274
  -1 -11  -7   -1.45    4.98 114
   1  11   8   21.18    4.64  23
   1  11   8   17.63    4.24 272
  -1 -11  -8   16.24    4.95 113
   1  11   9    5.98    3.89  22
   1  11   9   13.73    5.88 271
  -1 -11  -9   10.62    4.34 112
   1  11  10   -1.45    3.63  21
   1  11  10    0.32    3.97 269
  -1 -11 -10   22.51    6.53 111
   1  11  11    3.26    5.53  21
   1  11  11    3.41    4.65 267
  -1 -11 -11   -1.84    3.83 111
   1  11  12    2.51    3.62  20
   1  11  12    5.61    6.52 266
  -1 -11 -12    2.65    3.90 110
   1  12 -11    3.44    4.33  57
   1  12 -11    2.84    4.33 304
  -1 -12  11   -0.60    4.63 147
  -1 -12  11    6.92    4.77 400
   1  12 -10    5.70    4.31  55
   1  12 -10   -0.46    3.55 303
  -1 -12  10   -1.85    4.16 145
  -1 -12  10   -7.43    5.31 400
   1  12  -9    3.19    5.43  54
   1  12  -9   -0.48    3.52 302
  -1 -12   9    0.32    5.91 144
  -1 -12   9   -4.25    3.92 359
  -1 -12   9    0.15    3.43 399
   1  12  -8    2.83    3.83  52
   1  12  -8   15.85    6.51 301
  -1 -12   8   10.32    5.32 142
  -1 -12   8   11.74    3.97 362
  -1 -12   8    4.41    3.67 398
   1  12  -7   26.16    5.85  50
   1  12  -7   13.23    5.05 299
  -1 -12   7   25.71    6.34 140
  -1 -12   7   22.60    4.99 364
  -1 -12   7   32.55    6.51 398
   1  12  -6  139.62   12.65  48
   1  12  -6  105.30    8.94 298
  -1 -12   6  150.95   13.44 138
  -1 -12   6  148.22   13.85 366
  -1 -12   6  146.84   11.13 397
   1  12  -5   41.36    5.66  46
   1  12  -5   37.81    6.11 296
  -1 -12   5   30.76    5.49 136
  -1 -12   5   36.82    4.80 396
   1  12  -4    9.35    3.77  44
   1  12  -4    6.62    5.23 295
  -1 -12   4   11.13    3.61 134
  -1 -12   4   10.63    3.22 395
   1  12  -3    2.18    3.49  42
   1  12  -3   -0.44    2.81 293
  -1 -12   3   -0.73    2.77 132
  -1 -12   3   -1.25    4.03 394
   1  12  -2    4.54    4.40  40
   1  12  -2    6.18    3.30 291
  -1 -12   2    3.98    4.26 130
  -1 -12   2    2.91    2.91 392
   1  12  -1   -2.52    3.78  39
   1  12  -1   -0.42    2.40 289
  -1 -12   1   -1.82    3.93 129
  -1 -12   1   -1.11    2.50 391
   1  12   0    5.03    2.66  37
   1  12   0   -0.84    2.52 287
  -1 -12   0    3.77    2.94 127
   1  12   1   23.65    3.94  35
   1  12   1   17.09    4.62 285
  -1 -12  -1   29.15    5.35 125
   1  12   2   90.43    8.17  33
   1  12   2   79.43    7.63 283
  -1 -12  -2   90.57    9.74 123
   1  12   3    3.39    3.54  32
   1  12   3   12.22    4.89 282
  -1 -12  -3    3.39    3.10 122
   1  12   4    4.74    3.82  30
   1  12   4    1.77    3.97 280
  -1 -12  -4   -4.59    2.90 120
   1  12   5    5.72    4.45  29
   1  12   5   11.22    3.49 278
  -1 -12  -5    1.91    3.65 119
   1  12   6    0.17    5.13  27
   1  12   6    1.88    3.76 276
  -1 -12  -6    6.45    5.95 117
   1  12   7   -1.70    3.56  26
   1  12   7    0.16    3.55 274
  -1 -12  -7    1.02    3.73 116
   1  12   8    0.98    4.08  25
   1  12   8   -2.49    3.66 272
  -1 -12  -8    2.62    4.58 115
   1  12   9    2.21    4.58  24
  -1 -12  -9   -2.53    4.59 114
   1  12  10   13.06    5.68  23
   1  12  10    0.51    4.89 269
  -1 -12 -10    6.45    4.92 113
   1  13  -9    1.53    6.79  53
   1  13  -9   -0.34    4.42 300
  -1 -13   9   13.74    8.48 143
  -1 -13   9    9.75    6.02 398
   1  13  -8    0.84    4.38  52
   1  13  -8   15.34    7.41 299
  -1 -13   8   -2.02    4.37 142
  -1 -13   8    2.44    5.03 362
  -1 -13   8    4.53    3.68 397
   1  13  -7    1.62    4.37  50
   1  13  -7    1.32    3.97 297
  -1 -13   7    4.19    5.00 140
  -1 -13   7    0.31    4.52 364
  -1 -13   7    0.28    3.51 396
   1  13  -6   15.71    5.91  48
   1  13  -6   13.79    5.55 296
  -1 -13   6   12.57    5.59 138
  -1 -13   6   14.75    4.51 365
  -1 -13   6   22.78    4.58 395
   1  13  -5   63.47    8.83  46
   1  13  -5   53.78    7.77 295
  -1 -13   5   79.46   10.31 136
  -1 -13   5   67.11    7.72 394
   1  13  -4   33.85    6.22  45
   1  13  -4   35.97    5.14 293
  -1 -13   4   33.49    6.21 135
  -1 -13   4   35.47    6.57 394
   1  13  -3   15.79    4.79  43
   1  13  -3   25.10    5.70 291
  -1 -13   3   17.21    4.66 133
  -1 -13   3   19.64    5.59 392
   1  13  -2   40.61    6.10  41
   1  13  -2   39.69    5.45 290
  -1 -13   2   43.54    5.41 131
  -1 -13   2   51.20    7.08 391
   1  13  -1   -0.82    4.53  39
   1  13  -1    3.59    3.04 288
  -1 -13   1    5.36    4.94 129
   1  13   0    2.06    3.43  38
   1  13   0   -1.23    2.47 286
  -1 -13   0    2.06    2.88 128
   1  13   1    2.20    3.03  36
   1  13   1   -0.27    4.25 284
  -1 -13  -1    0.28    3.17 126
   1  13   2    7.81    5.02  35
   1  13   2    3.04    3.04 283
  -1 -13  -2    4.18    5.30 125
   1  13   3   27.72    5.83  33
   1  13   3   18.99    5.17 281
  -1 -13  -3   29.15    6.82 123
   1  13   4   31.84    6.14  32
   1  13   4   31.09    6.10 279
  -1 -13  -4   28.49    5.99 122
   1  13   5    5.13    3.92  30
   1  13   5   -3.92    3.48 277
  -1 -13  -5    2.42    4.08 120
   1  13   6   -0.16    3.75  29
   1  13   6    5.95    5.95 276
  -1 -13  -6   -0.62    3.28 119
   1  13   7    7.60    5.50  28
   1  13   7   -2.29    4.28 274
  -1 -13  -7    4.85    5.17 118
   1  13   8    3.18    5.02  27
   1  13   8    5.33    4.86 272
  -1 -13  -8    1.84    5.52 117
   1  14  -7   -0.92    4.45  50
   1  14  -7   -3.11    6.06 296
  -1 -14   7    3.28    3.69 395
   1  14  -6    2.37    6.36  48
   1  14  -6   -4.50    4.65 294
  -1 -14   6  -10.04    6.35 138
  -1 -14   6    4.89    3.74 365
  -1 -14   6    1.09    3.94 394
   1  14  -5    5.74    4.88  47
   1  14  -5    0.29    3.78 293
  -1 -14   5    1.86    3.87 137
  -1 -14   5    2.82    3.52 366
  -1 -14   5    0.54    4.59 393
   1  14  -4   10.22    4.90  45
   1  14  -4   11.17    5.80 291
  -1 -14   4    9.50    5.03 135
  -1 -14   4   15.06    5.65 392
   1  14  -3   61.57    8.66  44
   1  14  -3   49.46    7.76 290
  -1 -14   3   52.70    8.51 134
  -1 -14   3   65.17    8.72 391
   1  14  -2   -1.77    3.39  42
   1  14  -2    4.78    5.19 288
  -1 -14   2   -0.54    3.94 132
   1  14  -1   -1.21    3.78  40
   1  14  -1    0.81    3.25 287
  -1 -14   1   -2.16    3.64 130
   1  14   0    5.52    3.77  39
   1  14   0   16.31    4.58 285
  -1 -14   0   10.77    5.12 129
   1  14   1   -1.22    2.70  37
   1  14   1    4.31    4.72 284
  -1 -14  -1    2.16    3.65 127
   1  14   2    4.09    3.54  36
   1  14   2    0.68    2.84 282
  -1 -14  -2    2.86    4.23 126
   1  14   3   -2.07    3.73  34
   1  14   3   -2.73    3.68 280
  -1 -14  -3    1.11    3.18 124
   1  14   4   -4.22    3.52  33
   1  14   4    2.48    5.79 278
  -1 -14  -4    2.39    4.93 123
   1  14   5   10.39    4.91  32
   1  14   5   -0.28    3.36 277
  -1 -14  -5    5.48    4.76 122
   1  14   6    5.94    4.01  31
   1  14   6    6.98    4.42 275
  -1 -14  -6    3.12    4.16 121
  -2  15   6    2.27    4.09 271
  -2  15   5   -1.11    3.46  34
  -2  15   5    1.77    5.46 273
  -2  15   4   -3.14    3.55  35
  -2  15   4    0.86    3.31 274
  -2  15   3    1.22    3.79  37
  -2  15   3    0.56    3.38 276
   2 -15  -2    0.27    4.16 392
  -2  15   2   -0.13    3.50  38
  -2  15   2   -1.39    3.32 278
   2 -15  -1   -0.13    4.32 393
  -2  15   1    4.84    5.38  40
  -2  15   1    3.42    3.28 280
   2 -15   0    1.77    3.81 394
  -2  15   0    8.09    4.72  41
  -2  15   0   -8.53    4.20 282
   2 -15   1   10.61    4.76 133
   2 -15   1   15.56    5.92 396
  -2  15  -1    9.38    4.90  43
  -2  15  -1   12.26    4.72 283
   2 -15   2   53.96   13.77 134
   2 -15   2   70.44    8.94 397
  -2  15  -2   75.95    9.51  44
  -2  15  -2   58.88    7.95 285
   2 -15   3    5.89    4.49 136
   2 -15   3    1.28    4.41 398
  -2  15  -3   15.73    6.18  46
  -2  15  -3    6.91    3.12 287
   2 -15   4   -3.45    6.75 137
   2 -15   4   -1.02    6.10 399
  -2  15  -4   -2.45    6.05  47
  -2  15  -4   -1.10    2.60 289
   2 -15   5    1.63    4.44 139
   2 -15   5   -0.15    6.54 399
  -2  15  -5    6.82    5.19  49
  -2  15  -5    6.00    4.46 291
   2 -15   6    7.50    5.21 141
   2 -15   6    3.65    5.32 400
  -2  15  -6    1.99    5.05  51
  -2  15  -6   -2.29    3.43 292
  -2  14   9   -1.03    4.45 266
  -2  14   8    1.41    4.53  29
  -2  14   8   -2.87    4.06 268
  -2  14   7   -1.06    4.39  30
  -2  14   7   -7.25    5.77 269
  -2  14   6    1.47    3.96  31
  -2  14   6   -1.28    3.85 271
  -2  14   5   52.86    7.29  33
  -2  14   5   36.21    5.75 273
  -2  14   4   -5.88    3.78  34
  -2  14   4   -2.26    3.01 275
   2 -14  -3    2.18    4.36 391
  -2  14   3    6.35    5.10  36
  -2  14   3    3.22    2.78 277
   2 -14  -2    6.01    3.96 393
  -2  14   2    1.10    3.70  37
  -2  14   2    2.85    3.85 279
   2 -14  -1    5.33    3.42 129
   2 -14  -1    9.07    4.26 394
  -2  14   1    9.57    4.10  39
  -2  14   1   11.74    5.03 281
   2 -14   0   -3.02    3.02 130
   2 -14   0   -5.98    4.17 396
  -2  14   0    0.82    3.16  40
  -2  14   0    8.14    4.42 283
   2 -14   1   17.11    4.17 132
   2 -14   1   23.20    4.53 397
  -2  14  -1   19.33    4.59  42
  -2  14  -1   23.58    4.66 285
   2 -14   2   11.74    4.67 134
   2 -14   2    8.24    4.33 398
  -2  14  -2    1.27    2.83  44
  -2  14  -2   11.39    3.43 287
   2 -14   3   39.63    8.71 135
   2 -14   3   53.64    6.67 399
  -2  14  -3   49.16    6.40  45
  -2  14  -3   43.05    5.54 289
   2 -14   4   24.30    5.85 137
   2 -14   4   27.86    6.39 400
  -2  14  -4   35.17    5.86  47
  -2  14  -4   35.37    5.36 291
   2 -14   5   10.56    4.66 139
   2 -14   5    4.19    4.19 182
   2 -14   5   12.37    5.48 401
  -2  14  -5   16.95    5.29  49
  -2  14  -5   10.15    3.48 292
   2 -14   6    2.10    6.29 141
   2 -14   6    3.47    5.84 183
   2 -14   6   -2.09    3.85 402
  -2  14  -6    8.71    6.29  51
  -2  14  -6    0.45    3.31 294
   2 -14   7   -5.01    4.84 142
   2 -14   7    2.08    4.48 183
   2 -14   7    3.46    4.61 403
  -2  14  -7    2.34    4.51  52
  -2  14  -7    6.61    3.78 296
   2 -14   8   -5.25    4.59 144
   2 -14   8    5.19    7.29 183
   2 -14   8   10.93    5.55 403
  -2  14  -8   -4.92    4.59  54
  -2  14  -8   -0.66    3.29 297
   2 -14   9    7.14    6.67 146
   2 -14   9   -3.78    5.26 404
  -2  14  -9    4.13    6.51  56
  -2  14  -9    3.62    6.20 299
  -2  13  10    2.63    5.10  25
  -2  13   9    1.53    4.60  26
  -2  13   9    6.26    4.18 266
  -2  13   8    7.62    6.29  27
  -2  13   8   -0.82    3.46 268
  -2  13   7   -1.28    5.74  29
  -2  13   7    5.42    5.08 269
  -2  13   6    4.61    3.85  30
  -2  13   6    6.61    4.60 201
  -2  13   6    0.86    3.59 271
  -2  13   5   -1.19    3.12  31
  -2  13   5   -2.30    3.46 201
  -2  13   5   -0.82    2.80 273
   2 -13  -4    6.12    3.76 391
  -2  13   4    9.81    3.89  33
  -2  13   4    7.23    4.19 201
  -2  13   4    4.77    2.54 275
   2 -13  -3   97.91    9.85 392
  -2  13   3  113.45   10.17  34
  -2  13   3   96.05   10.26 277
   2 -13  -2    5.59    3.63 126
   2 -13  -2    1.25    3.06 394
  -2  13   2    2.51    2.93  36
  -2  13   2    1.92    2.81 279
   2 -13  -1    9.20    3.49 128
   2 -13  -1    9.56    4.64 395
  -2  13   1   12.41    3.35  38
  -2  13   1    4.02    3.16 281
   2 -13   0    2.11    4.49 130
   2 -13   0   -4.15    2.86 397
  -2  13   0   -3.93    3.93  40
  -2  13   0    2.68    3.10 284
   2 -13   1    6.42    3.28 131
   2 -13   1    7.32    3.81 398
  -2  13  -1    5.28    3.42  41
  -2  13  -1    3.91    2.24 286
   2 -13   2    1.91    2.93 133
   2 -13   2    0.30    4.22 399
  -2  13  -2    5.27    3.81  43
  -2  13  -2    3.36    2.38 288
   2 -13   3   32.72    6.21 135
   2 -13   3   33.94    5.45 401
  -2  13  -3   32.33    5.31  45
  -2  13  -3   29.72    4.12 290
   2 -13   4    7.40    3.31 137
   2 -13   4    9.77    4.32 183
   2 -13   4    6.43    3.86 402
  -2  13  -4   12.62    4.89  47
  -2  13  -4    9.80    2.93 292
   2 -13   5  194.00   18.99 139
   2 -13   5  180.03   14.07 184
   2 -13   5  194.41   14.92 403
  -2  13  -5  204.06   16.24  49
  -2  13  -5  161.25   15.12 294
   2 -13   6   11.09    6.05 140
   2 -13   6    7.67    3.50 184
   2 -13   6   10.72    4.69 404
  -2  13  -6    2.18    5.70  50
  -2  13  -6    6.42    3.05 296
   2 -13   7   12.05    5.62 142
   2 -13   7   12.88    5.76 185
   2 -13   7   11.53    6.82 404
  -2  13  -7   14.46    4.66  52
  -2  13  -7   13.21    4.07 298
   2 -13   8    2.48    3.72 144
   2 -13   8    1.19    4.58 185
   2 -13   8    1.90    3.95 405
  -2  13  -8    3.41    4.03  54
  -2  13  -8   -5.37    5.37 299
   2 -13   9    7.21    4.50 146
   2 -13   9   12.24    7.88 185
   2 -13   9   -0.31    4.02 406
  -2  13  -9    8.56    4.96  56
  -2  13  -9    0.83    3.81 301
   2 -13  10    1.17    4.38 147
   2 -13  10    4.49    4.33 186
   2 -13  10    1.97    5.31 406
  -2  13 -10    1.17    4.68  57
  -2  13 -10   -2.06    3.32 302
   2 -13  11   10.59    5.58 149
   2 -13  11    7.29    6.63 186
   2 -13  11    5.23    4.49 407
  -2  13 -11    3.43    4.29  59
  -2  13 -11    8.98    4.72 303
  -2  12  12    7.81    4.42  22
  -2  12  11    4.23    4.39  23
  -2  12  10   12.00    6.08  24
  -2  12   9    7.90    5.64  25
  -2  12   9    3.97    2.54 238
  -2  12   9    4.07    3.02 266
  -2  12   8    8.38    4.19  26
  -2  12   8    0.81    2.61 236
  -2  12   8    9.73    5.25 268
  -2  12   7    1.70    3.56  27
  -2  12   7    4.29    3.85 200
  -2  12   7   -1.11    2.70 269
  -2  12   6    1.62    2.92  28
  -2  12   6    2.96    3.26 200
  -2  12   6    2.63    2.80 271
  -2  12   5    2.65    2.65  30
  -2  12   5    6.69    2.97 200
  -2  12   5    3.27    3.61 273
   2 -12  -4  122.65    8.82 392
  -2  12   4  121.29    8.24  31
  -2  12   4  119.55    9.43 201
  -2  12   4  115.29    8.79 275
   2 -12  -3    5.81    3.20 123
   2 -12  -3    9.49    3.26 393
   2 -12  -3    9.47    3.01 443
  -2  12   3    9.01    3.49  33
  -2  12   3    6.03    3.77 201
  -2  12   3   10.03    3.88 278
   2 -12  -2   -2.57    2.29 125
   2 -12  -2   -0.85    2.42 395
   2 -12  -2    6.44    2.58 447
  -2  12   2    0.57    2.72  35
  -2  12   2    6.10    3.96 202
  -2  12   2    0.77    2.32 280
   2 -12  -1   56.43    5.98 127
   2 -12  -1   61.77    6.78 397
  -2  12   1   59.41    5.70  37
  -2  12   1   60.85    6.49 202
  -2  12   1   54.85    5.20 282
   2 -12   0   28.78    5.18 129
   2 -12   0   27.05    4.73 398
  -2  12   0   30.07    3.74  39
  -2  12   0   29.31    5.17 203
  -2  12   0   26.04    3.76 285
   2 -12   1    6.78    3.68 131
   2 -12   1    8.40    4.58 400
  -2  12  -1    4.57    2.65  41
  -2  12  -1    5.00    2.29 287
   2 -12   2    1.38    3.21 133
   2 -12   2    0.95    3.01 401
  -2  12  -2   -2.60    3.05  43
  -2  12  -2    0.86    2.59 289
   2 -12   3   16.06    4.13 135
   2 -12   3   14.22    3.97 184
   2 -12   3    9.54    3.45 402
  -2  12  -3   13.22    3.50  45
  -2  12  -3   17.07    3.09 292
   2 -12   4   17.45    4.15 137
   2 -12   4   19.70    5.43 185
   2 -12   4   21.12    5.79 403
  -2  12  -4   18.65    4.83  47
  -2  12  -4   19.39    3.54 294
   2 -12   5    4.00    4.00 139
   2 -12   5   11.34    4.74 185
   2 -12   5   -7.84    5.06 404
  -2  12  -5    8.15    3.99  49
  -2  12  -5    8.14    3.26 296
   2 -12   6   41.15    5.70 141
   2 -12   6   27.48    5.46 186
   2 -12   6   14.50    4.89 405
  -2  12  -6   23.26    5.70  51
  -2  12  -6   18.73    3.99 298
   2 -12   7  183.41   11.69 142
   2 -12   7  177.92   14.96 186
   2 -12   7  195.82   13.15 406
  -2  12  -7  202.55   12.15  52
  -2  12  -7  160.54   12.27 300
   2 -12   8    1.90    3.66 144
   2 -12   8    4.49    4.01 187
   2 -12   8    3.28    3.43 407
  -2  12  -8    0.88    2.93  54
  -2  12  -8    4.99    3.38 302
   2 -12   9    4.97    3.13 146
   2 -12   9    1.11    3.82 187
   2 -12   9    0.73    3.50 408
  -2  12  -9    2.98    3.55  56
  -2  12  -9    1.38    2.75 303
   2 -12  10   15.29    5.28 148
   2 -12  10    8.22    5.21 187
   2 -12  10   10.17    4.30 408
  -2  12 -10   11.11    4.30  58
  -2  12 -10   14.49    4.68 305
   2 -12  11    2.46    6.14 149
   2 -12  11    1.10    4.57 187
   2 -12  11    6.50    3.53 409
  -2  12 -11    9.95    5.59  59
  -2  12 -11    4.68    3.54 306
   2 -12  12   -2.02    4.03 151
   2 -12  12   -0.79    4.41 187
   2 -12  12   -1.26    3.92 409
  -2  12 -12   -5.11    4.03  61
  -2  12 -12   -0.14    3.45 307
  -2  11  13    7.70    4.12  19
  -2  11  13    2.54    3.13 247
  -2  11  12   -2.10    3.91  20
  -2  11  12    2.70    2.70 246
  -2  11  11   16.86    4.43  21
  -2  11  11   10.89    3.18 245
  -2  11  10   19.25    5.88  22
  -2  11  10   25.36    4.28 244
  -2  11   9   12.02    3.81  23
  -2  11   9   15.44    3.36 199
  -2  11   9    7.28    2.63 242
  -2  11   9   16.36    3.98 265
  -2  11   8   29.48    4.60  24
  -2  11   8   25.40    4.29 199
  -2  11   8   30.60    3.94 240
  -2  11   8   23.21    4.06 267
  -2  11   7   -3.98    2.32  25
  -2  11   7   -0.15    2.30 199
  -2  11   7    0.81    1.62 237
  -2  11   7    0.89    2.53 269
  -2  11   6    2.77    3.29  27
  -2  11   6   -1.08    2.15 199
  -2  11   6   -0.46    2.62 271
  -2  11   5   13.30    3.61  28
  -2  11   5    9.13    3.87 199
  -2  11   5   10.95    3.06 273
   2 -11  -4   -0.31    2.66 120
   2 -11  -4    3.94    2.34 392
  -2  11   4   -0.16    2.66  30
  -2  11   4    2.36    3.20  99
  -2  11   4    2.19    2.34 200
  -2  11   4    2.88    2.54 275
  -2  11   4    2.90    2.76 413
   2 -11  -3   34.17    4.97 122
   2 -11  -3   35.09    4.64 394
   2 -11  -3   36.32    4.25 441
  -2  11   3   23.63    3.31  32
  -2  11   3   31.91    5.08 102
  -2  11   3   34.93    5.22 201
  -2  11   3   30.97    3.27 278
  -2  11   3   32.66    4.81 414
   2 -11  -2  154.96   11.02 124
   2 -11  -2  187.14   12.99 396
   2 -11  -2  182.14    8.77 444
  -2  11   2  179.04    9.55  34
  -2  11   2  143.50   11.81 104
  -2  11   2  151.13   12.50 201
  -2  11   2  146.77    9.78 280
  -2  11   2  155.03   12.11 415
   2 -11  -1   11.40    2.92 126
   2 -11  -1    6.85    2.53 398
   2 -11  -1   15.54    2.20 449
  -2  11   1    5.26    2.78  36
  -2  11   1   14.63    3.69 106
  -2  11   1    9.44    3.09 202
  -2  11   1    7.28    2.32 283
  -2  11   1    8.15    2.87 417
   2 -11   0   87.75    7.82  18
   2 -11   0  107.26    6.81 128
   2 -11   0  110.59    7.70 399
  -2  11   0   97.89    7.11  38
  -2  11   0  101.37    7.53 108
  -2  11   0   91.03    8.61 203
  -2  11   0   89.98    5.81 286
  -2  11   0   93.48    8.56 418
   2 -11   1   33.02    4.82  21
   2 -11   1   46.41    4.14 130
   2 -11   1   55.70    4.98 401
  -2  11  -1   38.73    4.75  40
  -2  11  -1   40.42    4.83 111
  -2  11  -1   36.91    5.90 204
  -2  11  -1   42.98    3.52 288
  -2  11  -1   39.02    5.16 420
   2 -11   2   36.85    4.81 132
   2 -11   2   34.42    4.77 184
   2 -11   2   42.38    5.53 403
  -2  11  -2   36.67    5.28  42
  -2  11  -2   30.05    5.19 113
  -2  11  -2   29.57    5.67 204
  -2  11  -2   38.67    3.41 291
   2 -11   3   94.15    7.89 135
   2 -11   3   91.60    7.46 185
   2 -11   3   80.72    6.89 404
  -2  11  -3   97.53    7.90  45
  -2  11  -3   68.40    8.90 205
  -2  11  -3   88.30    6.01 294
   2 -11   4    2.83    2.99 137
   2 -11   4   -2.46    2.79 186
   2 -11   4   -0.48    2.88 405
  -2  11  -4   -3.82    2.99  47
  -2  11  -4    0.49    2.13 296
   2 -11   5   25.30    4.09 139
   2 -11   5   23.17    4.47 187
   2 -11   5   23.21    3.53 406
  -2  11  -5   29.04    4.24  49
  -2  11  -5   23.26    3.70 298
   2 -11   6  115.91    8.51 141
   2 -11   6   93.57    7.82 188
   2 -11   6  105.75    7.12 407
  -2  11  -6  127.42    9.41  51
  -2  11  -6   92.93    9.29 301
   2 -11   7   26.67    4.45 143
   2 -11   7   31.41    4.93 188
   2 -11   7   33.42    4.75 408
  -2  11  -7   28.25    4.45  53
  -2  11  -7   19.06    4.10 303
   2 -11   8   -0.42    2.50 145
   2 -11   8   -2.59    4.41 189
   2 -11   8    8.17    3.24 409
  -2  11  -8    5.42    3.47  55
  -2  11  -8   -0.15    3.71 304
   2 -11   9  217.70   14.11 147
   2 -11   9  174.14   13.73 189
   2 -11   9  234.19   15.91 410
  -2  11  -9  231.91   13.57  57
  -2  11  -9  185.09   14.47 306
   2 -11  10   18.94    4.67 148
   2 -11  10   27.18    5.56 189
   2 -11  10   22.79    4.09 410
  -2  11 -10   25.85    4.80  58
  -2  11 -10   22.65    3.57 307
   2 -11  11   17.10    4.47 150
   2 -11  11   11.25    5.25 189
   2 -11  11   10.94    4.73 411
  -2  11 -11   18.53    4.07  60
  -2  11 -11   14.49    3.09 308
   2 -11  12   -0.52    3.12 152
   2 -11  12   -1.35    3.90 189
   2 -11  12    3.62    4.43 411
  -2  11 -12    4.03    4.29  62
  -2  11 -12   -0.53    2.90 309
   2 -11  13    5.29    4.39 153
   2 -11  13   10.09    5.12 189
   2 -11  13   -0.80    5.74 412
  -2  11 -13    6.06    4.00  63
  -2  11 -13    2.74    3.26 310
  -2  11 -14    4.39    3.75 311
  -2  10  15   -1.48    5.31 251
  -2  10  14   -1.05    5.25  17
  -2  10  14    6.65    3.84 250
  -2  10  13    8.08    4.50  17
  -2  10  13    2.67    2.96 250
  -2  10  12   -1.07    3.08  18
  -2  10  12    3.13    2.98 249
  -2  10  11    1.50    4.22  19
  -2  10  11    0.30    1.95 248
  -2  10  10   -2.92    4.04  19
  -2  10  10   -0.64    1.59 198
  -2  10  10    0.15    2.56 247
  -2  10   9   91.08    8.75  21
  -2  10   9   95.92    8.76 198
  -2  10   9   86.69    7.31 245
  -2  10   9   78.29    6.52 265
  -2  10   9   90.20    7.93 407
  -2  10   8   21.34    3.73  22
  -2  10   8   10.68    2.39 198
  -2  10   8   13.13    2.47 243
  -2  10   8   11.72    3.72 266
  -2  10   8   14.00    3.89 407
  -2  10   7    2.19    2.51  23
  -2  10   7    6.19    3.53  92
  -2  10   7    1.28    1.92 198
  -2  10   7    0.47    1.73 241
  -2  10   7    1.27    3.09 268
  -2  10   7    1.68    2.44 408
  -2  10   6   40.91    4.64  25
  -2  10   6   48.32    6.26  95
  -2  10   6   44.55    4.82 198
  -2  10   6   47.64    4.54 238
  -2  10   6   49.90    4.19 270
  -2  10   6   45.78    5.57 409
   2 -10  -5    5.13    2.95 391
  -2  10   5    7.18    4.20  27
  -2  10   5    5.04    3.36  97
  -2  10   5    8.12    2.60 199
  -2  10   5    8.13    2.11 273
  -2  10   5    7.31    3.88 411
   2 -10  -4    3.80    3.80 119
   2 -10  -4    3.77    2.41 393
  -2  10   4    7.60    3.30  29
  -2  10   4    5.96    3.97  99
  -2  10   4   10.52    3.29 199
  -2  10   4    7.61    2.38 275
  -2  10   4   10.13    2.98 412
   2 -10  -3    2.36    3.14 121
   2 -10  -3    1.04    2.23 395
  -2  10   3    3.61    2.83  31
  -2  10   3    1.85    3.02 102
  -2  10   3   -0.83    2.33 200
  -2  10   3    2.03    2.87 278
  -2  10   3    2.70    2.25 413
   2 -10  -2    9.55    2.58 123
   2 -10  -2    9.78    2.86 397
   2 -10  -2   12.28    2.10 443
  -2  10   2    8.49    2.43  33
  -2  10   2    7.43    3.48 104
  -2  10   2    3.73    2.54 201
  -2  10   2    7.28    2.77 280
  -2  10   2    8.87    2.75 415
   2 -10  -1   41.01    4.42  17
   2 -10  -1   50.06    5.11 125
   2 -10  -1   48.16    4.49 399
   2 -10  -1   51.45    3.91 447
  -2  10   1   45.09    4.81  35
  -2  10   1   38.74    4.27 107
  -2  10   1   42.96    4.66 202
  -2  10   1   41.19    3.58 283
  -2  10   1   47.78    5.83 416
   2 -10   0  278.53   14.00  20
   2 -10   0  261.52   13.50 127
   2 -10   0  266.11   12.94 401
  -2  10   0  286.55   12.88  37
  -2  10   0  283.54   12.78 110
  -2  10   0  259.85   16.02 203
  -2  10   0  243.75   10.96 286
  -2  10   0  260.85   18.50 418
   2 -10   1   67.35    6.44  22
   2 -10   1   62.65    5.61 130
   2 -10   1   56.91    5.24 185
   2 -10   1   70.45    5.77 403
  -2  10  -1   70.95    4.80  40
  -2  10  -1   73.54    5.81 112
  -2  10  -1   69.41    6.82 204
  -2  10  -1   62.69    4.53 289
  -2  10  -1   55.68    6.15 420
   2 -10   2  226.35   18.19  24
   2 -10   2  220.66   13.69 132
   2 -10   2  201.93   10.96 186
   2 -10   2  211.41   13.57 404
  -2  10  -2  225.27   11.31  42
  -2  10  -2  211.73   14.23 114
  -2  10  -2  199.69   10.14 204
  -2  10  -2  206.24    8.93 293
  -2  10  -2  200.67   12.55 421
   2 -10   3    7.88    3.86 135
   2 -10   3    7.82    2.55 187
   2 -10   3   13.13    2.85 406
  -2  10  -3    6.03    3.68  45
  -2  10  -3    9.14    4.22 116
  -2  10  -3    4.42    3.43 205
  -2  10  -3    2.78    2.62 295
  -2  10  -3    3.48    2.53 423
   2 -10   4    1.31    3.92  28
   2 -10   4    6.58    2.51 137
   2 -10   4    3.87    2.32 188
   2 -10   4    5.27    2.41 407
  -2  10  -4    0.78    2.35  47
  -2  10  -4    5.71    4.08 118
  -2  10  -4    7.45    3.97 207
  -2  10  -4    4.78    2.48 298
  -2  10  -4    3.77    2.86 425
   2 -10   5   51.19    5.50  30
   2 -10   5   53.00    4.89 139
   2 -10   5   56.55    5.13 189
   2 -10   5   58.44    4.63 408
  -2  10  -5   63.88    5.47  49
  -2  10  -5   58.51    5.04 120
  -2  10  -5   56.23    7.09 208
  -2  10  -5   57.53    4.74 301
  -2  10  -5   53.36    6.20 427
   2 -10   6    2.68    2.26 141
   2 -10   6    2.51    2.66 190
   2 -10   6    3.08    3.23 409
  -2  10  -6    5.64    2.26  51
  -2  10  -6    4.34    3.04 122
  -2  10  -6    4.04    2.33 303
  -2  10  -6    5.43    2.93 429
   2 -10   7    0.27    3.14 143
   2 -10   7   -0.88    2.63 190
   2 -10   7    0.41    3.56 410
  -2  10  -7   -2.87    3.55  53
  -2  10  -7   -1.60    1.89 305
   2 -10   8  154.65    9.19 145
   2 -10   8  144.35   10.26 190
   2 -10   8  153.14    9.55 411
  -2  10  -8  153.60    9.59  55
  -2  10  -8  117.61    9.55 307
   2 -10   9   15.18    3.79 147
   2 -10   9   23.41    4.74 191
   2 -10   9   22.44    3.98 412
  -2  10  -9   13.48    3.01  57
  -2  10  -9   15.29    3.49 309
   2 -10  10   61.62    6.20 149
   2 -10  10   67.59    7.59 191
   2 -10  10   80.76    5.01 362
   2 -10  10   70.58    6.70 413
  -2  10 -10   76.82    5.29  59
  -2  10 -10   57.86    5.90 310
   2 -10  11   70.96    7.42 151
   2 -10  11   56.11    6.58 191
   2 -10  11   63.40    6.39 413
  -2  10 -11   62.62    6.52  61
  -2  10 -11   56.97    5.81 311
   2 -10  12   24.61    5.07 153
   2 -10  12   27.67    4.87 191
   2 -10  12   30.36    5.71 413
  -2  10 -12   22.82    5.71  63
  -2  10 -12   22.61    3.58 312
   2 -10  13    5.80    3.40 154
   2 -10  13    0.43    5.33 191
   2 -10  13   -0.52    2.59 414
  -2  10 -13    3.28    4.29  64
  -2  10 -13   -1.52    2.41 313
   2 -10  14   12.68    4.64 156
   2 -10  14   11.88    6.67 190
   2 -10  14   26.97    5.29 414
  -2  10 -14   20.97    5.78  66
  -2  10 -14   16.12    4.41 313
   2 -10  15   -1.16    4.26 414
  -2   9  16   -2.21    3.98 253
  -2   9  15   10.69    4.71  14
  -2   9  15   11.20    4.13 253
  -2   9  14   -2.05    5.11  14
  -2   9  14    6.05    4.28 252
  -2   9  13   12.87    3.86  15
  -2   9  13   13.16    4.29 252
  -2   9  12    3.50    4.15  16
  -2   9  12    0.38    1.13 230
  -2   9  12    0.00    2.52 251
  -2   9  11    0.39    2.89  16
  -2   9  11   -0.17    1.85 197
  -2   9  11   -2.38    3.42 250
  -2   9  11    4.02    3.67 404
  -2   9  10    1.20    2.54  17
  -2   9  10    1.34    1.50 197
  -2   9  10    0.60    2.69 249
  -2   9  10    1.88    3.08 404
  -2   9   9    4.91    2.59  18
  -2   9   9    9.31    3.15  87
  -2   9   9    8.03    2.01 197
  -2   9   9    4.37    1.81 248
  -2   9   9    8.69    3.34 405
  -2   9   8    2.11    2.25  20
  -2   9   8    2.55    2.95  89
  -2   9   8    1.67    1.50 197
  -2   9   8    0.30    1.68 246
  -2   9   8   -2.65    2.52 266
  -2   9   8    1.14    2.12 406
  -2   9   7  110.48    6.91  21
  -2   9   7  107.03    6.80  92
  -2   9   7   94.37    6.55 197
  -2   9   7   91.98    7.28 244
  -2   9   7   95.94    5.52 268
  -2   9   7   95.79    7.49 407
   2  -9  -6    0.62    2.50 113
  -2   9   6   -0.47    2.34  23
  -2   9   6    1.46    2.63  94
  -2   9   6    3.89    2.03 198
  -2   9   6    0.79    1.27 241
  -2   9   6   -1.24    1.65 270
  -2   9   6    2.19    2.34 408
   2  -9  -5   26.08    3.68 115
   2  -9  -5   29.66    4.24 391
  -2   9   5   31.58    4.01  25
  -2   9   5   29.15    3.60  97
  -2   9   5   22.28    3.77 198
  -2   9   5   20.57    2.45 238
  -2   9   5   19.83    2.69 272
  -2   9   5   22.50    4.01 410
   2  -9  -4  104.30    7.55 117
   2  -9  -4  122.22    9.53 394
  -2   9   4  120.87    6.68  27
  -2   9   4  115.39    7.70  99
  -2   9   4  109.23    7.30 199
  -2   9   4  109.87    6.51 275
  -2   9   4  107.35    8.00 411
   2  -9  -3   30.66    4.30  12
   2  -9  -3   26.87    3.46 119
   2  -9  -3   36.12    3.69 396
  -2   9   3   33.00    3.63  29
  -2   9   3   34.23    4.12 102
  -2   9   3   34.52    3.54 200
  -2   9   3   25.75    2.69 277
  -2   9   3   33.13    4.36 413
   2  -9  -2   16.48    3.50  15
   2  -9  -2   17.80    2.68 122
   2  -9  -2   19.01    2.65 398
   2  -9  -2   20.67    2.62 441
  -2   9   2   23.31    2.83  32
  -2   9   2   19.95    3.16 105
  -2   9   2   15.72    2.71 201
  -2   9   2   17.01    2.92 280
  -2   9   2   20.93    3.35 414
   2  -9  -1    4.27    2.22  18
   2  -9  -1    0.16    1.71 124
   2  -9  -1    2.27    2.11 400
   2  -9  -1   -0.31    1.09 445
  -2   9   1   -1.40    2.02  34
  -2   9   1    3.80    2.53 108
  -2   9   1    3.34    2.46 202
  -2   9   1   -0.17    1.55 284
  -2   9   1    2.49    2.32 416
   2  -9   0    8.83    3.31  21
   2  -9   0    8.47    2.40 127
   2  -9   0    5.30    3.08 402
  -2   9   0    5.59    2.24  37
  -2   9   0    6.95    3.00 111
  -2   9   0    8.30    3.05 203
  -2   9   0   11.60    1.77 287
  -2   9   0   14.58    3.30 418
   2  -9   1  194.68   11.52  23
   2  -9   1  188.23   10.11 130
   2  -9   1  179.40    9.32 187
   2  -9   1  188.03   10.13 404
  -2   9  -1  194.36   10.44  40
  -2   9  -1  195.39    9.55 113
  -2   9  -1  163.90    9.16 204
  -2   9  -1  167.65    8.60 291
  -2   9  -1  185.43    9.21 420
   2  -9   2  165.12   11.03  26
   2  -9   2  162.30    8.55 132
   2  -9   2  137.87    7.48 188
   2  -9   2  156.17    6.93 406
  -2   9  -2  176.43    8.73  42
  -2   9  -2  149.79    9.64 116
  -2   9  -2  145.99    8.54 205
  -2   9  -2  142.11    7.13 294
  -2   9  -2  162.12    9.59 422
   2  -9   3    2.83    2.33  28
   2  -9   3    1.11    2.05 135
   2  -9   3    1.05    3.30 189
   2  -9   3    0.74    2.08 408
  -2   9  -3   -0.95    2.21  45
  -2   9  -3    2.66    2.66 118
  -2   9  -3    3.37    2.60 206
  -2   9  -3    2.99    2.29 298
  -2   9  -3    1.64    2.08 424
   2  -9   4  589.58   33.72  30
   2  -9   4  562.36   32.27 137
   2  -9   4  539.70   29.43 190
   2  -9   4  601.99   25.12 409
  -2   9  -4  574.45   26.93  47
  -2   9  -4  560.53   27.73 120
  -2   9  -4  583.53   29.59 207
  -2   9  -4  560.35   26.65 301
  -2   9  -4  588.37   28.53 426
   2  -9   5   33.31    4.02  32
   2  -9   5   40.26    3.22 140
   2  -9   5   32.69    3.28 191
   2  -9   5   33.92    3.43 411
  -2   9  -5   32.67    3.35  50
  -2   9  -5   36.17    4.31 122
  -2   9  -5   31.71    4.63 208
  -2   9  -5   38.98    3.71 304
  -2   9  -5   44.53    4.80 428
   2  -9   6    1.37    2.19  34
   2  -9   6   -2.69    1.89 142
   2  -9   6    1.13    1.97 192
   2  -9   6    4.16    2.28 412
  -2   9  -6    2.29    2.02  52
  -2   9  -6    1.51    2.47 124
  -2   9  -6    1.41    2.55 209
  -2   9  -6    3.29    1.71 306
  -2   9  -6   -4.00    3.07 430
   2  -9   7   18.21    3.19  36
   2  -9   7   22.19    3.15 144
   2  -9   7   15.87    3.06 192
   2  -9   7   21.33    2.63 413
  -2   9  -7   15.63    3.02  54
  -2   9  -7   18.21    3.32 126
  -2   9  -7   23.02    3.88 210
  -2   9  -7   17.12    2.58 308
  -2   9  -7   18.43    4.05 432
   2  -9   8    7.61    2.19 146
   2  -9   8   11.90    3.46 192
   2  -9   8   10.00    2.73 414
  -2   9  -8    7.61    2.71  56
  -2   9  -8    8.29    2.24 310
   2  -9   9   29.53    3.95 148
   2  -9   9   28.67    4.41 193
   2  -9   9   32.92    3.86 414
  -2   9  -9   29.01    3.82  58
  -2   9  -9   22.68    3.22 312
   2  -9  10  145.27    8.95 150
   2  -9  10  111.78    9.22 193
   2  -9  10  152.08    9.65 360
   2  -9  10  137.60    9.70 415
  -2   9 -10  158.70    9.19  60
  -2   9 -10  117.81    9.52 313
   2  -9  11   -1.88    2.38 152
   2  -9  11    0.55    2.75 193
   2  -9  11    1.27    3.68 415
  -2   9 -11    0.25    2.63  62
   2  -9  12  142.36   10.20 154
   2  -9  12  135.59    9.67 193
   2  -9  12  147.46    9.86 416
  -2   9 -12  148.61   11.57  64
   2  -9  13    2.35    3.47 155
   2  -9  13    4.99    3.47 192
   2  -9  13    5.68    2.65 416
  -2   9 -13    5.32    3.34  65
   2  -9  14    1.60    2.84 157
   2  -9  14   -5.03    3.49 192
   2  -9  14    2.39    3.53 416
  -2   9 -14   -3.09    3.83  67
   2  -9  15    6.65    3.57 158
   2  -9  15    9.58    4.79 192
   2  -9  15    4.66    3.78 416
  -2   9 -15    7.15    4.19  68
  -2   8  16   -1.49    5.48  12
  -2   8  16    4.88    3.55 255
  -2   8  15   -3.12    2.87  12
  -2   8  15    3.84    4.58 255
  -2   8  14   25.67    4.51  12
  -2   8  14   22.62    5.03 254
  -2   8  13   -4.53    3.77  13
  -2   8  13   -0.89    2.66 254
  -2   8  13    2.46    3.61 401
  -2   8  12   -2.78    2.53  13
  -2   8  12    1.26    1.44 198
  -2   8  12    0.87    0.99 225
  -2   8  12    3.56    3.71 254
  -2   8  12   10.48    5.16 402
  -2   8  11   22.85    3.57  14
  -2   8  11   17.66    2.47 197
  -2   8  11   14.76    1.74 232
  -2   8  11   19.77    3.57 253
  -2   8  11   20.54    4.24 402
  -2   8  10    1.55    2.07  15
  -2   8  10    2.39    2.14  84
  -2   8  10    2.46    1.76 196
  -2   8  10   -2.54    1.64 252
  -2   8  10    2.61    2.79 403
  -2   8   9    0.00    2.10  16
  -2   8   9    1.91    2.29  86
  -2   8   9    1.76    1.23 196
  -2   8   9    3.00    2.40 251
  -2   8   9    4.98    3.74 404
  -2   8   8    1.88    2.29  17
  -2   8   8    0.78    2.07  88
  -2   8   8    0.71    1.59 196
  -2   8   8   -0.45    1.51 249
  -2   8   8   -5.52    3.62 405
   2  -8  -7   24.06    2.78 109
  -2   8   7   24.05    3.34  19
  -2   8   7   31.96    4.24  91
  -2   8   7   27.33    2.84 197
  -2   8   7   28.03    2.45 247
  -2   8   7   29.39    2.86 266
  -2   8   7   29.47    3.85 406
   2  -8  -6   33.63    3.36 111
  -2   8   6   34.63    3.80  21
  -2   8   6   38.53    3.44  93
  -2   8   6   34.83    3.59 197
  -2   8   6   30.87    3.12 244
  -2   8   6   36.67    3.30 268
  -2   8   6   40.60    3.75 407
   2  -8  -5  261.57   11.47 113
   2  -8  -5  248.94   14.99 391
  -2   8   5  271.37   12.09  23
  -2   8   5  258.01   11.66  96
  -2   8   5  237.85   12.95 198
  -2   8   5  217.73   12.31 241
  -2   8   5  218.04    9.84 271
  -2   8   5  253.80   11.36 409
   2  -8  -4  226.01   12.42   9
   2  -8  -4  214.70   10.79 115
   2  -8  -4  196.61   10.29 394
  -2   8   4  206.91   11.30  25
  -2   8   4  220.38   10.52  99
  -2   8   4  206.66   12.43 199
  -2   8   4  189.31    8.46 238
  -2   8   4  184.83    7.39 274
  -2   8   4  205.42   10.69 410
   2  -8  -3  135.44    6.92  12
   2  -8  -3  113.32    7.51 118
   2  -8  -3  111.39    5.90 397
  -2   8   3  121.06    6.81  28
  -2   8   3  143.33    8.35 102
  -2   8   3  111.98    6.93 200
  -2   8   3  117.06    5.29 277
  -2   8   3  125.41    6.33 412
   2  -8  -2    9.35    2.29  15
   2  -8  -2    4.45    2.80 120
   2  -8  -2    5.69    2.11 399
  -2   8   2    8.07    2.80  30
  -2   8   2    5.99    2.64 105
  -2   8   2    3.41    1.71 201
  -2   8   2    4.81    1.44 280
  -2   8   2    7.06    2.35 414
   2  -8  -1   26.97    3.31  18
   2  -8  -1   20.51    2.58 123
   2  -8  -1   28.19    3.42 402
   2  -8  -1   34.31    3.07 444
  -2   8   1   24.87    3.07  33
  -2   8   1   24.00    3.64 108
  -2   8   1   28.38    2.79 202
  -2   8   1   22.17    2.52 284
  -2   8   1   26.58    3.17 416
   2  -8   0   93.86    5.60  22
   2  -8   0   87.96    5.53 126
   2  -8   0   91.56    5.68 187
   2  -8   0   88.01    5.88 404
   2  -8   0  100.21    6.29 449
  -2   8   0   89.26    4.86  36
  -2   8   0   91.14    5.60 112
  -2   8   0   81.10    4.58 203
  -2   8   0   86.93    4.06 288
  -2   8   0   88.55    4.90 418
   2  -8   1   38.68    3.47  25
   2  -8   1   37.00    4.47 129
   2  -8   1   34.21    2.90 189
   2  -8   1   38.98    3.33 406
  -2   8  -1   38.41    4.29  39
  -2   8  -1   39.56    3.64 115
  -2   8  -1   38.01    3.21 204
  -2   8  -1   41.56    2.61 292
  -2   8  -1   37.53    3.77 420
   2  -8   2   16.06    3.45  28
   2  -8   2   10.46    2.90 132
   2  -8   2    5.69    2.48 191
   2  -8   2    6.35    2.21 408
  -2   8  -2   12.40    3.06  42
  -2   8  -2   11.38    2.41 118
  -2   8  -2    7.69    2.22 205
  -2   8  -2    9.32    1.90 296
  -2   8  -2    9.14    1.62 422
   2  -8   3  295.99   16.19  30
   2  -8   3  312.82   16.87 135
   2  -8   3  273.34   11.60 192
   2  -8   3  309.43   11.63 410
  -2   8  -3  309.55   12.71  45
  -2   8  -3  299.42   14.32 120
  -2   8  -3  309.14   13.51 206
  -2   8  -3  276.70   11.81 300
  -2   8  -3  316.80   13.60 424
   2  -8   4   88.62    6.46  33
   2  -8   4   86.21    6.26 138
   2  -8   4   81.96    4.98 193
   2  -8   4   83.68    5.14 412
  -2   8  -4  100.47    4.86  48
  -2   8  -4   94.77    6.17 123
  -2   8  -4   88.53    6.59 208
  -2   8  -4   85.54    5.00 304
  -2   8  -4   91.79    5.54 426
   2  -8   5    3.68    2.18  35
   2  -8   5    5.60    2.00 141
   2  -8   5    0.41    2.86 193
   2  -8   5    3.56    1.98 413
  -2   8  -5    2.93    2.00  51
  -2   8  -5    7.49    2.32 125
  -2   8  -5    1.24    1.92 209
  -2   8  -5    2.55    1.28 307
  -2   8  -5    0.39    2.50 429
   2  -8   6  211.06   13.42  37
   2  -8   6  224.67    9.99 143
   2  -8   6  211.80    9.72 194
   2  -8   6  211.36    9.83 414
  -2   8  -6  242.34   10.64  53
  -2   8  -6  202.76   11.97 127
  -2   8  -6  198.80   12.02 210
  -2   8  -6  194.66    9.92 309
  -2   8  -6  217.10   14.18 431
   2  -8   7   80.59    6.17  38
   2  -8   7   93.10    5.60 145
   2  -8   7   80.72    4.69 194
   2  -8   7   85.62    4.85 415
  -2   8  -7   88.90    5.22  55
  -2   8  -7   82.01    6.56 128
  -2   8  -7   72.24    6.52 211
  -2   8  -7   76.37    4.80 312
  -2   8  -7   83.02    7.62 433
   2  -8   8   18.71    4.05  40
   2  -8   8   23.63    3.64 148
   2  -8   8   16.16    2.94 195
   2  -8   8   18.70    2.78 416
  -2   8  -8    8.80    3.02  58
  -2   8  -8   14.16    4.05 130
  -2   8  -8   19.83    3.94 212
  -2   8  -8   12.04    2.63 435
   2  -8   9   22.65    3.98 150
   2  -8   9   24.94    3.47 195
   2  -8   9   30.26    2.00 366
   2  -8   9   30.85    3.64 417
  -2   8  -9   24.38    3.73  60
  -2   8  -9   28.24    4.37 131
  -2   8  -9   19.75    3.90 214
   2  -8  10   25.45    4.20 151
   2  -8  10   14.27    3.73 195
   2  -8  10   19.02    0.99 343
   2  -8  10   23.12    1.13 352
   2  -8  10   16.34    3.37 417
  -2   8 -10   18.77    4.08  61
   2  -8  11   -2.46    2.46 153
   2  -8  11    3.74    2.27 195
   2  -8  11    0.87    2.48 418
  -2   8 -11    4.42    2.58  63
   2  -8  12   40.62    4.28 155
   2  -8  12   43.00    5.76 194
   2  -8  12   47.71    4.59 418
  -2   8 -12   49.44    4.77  65
   2  -8  13   23.06    4.88 156
   2  -8  13   10.09    3.36 194
   2  -8  13   22.52    4.70 418
  -2   8 -13   21.36    5.37  66
   2  -8  14  183.63   12.42 158
   2  -8  14  161.48   13.00 194
   2  -8  14  204.62   11.88 418
  -2   8 -14  183.80   13.03  68
   2  -8  15    2.19    4.26 159
   2  -8  15   -2.60    4.64 193
   2  -8  15   -1.36    4.45 418
  -2   8 -15    4.38    4.87  69
   2  -8  16    1.70    3.16 161
   2  -8  16    2.21    3.86 193
   2  -8  16   -1.98    3.10 418
  -2   8 -16    1.09    4.38  71
  -2   7  17   -2.70    4.42   9
  -2   7  17    1.63    3.71 256
  -2   7  16    2.09    3.68   9
  -2   7  16   -0.59    3.57 256
  -2   7  15    3.69    5.04   9
  -2   7  15    2.53    2.67 256
  -2   7  15    1.23    3.22 399
  -2   7  14    4.68    3.20  10
  -2   7  14    5.35    2.67 256
  -2   7  14   10.46    4.00 399
  -2   7  13    8.77    2.96  10
  -2   7  13    5.95    2.82 256
  -2   7  13    1.09    2.33 399
  -2   7  12   68.74    5.21  11
  -2   7  12   62.93    3.78 197
  -2   7  12   61.47    4.76 218
  -2   7  12   61.60    5.51 255
  -2   7  12   66.03    7.25 400
  -2   7  11   -0.12    2.25  11
  -2   7  11   -0.37    2.45  80
  -2   7  11    1.50    0.94 196
  -2   7  11    0.61    0.74 226
  -2   7  11   -0.45    2.09 255
  -2   7  11    0.00    2.42 400
  -2   7  10   52.63    4.41  12
  -2   7  10   42.73    3.94  82
  -2   7  10   51.91    3.17 196
  -2   7  10   40.47    3.19 233
  -2   7  10   37.51    4.04 254
  -2   7  10   56.23    5.13 401
  -2   7   9   80.28    4.97  13
  -2   7   9   75.15    5.47  84
  -2   7   9   77.17    4.86 196
  -2   7   9   72.18    5.55 253
  -2   7   9   74.58    6.51 402
  -2   7   8    1.04    1.81  15
  -2   7   8    2.64    1.89  87
  -2   7   8    1.31    1.12 196
  -2   7   8    0.76    2.27 252
  -2   7   8    3.23    2.15 403
   2  -7  -7    1.99    1.46 106
  -2   7   7    5.58    2.13  16
  -2   7   7    3.33    1.66  89
  -2   7   7    3.22    1.90 196
  -2   7   7    5.64    1.68 250
  -2   7   7    3.29    1.77 265
  -2   7   7    3.73    2.31 404
   2  -7  -6    1.24    1.66 108
  -2   7   6    4.55    1.52  18
  -2   7   6    3.02    1.84  92
  -2   7   6    5.84    1.32 197
  -2   7   6    5.10    1.85 247
  -2   7   6    4.48    1.53 267
  -2   7   6    7.54    2.40 406
   2  -7  -5   28.68    3.02   5
   2  -7  -5   34.31    3.67 110
   2  -7  -5   34.36    4.07 391
  -2   7   5   32.38    3.22  20
  -2   7   5   31.42    2.88  95
  -2   7   5   26.84    2.70 198
  -2   7   5   33.78    2.84 244
  -2   7   5   27.12    2.47 269
  -2   7   5   35.28    3.51 407
   2  -7  -4  329.59   14.30   8
   2  -7  -4  316.28   12.70 113
   2  -7  -4  318.70   14.42 395
  -2   7   4  323.26   13.34  23
  -2   7   4  305.71   12.38  98
  -2   7   4  273.43   12.74 199
  -2   7   4  263.21   14.16 241
  -2   7   4  275.35   10.50 272
  -2   7   4  313.40   14.65 409
   2  -7  -3  334.90   14.58  12
   2  -7  -3  316.21   14.81 116
   2  -7  -3  306.62   14.29 398
  -2   7   3  303.47   13.00  26
  -2   7   3  305.55   12.60 102
  -2   7   3  282.73   12.03 200
  -2   7   3  277.57   14.84 236
  -2   7   3  272.33   13.82 275
  -2   7   3  306.44   13.63 411
   2  -7  -2  232.24   10.80  15
   2  -7  -2  206.99   10.74 119
   2  -7  -2  229.66   10.57 401
  -2   7   2  231.39    8.84  29
  -2   7   2  240.95   10.78 105
  -2   7   2  202.46   10.12 201
  -2   7   2  198.78    7.71 279
  -2   7   2  237.72   11.03 414
   2  -7  -1  524.31   20.55  19
   2  -7  -1  512.74   26.87 123
   2  -7  -1  442.90   19.42 188
   2  -7  -1  498.00   20.87 403
   2  -7  -1  579.33   19.89 443
  -2   7   1  523.25   19.09  33
  -2   7   1  503.79   19.34 109
  -2   7   1  479.22   16.73 203
  -2   7   1  458.42   18.34 284
  -2   7   1  501.20   22.77 416
   2  -7   0    9.69    2.08  23
   2  -7   0    6.18    1.77 126
   2  -7   0    7.98    1.66 190
   2  -7   0   10.71    2.11 406
   2  -7   0    8.90    1.57 448
  -2   7   0    7.59    1.76  36
  -2   7   0    8.31    2.25 113
  -2   7   0    9.11    1.76 204
  -2   7   0    5.90    1.43 288
  -2   7   0   12.64    2.37 418
   2  -7   1   21.03    2.95  26
   2  -7   1   20.39    2.70 130
   2  -7   1   19.99    2.43 192
   2  -7   1   21.05    2.82 408
  -2   7  -1   23.43    3.20  40
  -2   7  -1   21.78    2.77 116
  -2   7  -1   17.84    2.28 205
  -2   7  -1   19.19    2.40 293
  -2   7  -1   22.31    3.23 421
   2  -7   2   79.97    5.65  30
   2  -7   2   77.64    4.51 133
   2  -7   2   60.84    4.28 193
   2  -7   2   69.64    4.32 411
  -2   7  -2   74.07    4.22  43
  -2   7  -2   82.67    4.36 120
  -2   7  -2   74.75    4.32 206
  -2   7  -2   62.31    4.30 298
  -2   7  -2   79.77    5.42 423
   2  -7   3  119.99    6.39  33
   2  -7   3  109.99    6.27 136
   2  -7   3  108.03    5.66 194
   2  -7   3  114.42    6.01 413
  -2   7  -3  119.38    5.29  46
  -2   7  -3  120.67    5.81 123
  -2   7  -3  105.92    5.45 207
  -2   7  -3  100.10    5.19 303
  -2   7  -3  114.84    5.48 425
   2  -7   4  146.85    7.75  35
   2  -7   4  140.62    7.83 139
   2  -7   4  139.61    6.77 195
   2  -7   4  143.51    5.85 414
  -2   7  -4  137.40    6.90  49
  -2   7  -4  145.33    8.29 125
  -2   7  -4  133.64    5.62 209
  -2   7  -4  123.11    7.11 307
  -2   7  -4  143.91    6.89 428
   2  -7   5  571.59   22.21  37
   2  -7   5  568.57   21.73 142
   2  -7   5  529.53   21.17 196
   2  -7   5  535.16   21.54 416
  -2   7  -5  580.44   19.68  52
  -2   7  -5  568.98   20.90 127
  -2   7  -5  531.61   22.69 210
  -2   7  -5  498.75   24.05 310
  -2   7  -5  575.03   30.82 430
   2  -7   6   35.40    3.06  39
   2  -7   6   39.32    3.28 145
   2  -7   6   35.14    4.05 196
   2  -7   6   41.99    3.27 417
  -2   7  -6   43.99    3.91  55
  -2   7  -6   41.39    4.33 129
  -2   7  -6   41.54    3.78 211
  -2   7  -6   27.53    2.69 313
  -2   7  -6   42.65    3.64 432
   2  -7   7  155.57    9.64  41
   2  -7   7  155.73    7.08 147
   2  -7   7  143.65    7.29 197
   2  -7   7  162.79    7.72 418
  -2   7  -7  151.02    7.83  57
  -2   7  -7  139.43    8.89 131
  -2   7  -7  146.44    8.24 212
  -2   7  -7  152.15    8.93 434
   2  -7   8   88.05    6.68  42
   2  -7   8   99.21    5.66 149
   2  -7   8  100.91    5.20 197
   2  -7   8  105.88    5.19 419
  -2   7  -8  106.82    6.03  59
  -2   7  -8   98.68    8.41 132
  -2   7  -8   90.96    8.68 214
  -2   7  -8  103.87   10.45 436
   2  -7   9   45.25    4.66  43
   2  -7   9   40.21    3.54 151
   2  -7   9   39.35    3.90 197
   2  -7   9   47.14    2.56 340
   2  -7   9   48.22    3.11 360
   2  -7   9   45.96    3.93 420
  -2   7  -9   42.40    3.79  61
  -2   7  -9   40.71    3.80 133
  -2   7  -9   45.05    5.69 215
   2  -7  10   22.55    4.02  44
   2  -7  10   31.12    3.16 153
   2  -7  10   21.44    3.25 197
   2  -7  10   23.02    3.06 420
  -2   7 -10   31.97    3.77  63
  -2   7 -10   28.88    4.39 134
  -2   7 -10   20.48    4.15 216
   2  -7  11   18.65    3.27 155
   2  -7  11   25.27    3.52 197
   2  -7  11   21.01    3.30 421
  -2   7 -11   28.47    4.12  65
   2  -7  12   16.55    3.38 156
   2  -7  12   17.52    4.44 196
   2  -7  12   15.98    3.41 421
  -2   7 -12    9.06    3.02  66
   2  -7  13  101.30    7.96 158
   2  -7  13  105.24    7.23 196
   2  -7  13  115.18    8.41 421
  -2   7 -13  115.67    7.84  68
   2  -7  14    0.36    2.41 159
   2  -7  14   -1.45    2.91 196
   2  -7  14   -0.12    2.44 421
  -2   7 -14   -4.34    2.77  69
   2  -7  15    5.06    3.61 161
   2  -7  15   -2.00    2.67 195
   2  -7  15    2.44    3.17 421
  -2   7 -15    5.18    3.49  71
   2  -7  16   55.52    6.38 162
   2  -7  16   55.06    7.13 195
   2  -7  16   47.98    5.74 421
  -2   7 -16   46.97    6.50  72
   2  -7  17   16.98    5.54 163
   2  -7  17    9.26    4.77 194
   2  -7  17   18.96    5.99 420
  -2   7 -17    8.31    6.14  73
  -2   6  18   15.31    5.47   7
  -2   6  18    6.59    4.64 257
  -2   6  17    2.67    3.76   7
  -2   6  17    2.25    4.94 258
  -2   6  16    0.36    3.40   7
  -2   6  16   -3.59    3.74 258
  -2   6  15    5.34    3.04   7
  -2   6  15   -2.55    2.85 258
  -2   6  15    2.04    3.06 397
  -2   6  14    0.00    2.31   7
  -2   6  14   -0.75    2.40 258
  -2   6  14    0.00    2.48 397
  -2   6  13    3.65    3.29   7
  -2   6  13    3.60    4.05 258
  -2   6  13    8.37    2.79 397
  -2   6  12   16.97    3.17   8
  -2   6  12   14.20    3.73  77
  -2   6  12   15.44    3.30 257
  -2   6  12   13.98    3.72 398
  -2   6  11    8.83    2.94   8
  -2   6  11   -0.24    2.17  78
  -2   6  11    3.60    0.95 196
  -2   6  11    4.23    0.62 216
  -2   6  11    5.10    2.40 257
  -2   6  11    3.33    2.27 398
  -2   6  10  504.93   21.21   9
  -2   6  10  473.88   25.92  80
  -2   6  10  454.64   21.85 195
  -2   6  10  441.01   26.36 225
  -2   6  10  426.90   22.70 256
  -2   6  10  526.67   24.94 399
  -2   6   9   98.63    4.98  10
  -2   6   9   91.63    5.24  82
  -2   6   9   85.51    5.12 195
  -2   6   9   84.83    4.73 233
  -2   6   9   77.18    5.13 255
  -2   6   9   96.90    6.32 400
   2  -6  -8    2.14    1.26 102
  -2   6   8   -0.63    1.38  12
  -2   6   8    0.37    1.47  85
  -2   6   8    1.90    0.95 196
  -2   6   8   -2.42    1.21 254
  -2   6   8    2.04    1.87 401
   2  -6  -7    1.15    1.28 103
  -2   6   7    3.33    1.41  13
  -2   6   7    0.50    1.49  87
  -2   6   7    4.00    1.27 197
  -2   6   7    1.83    1.37 252
  -2   6   7    5.07    1.99 403
   2  -6  -6    6.99    1.85 105
  -2   6   6   10.02    1.84  15
  -2   6   6    6.98    1.65  90
  -2   6   6    7.45    1.39 198
  -2   6   6    8.63    1.70 250
  -2   6   6    3.49    1.37 265
  -2   6   6    7.45    1.52 390
  -2   6   6    9.81    2.73 404
   2  -6  -5   18.19    2.36   3
   2  -6  -5   21.79    1.93 108
   2  -6  -5   19.37    2.34 391
  -2   6   5   20.54    2.07  18
  -2   6   5   18.71    2.09  93
  -2   6   5   17.35    1.98 199
  -2   6   5   20.08    2.04 247
  -2   6   5   15.12    1.51 267
  -2   6   5   17.41    2.81 406
   2  -6  -4   31.58    2.34   7
   2  -6  -4   37.46    2.98 111
   2  -6  -4   37.72    3.28 395
  -2   6   4   36.53    3.13  21
  -2   6   4   37.38    3.03  97
  -2   6   4   32.96    2.52 200
  -2   6   4   34.62    2.25 244
  -2   6   4   30.32    2.17 270
  -2   6   4   36.03    3.50 409
   2  -6  -3   70.18    4.11  11
   2  -6  -3   72.76    4.58 114
   2  -6  -3   67.53    4.36 398
  -2   6   3   71.72    5.09  24
  -2   6   3   69.44    4.11 101
  -2   6   3   63.63    3.48 201
  -2   6   3   65.06    4.02 239
  -2   6   3   60.31    2.89 273
  -2   6   3   73.13    4.86 411
   2  -6  -2 1070.33   44.77  15
   2  -6  -2  991.44   40.24 118
   2  -6  -2 1028.98   35.27 402
  -2   6   2 1024.28   38.78  28
  -2   6   2 1043.56   39.64 105
  -2   6   2  944.43   36.29 202
  -2   6   2  937.01   32.90 278
  -2   6   2 1011.40   36.65 414
   2  -6  -1    5.54    1.48  20
   2  -6  -1    8.90    1.60 122
   2  -6  -1    9.74    1.80 190
   2  -6  -1    4.11    1.71 405
   2  -6  -1    7.55    1.26 442
  -2   6   1    6.76    1.78  32
  -2   6   1    7.94    1.66 110
  -2   6   1    2.12    0.99 204
  -2   6   1    6.03    1.39 283
  -2   6   1    9.65    1.61 416
   2  -6   0  329.06   13.70  24
   2  -6   0  279.08   12.78 126
   2  -6   0  268.76    9.40 193
   2  -6   0  283.57   11.04 408
   2  -6   0  332.97   11.86 448
  -2   6   0  312.01   13.16  36
  -2   6   0  295.27   11.51 114
  -2   6   0  279.98    9.51 205
  -2   6   0  260.33   12.03 289
  -2   6   0  295.27   11.32 419
   2  -6   1  186.12    9.08  28
   2  -6   1  169.90    8.02 130
   2  -6   1  172.85    6.21 195
   2  -6   1  186.57    6.69 411
  -2   6  -1  185.38    7.55  40
  -2   6  -1  173.37    7.50 118
  -2   6  -1  178.46    6.48 206
  -2   6  -1  166.37    7.46 295
  -2   6  -1  192.55    6.63 422
   2  -6   2  131.04    5.54  32
   2  -6   2  115.90    5.49 134
   2  -6   2  112.12    5.14 196
   2  -6   2  122.62    5.97 413
  -2   6  -2  121.59    5.63  44
  -2   6  -2  129.49    5.84 122
  -2   6  -2  110.62    5.31 208
  -2   6  -2  108.11    5.88 301
  -2   6  -2  124.87    5.96 424
   2  -6   3    0.41    1.09  35
   2  -6   3    1.32    1.72 138
   2  -6   3   -2.60    1.69 197
   2  -6   3    0.26    1.41 416
  -2   6  -3   -1.19    1.85  48
  -2   6  -3    0.00    1.37 125
  -2   6  -3    5.23    1.57 209
  -2   6  -3    1.45    1.30 307
  -2   6  -3    0.51    1.29 427
   2  -6   4   97.47    5.60  38
   2  -6   4   82.61    4.34 141
   2  -6   4   87.36    4.37 198
   2  -6   4   93.31    5.16 417
  -2   6  -4   93.59    4.21  51
  -2   6  -4   94.74    4.55 128
  -2   6  -4   93.43    4.39 210
  -2   6  -4   84.90    3.84 311
  -2   6  -4   90.93    4.41 429
   2  -6   5  123.08    6.07  41
   2  -6   5  128.75    5.62 144
   2  -6   5  123.45    5.49 199
   2  -6   5  123.49    5.83 419
  -2   6  -5  125.26    5.37  54
  -2   6  -5  125.99    5.94 131
  -2   6  -5  123.58    5.87 211
  -2   6  -5  125.91    5.58 432
   2  -6   6  111.14    6.82  43
   2  -6   6  108.79    5.41 147
   2  -6   6   99.72    5.34 199
   2  -6   6   94.35    5.04 420
  -2   6  -6  107.08    5.17  57
  -2   6  -6  107.29    6.95 133
  -2   6  -6   96.38    4.93 213
  -2   6  -6  102.68    5.89 434
   2  -6   7  418.24   20.58  44
   2  -6   7  418.76   18.04 149
   2  -6   7  415.18   20.19 199
   2  -6   7  409.07   16.71 421
  -2   6  -7  446.85   15.60  59
  -2   6  -7  413.20   18.13 134
  -2   6  -7  419.61   17.07 214
  -2   6  -7  436.56   22.87 436
   2  -6   8  479.33   24.54  45
   2  -6   8  488.49   18.64 151
   2  -6   8  466.12   20.44 199
   2  -6   8  514.31   19.71 340
   2  -6   8  475.66   23.42 422
  -2   6  -8  479.00   20.33  61
  -2   6  -8  496.91   20.53 135
  -2   6  -8  453.73   26.42 215
  -2   6  -8  499.56   26.60 438
   2  -6   9  328.58   17.63  46
   2  -6   9  316.05   12.77 153
   2  -6   9  299.37   12.83 199
   2  -6   9  333.84   14.99 423
  -2   6  -9  347.33   14.33  63
  -2   6  -9  337.25   18.11 136
  -2   6  -9  301.39   19.70 216
  -2   6  -9  316.63   21.79 440
   2  -6  10    0.48    2.16  47
   2  -6  10    1.44    2.40 155
   2  -6  10   -2.04    1.91 199
   2  -6  10    0.24    1.69 423
  -2   6 -10   -0.48    1.80  65
  -2   6 -10    2.41    2.41 137
  -2   6 -10    1.11    2.22 218
   2  -6  11   37.60    4.07 157
   2  -6  11   32.16    3.96 199
   2  -6  11   44.09    3.85 424
  -2   6 -11   34.97    4.31  67
  -2   6 -11   33.10    4.32 138
   2  -6  12   36.59    3.71 158
   2  -6  12   41.39    4.87 199
   2  -6  12   36.84    4.21 424
  -2   6 -12   36.72    4.07  68
   2  -6  13   -4.06    3.46 160
   2  -6  13   -0.13    2.58 198
   2  -6  13    1.93    1.93 424
  -2   6 -13   -0.72    3.23  70
   2  -6  14   15.65    3.11 161
   2  -6  14   22.82    4.80 198
   2  -6  14   19.03    3.85 424
  -2   6 -14   19.11    3.82  71
  -2   6 -14   16.23    1.87 389
   2  -6  15   49.22    5.50 162
   2  -6  15   46.66    4.84 197
   2  -6  15   56.41    5.91 423
  -2   6 -15   52.80    6.57  72
   2  -6  16   10.52    4.90 164
   2  -6  16    5.80    3.30 196
   2  -6  16   -2.17    2.53 423
  -2   6 -16    2.51    5.14  74
   2  -6  17    4.30    3.95 165
   2  -6  17    9.07    5.20 196
   2  -6  17    3.27    3.39 423
  -2   6 -17    7.41    4.30  75
  -2   5  18    1.57    4.94   5
  -2   5  18   -6.97    5.91 258
  -2   5  17   15.28    4.33   5
  -2   5  17   11.81    4.69 259
  -2   5  16   13.71    4.45   5
  -2   5  16    5.45    3.64 259
  -2   5  15   18.28    4.69   5
  -2   5  15   18.19    3.64 259
  -2   5  15   19.38    3.90 395
  -2   5  14    4.21    3.49   5
  -2   5  14    1.37    2.88 259
  -2   5  14    2.23    1.95 395
  -2   5  13    0.72    2.29   5
  -2   5  13   -0.71    2.14  73
  -2   5  13    5.31    2.43 259
  -2   5  13    1.68    1.68 395
  -2   5  12    4.22    2.17   5
  -2   5  12    5.24    3.57  74
  -2   5  12    5.61    2.58 259
  -2   5  12    9.60    2.82 395
  -2   5  11    8.58    2.90   5
  -2   5  11    7.40    2.39  76
  -2   5  11    8.34    3.49 258
  -2   5  11   13.33    2.58 396
  -2   5  10   10.07    2.30   6
  -2   5  10   17.10    2.27  78
  -2   5  10   13.92    1.03 197
  -2   5  10   12.85    0.76 211
  -2   5  10   13.82    2.58 258
  -2   5  10   13.48    2.34 397
  -2   5   9  103.94    5.86   7
  -2   5   9  109.67    6.84  80
  -2   5   9   98.67    5.41 196
  -2   5   9  105.40    5.22 221
  -2   5   9  102.99    6.24 257
  -2   5   9  116.49    7.74 398
   2  -5  -8  327.78   15.74  98
  -2   5   8  335.13   12.91   8
  -2   5   8  340.81   13.63  82
  -2   5   8  300.16   15.71 197
  -2   5   8  310.14   11.89 232
  -2   5   8  307.64   14.19 256
  -2   5   8  367.71   16.77 399
   2  -5  -7  115.94    6.60 100
  -2   5   7  134.36    6.10  10
  -2   5   7  115.56    5.84  85
  -2   5   7  112.81    6.29 198
  -2   5   7  117.96    6.44 255
  -2   5   7  146.49    6.17 401
   2  -5  -6   11.81    1.78 102
   2  -5  -6   10.97    1.73 178
  -2   5   6   12.82    1.65  12
  -2   5   6   11.46    1.73  88
  -2   5   6    8.93    1.08 199
  -2   5   6   10.98    2.32 253
  -2   5   6    8.35    1.47 387
  -2   5   6   14.86    2.07 403
   2  -5  -5    0.50    0.88   1
   2  -5  -5    3.02    1.44 104
   2  -5  -5    0.88    1.01 181
  -2   5   5    0.79    1.57  14
  -2   5   5    1.64    1.13  91
  -2   5   5    2.51    0.89 200
  -2   5   5    1.10    1.25 250
  -2   5   5    2.36    1.36 389
  -2   5   5    2.05    1.30 405
   2  -5  -4    2.09    1.05   5
   2  -5  -4    5.98    1.53 108
   2  -5  -4    5.48    1.65 395
  -2   5   4    5.14    1.53  18
  -2   5   4    1.05    1.18  95
  -2   5   4    2.71    0.71 202
  -2   5   4    1.44    1.28 247
  -2   5   4    3.73    0.87 267
  -2   5   4    2.04    1.48 408
   2  -5  -3   73.63    3.37  10
   2  -5  -3   72.96    4.23 112
   2  -5  -3   72.28    4.24 399
  -2   5   3   74.80    4.23  22
  -2   5   3   74.34    4.08 100
  -2   5   3   66.44    3.33 203
  -2   5   3   61.88    3.49 242
  -2   5   3   62.32    3.03 270
  -2   5   3   71.29    4.80 411
   2  -5  -2   85.96    3.96  15
   2  -5  -2   74.71    4.60 116
   2  -5  -2   72.70    3.64 191
   2  -5  -2   63.85    4.47 250
   2  -5  -2   81.42    4.79 403
  -2   5   2   91.93    4.40  26
  -2   5   2   79.32    3.80 105
  -2   5   2   78.05    3.79 205
  -2   5   2   65.02    4.05 237
  -2   5   2   69.19    3.00 275
  -2   5   2   79.75    3.74 336
  -2   5   2   82.18    4.51 414
   2  -5  -1  117.98    6.12  20
   2  -5  -1  113.80    6.22 121
   2  -5  -1   97.52    4.01 194
   2  -5  -1  101.85    6.63 244
   2  -5  -1   94.84    5.89 407
   2  -5  -1  121.90    5.17 442
  -2   5   1  109.26    5.46  31
  -2   5   1  116.43    6.12 110
  -2   5   1  100.87    3.99 206
  -2   5   1  101.79    4.09 281
  -2   5   1  110.73    5.05 417
   2  -5   0 1994.33   81.19  25
   2  -5   0 1740.02   68.09 126
   2  -5   0 1791.44   58.54 197
   2  -5   0 1710.09  110.57 238
   2  -5   0 1844.77   62.00 411
   2  -5   0 2045.89   79.35 448
  -2   5   0 1823.63   78.75  36
  -2   5   0 1959.49   86.44 115
  -2   5   0 1827.41   62.51 207
  -2   5   0 1724.66   67.74 288
   2  -5   1   -3.23    1.61  31
   2  -5   1   -0.87    1.02 131
   2  -5   1    0.52    1.42 199
   2  -5   1   -0.13    1.06 414
  -2   5  -1   -0.29    1.02  41
  -2   5  -1   -0.97    1.45 121
  -2   5  -1    1.03    1.42 208
  -2   5  -1    0.59    0.78 297
  -2   5  -1    2.63    1.18 423
  -2   5  -1   -0.29    0.58 441
   2  -5   2    1.67    1.11  35
   2  -5   2    1.73    1.06 136
   2  -5   2    1.40    1.27 200
   2  -5   2    0.76    1.15 417
  -2   5  -2    1.59    0.80  46
  -2   5  -2    2.51    1.25 125
  -2   5  -2    1.40    1.02 210
  -2   5  -2    0.77    0.62 305
  -2   5  -2    3.82    1.27 426
  -2   5  -2    1.68    0.98 447
   2  -5   3  161.99    6.77  39
   2  -5   3  154.94    6.86 140
   2  -5   3  151.48    7.17 201
   2  -5   3  163.79    6.48 419
  -2   5  -3  156.17    5.84  50
  -2   5  -3  167.07    6.51 129
  -2   5  -3  154.07    5.94 211
  -2   5  -3  141.58    6.75 312
  -2   5  -3  162.40    5.98 429
   2  -5   4   86.51    4.52  42
   2  -5   4   89.50    4.09 143
   2  -5   4   72.25    4.37 202
   2  -5   4   77.41    3.80 421
  -2   5  -4   85.18    3.71  53
  -2   5  -4   88.27    4.02 132
  -2   5  -4   79.39    4.38 212
  -2   5  -4   90.31    4.17 432
   2  -5   5  168.00    6.89  44
   2  -5   5  146.04    6.22 146
   2  -5   5  158.24    6.85 202
   2  -5   5  158.09    6.80 423
  -2   5  -5  144.34    6.83  56
  -2   5  -5  157.79    6.76 134
  -2   5  -5  158.37    7.33 213
  -2   5  -5  165.72    6.31 434
   2  -5   6   -0.49    1.34  46
   2  -5   6    0.60    1.33 149
   2  -5   6    0.25    1.37 202
   2  -5   6   -0.84    1.33 424
  -2   5  -6   -1.33    1.09  59
  -2   5  -6   -1.70    1.34 136
  -2   5  -6   -0.37    1.36 215
  -2   5  -6   -0.12    1.81 437
   2  -5   7   86.33    5.06  48
   2  -5   7   81.80    4.56 151
   2  -5   7   77.26    4.11 202
   2  -5   7   92.45    4.20 343
   2  -5   7   84.48    4.08 425
  -2   5  -7   86.23    4.80  61
  -2   5  -7   81.87    5.78 138
  -2   5  -7   84.15    5.16 216
  -2   5  -7   93.59    4.67 439
   2  -5   8  907.37   41.79  49
   2  -5   8  951.13   44.54 153
   2  -5   8  860.26   34.49 202
   2  -5   8  936.05   34.09 426
  -2   5  -8  969.59   39.29  63
  -2   5  -8  921.91   39.63 139
  -2   5  -8  899.45   40.59 217
   2  -5   9  181.93   10.14  50
   2  -5   9  170.97    7.86 155
   2  -5   9  166.11    7.73 202
   2  -5   9  153.97    7.04 426
  -2   5  -9  167.06    7.50  65
  -2   5  -9  186.80   10.38 140
  -2   5  -9  159.73    9.62 218
   2  -5  10   16.90    2.74  50
   2  -5  10   26.38    2.61 157
   2  -5  10   18.13    2.63 202
   2  -5  10   29.92    3.10 426
  -2   5 -10   26.15    2.97  67
  -2   5 -10   17.73    2.97 140
   2  -5  11  177.53   11.53  51
   2  -5  11  175.32    8.07 159
   2  -5  11  170.91    9.29 201
   2  -5  11  181.84    8.46 427
  -2   5 -11  160.50    8.78  69
  -2   5 -11  191.55    9.39 141
   2  -5  12   12.81    2.37 160
   2  -5  12   16.26    3.15 201
   2  -5  12   16.68    3.46 427
  -2   5 -12    9.97    2.37  70
   2  -5  13   -1.54    3.20 161
   2  -5  13    5.07    3.04 200
   2  -5  13    1.19    2.86 427
  -2   5 -13    5.58    3.68  71
  -2   5 -13    2.20    0.98 387
   2  -5  14   27.76    4.15 163
   2  -5  14   21.95    4.21 200
   2  -5  14   26.96    3.94 426
  -2   5 -14   28.12    3.08  73
  -2   5 -14   24.81    1.42 370
  -2   5 -14   26.93    1.55 378
   2  -5  15   30.86    4.51 164
   2  -5  15   28.80    4.63 199
   2  -5  15   30.81    4.06 426
  -2   5 -15   38.69    5.22  74
   2  -5  16   17.34    4.16 165
   2  -5  16    8.18    3.37 198
   2  -5  16    9.21    3.95 426
  -2   5 -16    9.98    4.04  75
   2  -5  17   55.75    6.42 166
   2  -5  17   50.91    7.22 197
   2  -5  17   52.51    6.59 425
  -2   5 -17   62.29    8.20  76
   2  -5  18   17.50    5.95 168
   2  -5  18   13.96    5.58 196
   2  -5  18    7.09    3.97 425
  -2   5 -18    2.38    5.71  78
  -2   4  18   -1.08    3.59   3
  -2   4  18   -2.61    5.69 259
  -2   4  17    3.82    3.11   2
  -2   4  17    2.77    4.15 260
  -2   4  16    5.01    3.10   2
  -2   4  16    2.15    3.08 260
  -2   4  15  104.60    8.23   2
  -2   4  15   98.23    9.55 260
  -2   4  15  104.48    8.07 392
   2  -4 -14   -1.78    1.19 330
  -2   4  14    0.12    2.03   2
  -2   4  14    2.93    3.08 260
  -2   4  14    0.67    2.28 392
   2  -4 -13    0.12    1.18 330
  -2   4  13    2.27    1.91   2
  -2   4  13   -3.31    2.84  71
  -2   4  13   -1.08    2.16 260
  -2   4  13    0.13    2.15 392
   2  -4 -12    0.36    2.02 270
   2  -4 -12    0.47    0.95 329
  -2   4  12   -1.19    1.91   2
  -2   4  12   -0.83    1.77  72
  -2   4  12   -1.08    2.16 260
  -2   4  12   -1.22    1.49 393
   2  -4 -11    2.50    2.02 270
   2  -4 -11    4.26    1.30 329
  -2   4  11    2.27    2.03   2
  -2   4  11    4.50    2.48  73
  -2   4  11    3.24    2.00 260
  -2   4  11    1.37    1.23 393
   2  -4 -10    3.93    1.78 270
   2  -4 -10    1.78    1.07 330
  -2   4  10    2.75    1.56   3
  -2   4  10    2.37    1.66  75
  -2   4  10    6.63    2.62 259
  -2   4  10    2.78    1.53 394
   2  -4  -9   31.09    2.76  93
   2  -4  -9   34.62    2.62 270
   2  -4  -9   32.95    2.61 330
  -2   4   9   28.69    2.88   3
  -2   4   9   33.08    2.61  77
  -2   4   9   26.23    2.93 259
  -2   4   9   39.45    3.28 395
   2  -4  -8   21.35    2.41  94
   2  -4  -8   16.15    1.42 331
  -2   4   8   14.72    1.69   4
  -2   4   8   18.55    2.02  79
  -2   4   8   17.63    2.01 258
  -2   4   8   19.62    2.23 397
   2  -4  -7  417.01   15.57  96
   2  -4  -7  428.74   16.25 171
   2  -4  -7  384.69   18.95 271
   2  -4  -7  432.67   15.24 332
  -2   4   7  421.50   13.74   6
  -2   4   7  419.57   13.62  81
  -2   4   7  108.64   11.31 207
  -2   4   7  396.49   12.24 222
  -2   4   7  383.44   14.43 257
  -2   4   7  456.38   23.90 399
   2  -4  -6  786.48   27.96  98
   2  -4  -6  785.14   29.61 174
   2  -4  -6  726.37   34.43 272
   2  -4  -6  830.90   26.18 334
  -2   4   6  788.15   26.23   8
  -2   4   6  771.00   26.61  84
  -2   4   6  743.19   28.77 205
  -2   4   6  709.81   31.70 255
  -2   4   6  786.49   23.31 384
   2  -4  -5  325.82   13.21 100
   2  -4  -5  333.28   15.25 178
   2  -4  -5  307.49   23.38 264
   2  -4  -5  296.28   13.94 273
   2  -4  -5  357.95   10.58 336
  -2   4   5  320.78   10.95  10
  -2   4   5  319.26   10.13  88
  -2   4   5  307.13   12.59 206
  -2   4   5  348.21   17.12 404
   2  -4  -4   67.12    3.62   2
   2  -4  -4   70.63    3.41 104
   2  -4  -4   66.48    4.19 260
   2  -4  -4   65.98    3.40 275
   2  -4  -4   79.78    3.91 394
  -2   4   4   72.33    3.28  14
  -2   4   4   68.74    3.00  92
  -2   4   4   69.51    3.12 206
  -2   4   4   69.39    4.02 249
  -2   4   4   81.76    3.91 324
  -2   4   4   66.61    3.29 387
   2  -4  -3   46.64    1.84   7
   2  -4  -3   43.94    2.58 108
   2  -4  -3   35.89    3.37 255
   2  -4  -3   48.58    3.13 400
  -2   4   3   44.48    2.57  18
  -2   4   3   46.50    2.23  97
  -2   4   3   43.08    2.66 245
  -2   4   3   41.08    1.96 265
  -2   4   3   43.74    2.34 328
  -2   4   3   39.93    3.25 411
   2  -4  -2    2.67    1.04  13
   2  -4  -2    1.96    1.07 114
   2  -4  -2    1.92    0.68 195
   2  -4  -2    3.18    1.19 250
   2  -4  -2    0.91    0.52 284
   2  -4  -2    2.71    1.08 405
  -2   4   2    3.56    1.07  24
  -2   4   2    2.23    0.74 103
  -2   4   2    1.40    0.76 208
  -2   4   2    0.70    1.05 240
  -2   4   2    1.74    0.87 269
  -2   4   2    2.00    1.00 332
  -2   4   2    0.46    0.92 415
   2  -4  -1   51.24    3.25  20
   2  -4  -1   52.08    3.41 120
   2  -4  -1   42.77    1.81 199
   2  -4  -1   47.01    3.65 243
   2  -4  -1   47.17    2.08 293
   2  -4  -1   46.01    2.49 410
   2  -4  -1   51.50    2.74 442
  -2   4   1   47.87    3.20  30
  -2   4   1   53.30    3.05 110
  -2   4   1   48.84    3.03 210
  -2   4   1   49.03    2.79 336
  -2   4   1   51.83    2.07 419
   2  -4   0  118.84    5.72  27
   2  -4   0  111.11    4.76 127
   2  -4   0  104.15    4.53 202
   2  -4   0  112.41    7.75 237
   2  -4   0  111.09    4.92 415
   2  -4   0  130.21    5.37 448
  -2   4   0  110.03    4.91  37
  -2   4   0  107.09    5.52 117
  -2   4   0  108.55    3.76 211
  -2   4   0  108.09    4.72 286
  -2   4   0  111.66    3.90 423
   2  -4   1   48.80    2.93  34
   2  -4   1   47.04    2.43 133
   2  -4   1   43.16    2.36 203
   2  -4   1   46.22    3.29 418
  -2   4  -1   47.44    2.56  43
  -2   4  -1   43.66    2.20 124
  -2   4  -1   43.51    2.49 212
  -2   4  -1   45.89    2.43 300
  -2   4  -1   48.03    2.77 426
  -2   4  -1   50.19    2.43 445
   2  -4   2 2373.18   91.88  39
   2  -4   2 2248.85  124.31 139
   2  -4   2 2190.35   83.78 205
   2  -4   2 2307.55   83.94 421
  -2   4  -2 2296.90   91.17  49
  -2   4  -2 2297.83   96.60 129
  -2   4  -2 2215.87   74.23 213
  -2   4  -2 2013.39   82.20 311
  -2   4  -2 2408.62   83.17 429
   2  -4   3  883.64   30.84  43
   2  -4   3  858.69   32.75 143
   2  -4   3  798.82   31.97 205
   2  -4   3  848.18   33.84 424
  -2   4  -3  865.73   31.41  53
  -2   4  -3  841.43   31.21 133
  -2   4  -3  845.53   34.39 214
  -2   4  -3  914.76   34.45 432
   2  -4   4  186.06    7.32  46
   2  -4   4  185.15    6.88 147
   2  -4   4  175.01    7.33 206
   2  -4   4  192.14    8.05 426
  -2   4  -4  175.14    7.00  57
  -2   4  -4  183.25    7.68 136
  -2   4  -4  189.39    9.53 215
  -2   4  -4  201.32   10.69 435
   2  -4   5   81.10    3.85  49
   2  -4   5   77.01    3.83 150
   2  -4   5   72.18    3.79 206
   2  -4   5   77.55    3.94 427
  -2   4  -5   71.26    3.71  60
  -2   4  -5   69.06    4.21 139
  -2   4  -5   72.01    3.53 216
  -2   4  -5   81.14    4.42 437
   2  -4   6   11.46    1.67  50
   2  -4   6   14.86    1.90 152
   2  -4   6   14.78    2.20 206
   2  -4   6   17.07    0.96 347
   2  -4   6   16.04    1.66 428
  -2   4  -6   18.43    2.02  62
  -2   4  -6   12.06    1.91 140
  -2   4  -6   18.30    2.18 217
  -2   4  -6   19.48    2.02 440
   2  -4   7   49.18    3.56  51
   2  -4   7   53.07    3.20 154
   2  -4   7   54.66    2.93 206
   2  -4   7   59.01    3.20 429
  -2   4  -7   54.96    3.44  64
  -2   4  -7   57.13    4.39 141
  -2   4  -7   59.52    3.98 219
   2  -4   8    5.21    1.78  52
   2  -4   8    6.50    1.77 156
   2  -4   8    4.90    1.47 205
   2  -4   8    4.02    1.54 429
  -2   4  -8    9.57    1.89  66
  -2   4  -8    5.68    2.01 142
  -2   4  -8    4.45    1.56 220
   2  -4   9    8.63    1.77  53
   2  -4   9    9.80    2.12 158
   2  -4   9   11.79    2.21 205
   2  -4   9    8.51    1.89 430
  -2   4  -9    9.44    2.24  68
  -2   4  -9   12.88    2.36 143
  -2   4  -9    7.80    1.68 221
   2  -4  10  242.39   14.40  53
   2  -4  10  257.36   10.38 160
   2  -4  10  237.10    9.98 204
   2  -4  10  241.18   10.99 430
  -2   4 -10  250.77   10.26  70
  -2   4 -10  244.87   13.34 143
   2  -4  11   29.86    4.13  54
   2  -4  11   28.89    3.30 161
   2  -4  11   31.55    3.59 204
   2  -4  11   37.82    3.55 430
  -2   4 -11   32.55    3.07  71
  -2   4 -11   35.52    4.72 144
  -2   4 -11   33.22    2.42 387
   2  -4  12   -0.12    2.24 162
   2  -4  12    1.12    1.74 203
   2  -4  12    0.71    1.77 430
  -2   4 -12    2.95    2.36  72
  -2   4 -12    2.01    2.01 144
  -2   4 -12    1.19    0.48 381
   2  -4  13  113.95    6.84 164
   2  -4  13  109.18    7.13 202
   2  -4  13  111.91    6.39 429
  -2   4 -13  121.14    7.90  74
   2  -4  14   11.33    3.42 165
   2  -4  14    9.32    2.90 202
   2  -4  14   20.61    2.96 429
  -2   4 -14   12.63    2.83  75
   2  -4  15    5.31    2.95 166
   2  -4  15    9.77    2.92 201
   2  -4  15   13.16    2.96 429
  -2   4 -15    9.21    3.07  76
   2  -4  16    9.10    3.78 167
   2  -4  16    7.94    3.46 200
   2  -4  16    8.79    2.97 428
  -2   4 -16    7.68    3.55  77
   2  -4  17   -1.89    3.20 168
   2  -4  17    0.26    2.59 199
   2  -4  17    3.33    2.86 428
  -2   4 -17    0.95    2.96  78
   2  -4  18   21.81    4.74 169
   2  -4  18   16.77    5.11 198
   2  -4  18   16.23    3.94 427
  -2   4 -18   17.54    4.74  79
  -2   3  19    6.91    4.53   1
  -2   3  19    2.86    4.05 181
  -2   3  19    5.96    4.86 260
  -2   3  18    5.00    4.88 180
  -2   3  18   -2.04    4.71 260
  -2   3  17   -0.24    3.09 180
  -2   3  17    1.26    3.61 261
  -2   3  17    0.83    2.84 440
  -2   3  16    2.02    3.80 180
  -2   3  16   10.68    4.24 261
   2  -3 -15    6.13    1.30 323
  -2   3  15    4.86    3.20 179
  -2   3  15    4.56    3.14 261
   2  -3 -14    1.65    1.65 322
  -2   3  14    0.47    2.01 179
  -2   3  14    1.29    0.86 185
  -2   3  14    0.16    2.05 261
   2  -3 -13   62.86    7.95 268
   2  -3 -13   90.55    6.37 322
  -2   3  13   78.60    6.12  68
  -2   3  13   87.36    6.04 179
  -2   3  13   69.37    6.15 261
   2  -3 -12   46.57    4.98 267
   2  -3 -12   66.98    3.30 321
  -2   3  12   62.57    3.88  69
  -2   3  12   59.90    4.38 179
  -2   3  12   54.98    4.73 261
   2  -3 -11    3.67    1.89 267
   2  -3 -11    4.84    1.42 321
  -2   3  11    5.41    2.23  71
  -2   3  11    2.96    1.78 179
  -2   3  11    5.06    0.66 186
  -2   3  11    5.35    2.20 261
   2  -3 -10   13.61    2.48 267
   2  -3 -10   14.98    1.53 322
  -2   3  10    9.88    1.88  72
  -2   3  10   12.56    2.01 179
  -2   3  10    8.50    2.83 261
  -2   3  10   12.71    1.46 391
   2  -3  -9    4.15    1.42  89
   2  -3  -9    2.25    1.54 266
   2  -3  -9    2.83    0.94 322
  -2   3   9    8.47    2.00  74
  -2   3   9    3.80    1.66 179
  -2   3   9    0.16    1.57 260
  -2   3   9    2.02    1.21 392
   2  -3  -8    1.07    1.19  90
   2  -3  -8    1.89    1.54 266
   2  -3  -8    2.24    0.71 323
  -2   3   8    4.35    1.41  75
  -2   3   8    1.31    1.31 180
  -2   3   8   -3.15    2.05 259
  -2   3   8    1.67    1.11 393
   2  -3  -7  129.84    6.09  91
   2  -3  -7  131.69    6.84 167
   2  -3  -7  128.22    6.15 266
   2  -3  -7  142.15    6.38 324
  -2   3   7  135.21    5.37   1
  -2   3   7  130.98    5.31  77
  -2   3   7  136.75    5.49 181
  -2   3   7  134.92    7.11 258
  -2   3   7  139.51    6.75 396
   2  -3  -6    8.53    1.44  93
   2  -3  -6   11.36    1.18 170
   2  -3  -6    6.98    1.30 266
   2  -3  -6   13.12    1.42 326
  -2   3   6   14.66    1.56   3
  -2   3   6   10.65    1.30  80
  -2   3   6   10.32    1.75 257
  -2   3   6    8.03    1.30 379
  -2   3   6   10.28    1.63 399
   2  -3  -5  897.96   32.36  95
   2  -3  -5  920.32   34.52 173
   2  -3  -5  844.47   47.33 264
   2  -3  -5  884.32   34.59 267
   2  -3  -5 1017.21   33.54 328
  -2   3   5  953.33   34.91   5
  -2   3   5  919.18   35.83  83
  -2   3   5  830.27   45.01 254
  -2   3   5  913.19   31.65 381
   2  -3  -4   10.72    1.12  98
   2  -3  -4   12.53    0.96 177
   2  -3  -4   11.46    1.53 260
   2  -3  -4   10.81    1.07 268
   2  -3  -4   10.83    1.19 330
   2  -3  -4   11.77    1.07 393
  -2   3   4   11.96    1.12   8
  -2   3   4   10.25    0.96  87
  -2   3   4   11.24    0.60 220
  -2   3   4    9.77    1.47 251
  -2   3   4   12.21    1.21 318
  -2   3   4    9.40    1.31 383
  -2   3   4   14.75    1.48 407
   2  -3  -3    3.60    0.74   2
   2  -3  -3    4.09    1.05 103
   2  -3  -3    2.85    0.41 196
   2  -3  -3    1.76    1.37 255
   2  -3  -3    4.18    0.72 270
   2  -3  -3    8.02    1.20 332
   2  -3  -3    5.24    1.05 400
  -2   3   3    5.54    1.05  13
  -2   3   3    2.98    0.62  92
  -2   3   3    2.90    0.36 217
  -2   3   3    3.69    1.17 247
  -2   3   3    4.48    0.85 323
  -2   3   3    6.81    1.31 384
  -2   3   3    3.26    0.81 412
   2  -3  -2  189.95    6.03  10
   2  -3  -2  197.46    8.23 111
   2  -3  -2  171.70    6.52 203
   2  -3  -2  174.50    9.50 250
   2  -3  -2  173.76    6.19 274
   2  -3  -2  183.30    7.41 408
  -2   3   2  195.29    8.39  21
  -2   3   2  185.26    7.10 100
  -2   3   2  175.68    6.05 216
  -2   3   2  180.09    9.37 242
  -2   3   2  205.20    7.31 327
  -2   3   2  186.95    6.25 386
  -2   3   2  188.99    6.93 417
   2  -3  -1   37.78    2.21  19
   2  -3  -1   28.72    2.14 120
   2  -3  -1   29.22    1.47 206
   2  -3  -1   34.15    2.63 243
   2  -3  -1   29.94    1.31 284
   2  -3  -1   32.99    2.16 414
   2  -3  -1   38.83    2.58 443
  -2   3   1   37.28    2.36  30
  -2   3   1   35.77    2.21 109
  -2   3   1   33.79    1.57 216
  -2   3   1   29.66    2.13 236
  -2   3   1   29.31    1.21 265
  -2   3   1   36.19    1.97 331
  -2   3   1   30.68    1.81 387
  -2   3   1   33.98    1.80 422
   2  -3   0    3.74    0.89  30
   2  -3   0    4.10    0.85 130
   2  -3   0    4.84    1.09 209
   2  -3   0    6.98    1.58 236
   2  -3   0    2.12    0.33 309
   2  -3   0    3.15    1.13 420
  -2   3   0    2.69    0.85  40
  -2   3   0    2.14    0.71 120
  -2   3   0    3.14    0.85 216
  -2   3   0    4.55    0.52 278
  -2   3   0    3.50    0.87 335
  -2   3   0    3.28    1.21 389
  -2   3   0    3.47    0.87 427
  -2   3   0    2.36    1.18 442
   2  -3   1    0.94    0.53  38
   2  -3   1    1.01    0.76 138
   2  -3   1    0.00    0.72 210
   2  -3   1    0.73    0.85 424
  -2   3  -1    2.52    0.88  48
  -2   3  -1    0.53    0.53 128
  -2   3  -1    1.45    0.84 217
  -2   3  -1    1.36    0.30 307
  -2   3  -1   -0.24    1.10 390
  -2   3  -1    2.43    1.21 431
  -2   3  -1    2.29    0.72 449
   2  -3   2  175.56    7.08  45
   2  -3   2  171.03    6.67 144
   2  -3   2  165.22    7.80 210
   2  -3   2  179.16    6.36 427
  -2   3  -2  173.83    6.55  54
  -2   3  -2  166.37    7.08 135
  -2   3  -2  174.25    7.35 217
  -2   3  -2  170.14    6.50 390
  -2   3  -2  180.55    6.94 434
   2  -3   3  799.89   28.73  49
   2  -3   3  787.01   28.88 148
   2  -3   3  776.17   33.72 211
   2  -3   3  794.45   28.99 429
  -2   3  -3  793.78   27.92  58
  -2   3  -3  778.95   27.28 139
  -2   3  -3  773.29   27.75 218
  -2   3  -3  834.67   37.42 437
   2  -3   4 1000.95   34.31  52
   2  -3   4  969.32   37.88 151
   2  -3   4  938.10   33.97 210
   2  -3   4 1064.68   36.57 343
   2  -3   4  989.82   44.07 431
  -2   3  -4  985.52   43.44  61
  -2   3  -4  983.89   41.34 142
  -2   3  -4  966.77   34.63 219
  -2   3  -4 1039.42   39.95 439
   2  -3   5    9.94    1.18  54
   2  -3   5    7.42    1.41 154
   2  -3   5    7.57    1.44 210
   2  -3   5    8.49    0.72 352
   2  -3   5    9.66    1.53 432
  -2   3  -5    8.37    1.41  64
  -2   3  -5    9.23    1.30 144
  -2   3  -5    7.41    1.43 220
   2  -3   6  320.38   13.32  55
   2  -3   6  329.30   12.93 156
   2  -3   6  285.02   12.15 210
   2  -3   6  337.49   12.62 366
   2  -3   6  307.04   12.11 433
  -2   3  -6  302.51   10.70  66
  -2   3  -6  312.95   10.61 145
  -2   3  -6  310.03   13.96 221
  -2   3  -6  302.87   11.99 390
   2  -3   7   29.05    2.35  56
   2  -3   7   33.58    2.47 158
   2  -3   7   31.83    2.65 209
   2  -3   7   31.12    2.70 433
  -2   3  -7   36.16    2.47  68
  -2   3  -7   34.58    2.82 146
  -2   3  -7   27.50    2.62 222
  -2   3  -7   30.99    1.82 389
   2  -3   8   26.32    2.82  56
   2  -3   8   25.93    2.35 160
   2  -3   8   22.49    2.18 209
   2  -3   8   22.07    2.23 433
  -2   3  -8   23.47    2.35  70
  -2   3  -8   22.67    2.82 146
  -2   3  -8   24.24    2.26 223
  -2   3  -8   22.88    1.45 387
   2  -3   9   19.49    2.82  57
   2  -3   9   21.59    2.46 161
   2  -3   9   22.56    2.18 208
   2  -3   9   20.31    2.70 433
  -2   3  -9   22.29    2.70  71
  -2   3  -9   26.66    3.52 147
  -2   3  -9   22.87    1.19 384
   2  -3  10   84.19    6.11  57
   2  -3  10   88.71    4.93 162
   2  -3  10   84.26    4.87 207
   2  -3  10   93.69    4.46 433
  -2   3 -10  103.14    5.63  72
  -2   3 -10   96.99    6.58 147
  -2   3 -10   92.87    4.00 378
   2  -3  11    5.99    2.47  57
   2  -3  11    4.58    2.70 164
   2  -3  11    4.89    2.57 207
   2  -3  11    1.88    1.88 433
  -2   3 -11    1.53    2.35  74
  -2   3 -11    2.11    1.88 147
   2  -3  12  421.34   21.14  57
   2  -3  12  459.28   21.02 165
   2  -3  12  400.68   23.48 206
   2  -3  12  429.59   21.04 433
  -2   3 -12  447.89   21.84  75
  -2   3 -12  413.35   22.55 147
   2  -3  13   65.20    4.58 166
   2  -3  13   46.01    3.96 205
   2  -3  13   60.83    4.59 433
  -2   3 -13   60.97    4.82  76
  -2   3 -13   57.37    5.56 265
   2  -3  14   39.15    4.70 167
   2  -3  14   29.26    3.61 204
   2  -3  14   45.59    4.59 432
  -2   3 -14   40.21    4.23  77
   2  -3  15   14.01    3.53 168
   2  -3  15   14.06    3.39 203
   2  -3  15   14.87    3.89 432
  -2   3 -15   17.42    3.41  78
   2  -3  16    2.71    2.95 169
   2  -3  16    4.69    3.29 202
   2  -3  16    1.77    2.96 431
  -2   3 -16    4.71    3.54  79
   2  -3  17    0.00    3.30 170
   2  -3  17    3.84    3.33 201
   2  -3  17   -0.24    2.49 430
  -2   3 -17    6.02    3.89  80
   2  -3  18    1.65    3.90 171
   2  -3  18   -0.26    2.98 200
   2  -3  18    3.80    4.87 430
  -2   3 -18    4.73    4.14  81
  -2   2  19    9.50    4.28 179
  -2   2  19   -0.97    6.28 261
  -2   2  18   -1.19    3.32 178
  -2   2  18   -0.81    3.70 261
  -2   2  17    2.25    3.43 178
  -2   2  17    2.26    4.03 261
  -2   2  17    3.79    2.02 436
  -2   2  16    6.85    2.60 177
  -2   2  16    0.97    2.74 262
  -2   2  16    5.55    2.60 438
   2  -2 -15    0.59    1.30 317
  -2   2  15    0.24    3.30 177
  -2   2  15   -0.47    1.41 185
  -2   2  15    1.13    2.58 262
  -2   2  15    1.53    1.30 439
   2  -2 -14   13.75    2.13 316
  -2   2  14   11.74    3.29  64
  -2   2  14   12.49    3.30 176
  -2   2  14   12.73    1.89 186
  -2   2  14   18.93    3.72 262
   2  -2 -13    9.59    3.08 265
   2  -2 -13   11.86    2.13 315
  -2   2  13    3.28    2.35  65
  -2   2  13    6.71    2.35 176
  -2   2  13    9.59    1.68 187
  -2   2  13    5.84    2.76 262
   2  -2 -12   48.16    3.20 315
  -2   2  12   50.98    4.34  66
  -2   2  12   43.99    4.54 262
   2  -2 -11  247.41   13.41 315
  -2   2  11  223.68    9.02  67
  -2   2  11  210.96   12.32 187
   2  -2 -10  324.93   15.19 315
   2  -2 -10  307.94   15.85 390
  -2   2  10  310.69   12.70 175
  -2   2  10  278.74   15.71 262
   2  -2  -9    7.29    1.41  85
   2  -2  -9    7.00    1.19 315
   2  -2  -9    8.19    1.42 389
  -2   2   9    7.84    2.11  70
  -2   2   9    9.17    1.76 175
  -2   2   9    6.17    0.64 184
  -2   2   9    7.45    2.75 261
   2  -2  -8    7.53    1.29  85
   2  -2  -8    9.37    1.54 315
   2  -2  -8    5.91    1.54 388
  -2   2   8    7.37    1.52  71
  -2   2   8    3.88    1.18 175
  -2   2   8    8.26    1.62 261
   2  -2  -7   30.39    2.00  86
   2  -2  -7   33.34    2.11 162
   2  -2  -7   29.99    2.25 316
   2  -2  -7   30.31    2.12 387
  -2   2   7   28.89    2.81  72
  -2   2   7   27.68    1.88 176
  -2   2   7   32.43    3.24 260
  -2   2   7   26.49    1.76 391
   2  -2  -6   12.04    1.42  86
   2  -2  -6   10.88    1.29 164
   2  -2  -6   10.66    1.30 318
   2  -2  -6   13.54    1.18 386
  -2   2   6   11.12    1.17  74
  -2   2   6   11.10    1.42 176
  -2   2   6    8.95    1.95 258
  -2   2   6   11.00    0.94 373
   2  -2  -5  146.08    8.18  88
   2  -2  -5  148.78    7.61 166
   2  -2  -5  158.24    8.65 319
   2  -2  -5  157.32    6.94 385
  -2   2   5  155.69    5.15  76
  -2   2   5  145.96    5.57 178
  -2   2   5  154.64    7.54 256
  -2   2   5  140.24    5.74 375
   2  -2  -4   35.68    1.92  91
   2  -2  -4   37.49    1.88 169
   2  -2  -4   41.81    2.37 322
   2  -2  -4   41.14    1.88 385
  -2   2   4   39.96    1.53  79
  -2   2   4   40.71    2.27 181
  -2   2   4   35.88    2.49 253
  -2   2   4   38.59    2.44 407
   2  -2  -3  844.79   30.84  95
   2  -2  -3  868.34   29.40 174
   2  -2  -3  828.93   25.62 213
   2  -2  -3  798.04   42.93 256
   2  -2  -3  850.87   27.86 385
   2  -2  -3  845.16   45.37 400
  -2   2   3  882.60   30.58  84
  -2   2   3  747.02   43.03 249
  -2   2   3  913.14   35.09 316
  -2   2   3  844.39   32.20 415
   2  -2  -2 1836.57   65.67   2
   2  -2  -2 1759.88   72.69 105
   2  -2  -2 1703.35   58.37 217
   2  -2  -2 1981.44   73.10 327
   2  -2  -2 1877.12   66.22 385
   2  -2  -2 1691.13   70.87 412
  -2   2   2 1824.39   70.09  15
  -2   2   2 1807.23   62.84  92
  -2   2   2 1735.66   65.69 230
  -2   2   2 1453.71   79.50 244
  -2   2   2 1901.16   74.05 321
  -2   2   2 1790.28   65.97 379
  -2   2   2 1800.81   57.42 423
   2  -2  -1   42.02    1.81  16
   2  -2  -1   42.14    2.44 120
   2  -2  -1   40.33    1.65 218
   2  -2  -1   42.58    3.23 243
   2  -2  -1   47.83    1.80 331
   2  -2  -1   43.71    2.24 386
   2  -2  -1   42.60    1.63 421
   2  -2  -1   49.41    2.75 444
  -2   2   1   41.72    2.44  30
  -2   2   1   44.62    1.82 106
  -2   2   1   41.61    1.77 226
  -2   2   1   41.41    3.57 237
  -2   2   1   43.47    2.53 325
  -2   2   1   43.71    1.89 381
  -2   2   1   42.04    1.70 429
   2  -2   0    9.22    0.74  34
   2  -2   0    8.43    0.63 137
   2  -2   0    9.67    0.83 218
   2  -2   0   11.74    2.20 235
   2  -2   0   10.30    1.09 335
   2  -2   0    8.98    0.95 387
   2  -2   0   10.47    0.96 427
  -2   2   0    8.30    0.75  47
  -2   2   0    9.08    0.74 124
  -2   2   0   10.86    0.94 225
  -2   2   0   10.43    1.21 329
  -2   2   0    9.68    0.83 382
  -2   2   0   11.07    0.83 434
  -2   2   0    9.17    1.04 446
   2  -2   1    0.99    0.49  47
   2  -2   1    0.95    0.60 146
   2  -2   1    1.06    0.83 218
   2  -2   1    0.35    0.71 339
   2  -2   1    1.19    0.59 389
   2  -2   1    0.00    0.71 431
  -2   2  -1    1.07    0.60  56
  -2   2  -1    1.85    0.62 137
  -2   2  -1    1.18    0.71 224
  -2   2  -1   -0.49    0.61 333
  -2   2  -1    0.24    0.59 382
  -2   2  -1    1.30    0.94 437
   2  -2   2    0.24    0.60  53
   2  -2   2    1.88    0.71 152
   2  -2   2    0.00    0.71 217
   2  -2   2    0.12    0.59 343
   2  -2   2    0.94    0.94 434
  -2   2  -2    0.71    0.59  62
  -2   2  -2   -0.24    0.60 143
  -2   2  -2    3.19    1.18 224
  -2   2  -2    0.36    0.48 267
  -2   2  -2    0.50    0.75 336
  -2   2  -2    1.18    0.59 383
  -2   2  -2    0.94    0.82 440
   2  -2   3   36.17    1.89  56
   2  -2   3   32.92    1.76 155
   2  -2   3   28.37    1.77 217
   2  -2   3   35.14    1.54 349
   2  -2   3   34.80    2.34 436
  -2   2  -3   36.20    1.87  65
  -2   2  -3   32.52    1.77 146
  -2   2  -3   31.32    1.65 224
  -2   2  -3   31.13    1.66 383
   2  -2   4   39.41    2.35  58
   2  -2   4   41.98    2.57 157
   2  -2   4   44.88    2.49 216
   2  -2   4   47.16    1.92 356
   2  -2   4   43.50    2.46 437
  -2   2  -4   41.51    2.22  67
  -2   2  -4   42.93    2.23 148
  -2   2  -4   38.98    2.48 224
  -2   2  -4   40.66    1.89 382
   2  -2   5  246.52    9.48  59
   2  -2   5  225.03    9.00 159
   2  -2   5  222.87    8.54 215
   2  -2   5  251.37    9.32 366
   2  -2   5  235.56   12.04 437
  -2   2  -5  223.39    8.53  69
  -2   2  -5  248.28    9.25 149
  -2   2  -5  222.24   10.50 224
  -2   2  -5  228.25    8.13 381
   2  -2   6   34.03    2.34  60
   2  -2   6   32.24    2.45 161
   2  -2   6   32.00    2.26 214
   2  -2   6   30.72    2.22 438
  -2   2  -6   31.42    2.34  71
  -2   2  -6   37.54    2.69 150
  -2   2  -6   35.02    2.12 225
  -2   2  -6   32.30    1.53 379
   2  -2   7  449.00   20.11  60
   2  -2   7  445.23   18.34 162
   2  -2   7  417.08   18.37 213
   2  -2   7  436.59   15.54 438
  -2   2  -7  473.27   17.29  72
  -2   2  -7  442.92   19.29 150
  -2   2  -7  429.98   22.62 226
  -2   2  -7  447.54   17.08 376
   2  -2   8  288.02   12.63  60
   2  -2   8  276.78    9.93 163
   2  -2   8  272.53   10.89 212
   2  -2   8  290.69   10.40 438
  -2   2  -8  295.48   10.52  73
  -2   2  -8  294.57   11.11 150
  -2   2  -8  275.65   16.13 226
  -2   2  -8  276.70   11.24 368
   2  -2   9   18.13    2.11  60
   2  -2   9   15.19    2.45 164
   2  -2   9   13.69    2.28 212
   2  -2   9   15.43    2.34 437
  -2   2  -9   17.65    2.80  74
  -2   2  -9   15.32    2.22 150
   2  -2  10   11.35    2.11  60
   2  -2  10   18.12    2.81 165
   2  -2  10   14.35    2.53 211
   2  -2  10   15.32    1.99 437
  -2   2 -10   18.82    2.92  75
  -2   2 -10   13.34    2.57 150
  -2   2 -10   13.70    2.04 265
   2  -2  11    1.52    2.22  60
   2  -2  11   -3.16    2.46 166
   2  -2  11    1.58    2.42 209
   2  -2  11    2.11    1.76 437
  -2   2 -11   -3.04    2.46  76
  -2   2 -11   -1.40    1.87 150
  -2   2 -11    0.60    1.68 266
   2  -2  12   15.11    3.51  59
   2  -2  12    8.90    3.16 167
   2  -2  12   14.38    3.05 208
   2  -2  12   12.06    2.23 436
  -2   2 -12   12.18    3.63  77
  -2   2 -12   16.05    3.75 149
  -2   2 -12    7.83    2.41 266
   2  -2  13   60.12    4.69 168
   2  -2  13   56.87    4.04 207
   2  -2  13   53.12    4.57 436
  -2   2 -13   71.14    4.69  78
  -2   2 -13   50.67    5.19 267
   2  -2  14   56.55    5.63 169
   2  -2  14   45.66    4.07 206
   2  -2  14   47.32    4.34 435
  -2   2 -14   52.79    5.51  79
   2  -2  15    6.46    2.70 170
   2  -2  15   11.19    2.49 205
   2  -2  15    6.94    2.47 434
  -2   2 -15    7.05    3.17  80
   2  -2  16   37.17    4.94 171
   2  -2  16   25.10    4.02 204
   2  -2  16   31.58    4.95 434
  -2   2 -16   35.76    4.35  81
   2  -2  17   -3.18    2.59 172
   2  -2  17    1.27    2.54 203
   2  -2  17   -4.25    2.72 433
  -2   2 -17   -1.06    2.71  82
   2  -2  18    2.01    3.66 173
   2  -2  18   -3.47    4.24 202
   2  -2  18    3.20    3.67 432
  -2   2 -18    1.77    3.54  83
  -2   1  19    2.25    3.79 177
  -2   1  19   -0.50    5.00 261
  -2   1  18   14.19    4.73 176
  -2   1  18   17.35    6.67 262
  -2   1  17    8.15    3.42 175
  -2   1  17    9.52    4.34 262
  -2   1  17   15.25    3.10 432
  -2   1  16   22.98    3.54 175
  -2   1  16   17.09    3.22 185
  -2   1  16   19.74    4.35 262
  -2   1  16   23.85    2.97 434
  -2   1  15    1.18    2.47 174
  -2   1  15    0.00    2.29 186
  -2   1  15   -2.85    2.85 263
  -2   1  15   -0.12    1.06 435
  -2   1  14   18.30    3.40  62
  -2   1  14   20.57    2.82 173
  -2   1  14   23.45    2.90 187
  -2   1  14   16.29    3.86 263
  -2   1  14   20.52    2.95 436
   2  -1 -13   37.80    3.47 390
  -2   1  13   23.32    3.98  62
  -2   1  13   43.55    3.76 173
  -2   1  13   35.11    3.49 187
  -2   1  13   30.82    3.87 263
   2  -1 -12  117.58    7.01 388
  -2   1  12  118.23    6.91  63
  -2   1  12  126.05    6.10 172
  -2   1  12  110.59    8.74 187
  -2   1  12  111.69    8.11 263
  -2   1  12  113.27    7.39 438
   2  -1 -11    0.94    0.94 386
  -2   1  11    4.09    1.75  64
  -2   1  11    4.57    2.46 171
  -2   1  11   -0.46    1.39 187
  -2   1  11    2.87    2.19 263
  -2   1  11    0.70    1.29 440
   2  -1 -10  391.46   14.28  81
   2  -1 -10  375.35   18.94 384
  -2   1  10  414.97   18.81  65
  -2   1  10  403.28   13.35 171
  -2   1  10  338.54   17.85 263
   2  -1  -9   51.24    3.63  80
   2  -1  -9   54.41    3.17 383
  -2   1   9   58.96    3.28 170
  -2   1   9   53.09    3.83 185
   2  -1  -8  319.12   13.68  80
   2  -1  -8  324.89   13.89 156
   2  -1  -8  323.81   11.58 381
  -2   1   8  328.75   11.90  66
  -2   1   8  332.10   11.69 170
   2  -1  -7   29.34    2.22  80
   2  -1  -7   30.44    2.57 157
   2  -1  -7   28.49    2.10 380
  -2   1   7   29.16    2.22  67
  -2   1   7   32.73    2.22 170
   2  -1  -6    4.33    1.29  80
   2  -1  -6    5.36    0.93 157
   2  -1  -6    4.08    0.93 379
  -2   1   6    8.16    1.05  67
  -2   1   6    7.37    1.40 170
  -2   1   6    4.88    2.02 260
   2  -1  -5  126.86    4.91  80
   2  -1  -5  120.28    4.78 158
   2  -1  -5  129.09    5.88 338
   2  -1  -5  119.12    4.78 378
  -2   1   5  120.63    3.85  68
  -2   1   5  116.34    4.33 170
  -2   1   5  110.90    6.60 258
  -2   1   5  128.41    4.95 395
   2  -1  -4   76.28    2.69  80
   2  -1  -4   74.58    3.38 159
   2  -1  -4   83.03    4.66 182
   2  -1  -4   78.47    4.28 262
   2  -1  -4   80.51    3.22 314
   2  -1  -4   83.76    3.29 338
   2  -1  -4   77.82    3.03 377
  -2   1   4   86.00    3.15  69
  -2   1   4   76.99    2.81 170
  -2   1   4   74.55    4.28 255
  -2   1   4   75.67    3.15 369
   2  -1  -3  221.97    8.80  82
   2  -1  -3  233.02    8.04 159
   2  -1  -3  212.01   11.88 257
   2  -1  -3  258.60    8.58 316
   2  -1  -3  261.15   10.80 339
   2  -1  -3  232.15    8.62 377
  -2   1   3  236.75    7.11  69
  -2   1   3  224.31    7.63 172
  -2   1   3  215.91   11.78 251
  -2   1   3  228.17    7.69 370
   2  -1  -2  980.05   33.92  88
   2  -1  -2  974.02   34.95 159
   2  -1  -2  841.94   56.79 251
   2  -1  -2 1067.39   39.75 319
   2  -1  -2 1078.54   43.51 341
   2  -1  -2  992.45   35.77 376
   2  -1  -2  990.90   36.48 423
  -2   1   2  949.79   36.93  69
  -2   1   2  965.63   34.27 178
  -2   1   2  819.20   50.77 246
  -2   1   2  967.57   38.91 371
  -2   1   2 1011.98   41.80 440
   2  -1  -1 3228.56  126.74 232
   2  -1  -1 3472.33  112.81 323
   2  -1  -1 3584.14  124.86 343
   2  -1  -1 2886.36  141.42 447
  -2   1   1 1838.91  136.72 239
  -2   1   1 3506.52  108.84 338
  -2   1   1 3325.07   98.67 372
  -2   1   1 2719.03  112.87 442
   2  -1   0  944.55   33.39  52
   2  -1   0  950.44   28.43 163
   2  -1   0  906.47   32.75 229
   2  -1   0  720.87   50.57 236
   2  -1   0  752.31   47.56 296
   2  -1   0 1005.67   34.21 327
   2  -1   0 1045.51   42.96 346
   2  -1   0  963.92   32.05 377
   2  -1   0  975.03   36.03 439
  -2   1   0  815.43   37.12 310
  -2   1   0  995.59   44.14 322
  -2   1   0  948.69   33.44 372
  -2   1   0  974.21   43.74 449
   2  -1   1   60.10    2.57  62
   2  -1   1   61.04    2.45 163
   2  -1   1   57.33    2.81 227
   2  -1   1   58.66    2.39 277
   2  -1   1   68.83    3.26 331
   2  -1   1   66.37    2.48 350
   2  -1   1   62.64    2.33 378
  -2   1  -1   58.36    2.10  73
  -2   1  -1   62.32    2.10 152
  -2   1  -1   57.81    2.70 233
  -2   1  -1   56.36    2.79 290
  -2   1  -1   64.77    2.63 326
  -2   1  -1   66.15    2.93 344
  -2   1  -1   65.00    2.45 372
   2  -1   2   10.96    0.93  65
   2  -1   2   13.98    0.93 163
   2  -1   2    8.90    0.94 225
   2  -1   2   11.04    0.84 268
   2  -1   2   12.77    0.98 336
   2  -1   2   14.28    1.07 355
   2  -1   2   11.81    0.82 380
  -2   1  -2   10.48    0.93  73
  -2   1  -2   11.19    0.70 155
  -2   1  -2   10.78    0.94 231
  -2   1  -2   11.33    0.89 279
  -2   1  -2   10.49    1.21 330
  -2   1  -2   13.84    0.94 346
  -2   1  -2   11.41    0.93 371
   2  -1   3   21.10    1.40  66
   2  -1   3   18.06    1.28 164
   2  -1   3   20.53    1.52 224
   2  -1   3   20.37    1.46 360
   2  -1   3   19.85    0.94 383
  -2   1  -3   21.43    1.40  74
  -2   1  -3   19.12    1.17 156
  -2   1  -3   18.87    1.41 230
  -2   1  -3   17.08    1.23 273
  -2   1  -3   17.26    1.22 333
  -2   1  -3   20.00    0.94 349
  -2   1  -3   20.50    1.16 370
   2  -1   4   50.01    2.68  66
   2  -1   4   43.80    2.45 165
   2  -1   4   45.02    2.47 222
   2  -1   4   43.47    1.90 387
  -2   1  -4   42.29    2.33  75
  -2   1  -4   43.13    2.33 156
  -2   1  -4   41.95    2.23 230
  -2   1  -4   43.83    2.31 270
  -2   1  -4   47.62    2.21 335
  -2   1  -4   48.18    2.24 351
  -2   1  -4   41.39    1.87 368
   2  -1   5  394.50   14.11  66
   2  -1   5  349.09   13.17 165
   2  -1   5  361.57   16.26 221
  -2   1  -5  370.53   13.05  75
  -2   1  -5  376.42   15.74 156
  -2   1  -5  363.67   14.18 230
  -2   1  -5  338.74   12.56 269
  -2   1  -5  380.28   14.00 337
   2  -1   6  186.21    7.58  65
   2  -1   6  168.30    7.23 166
   2  -1   6  165.98    7.32 219
  -2   1  -6  178.09    6.18  76
  -2   1  -6  173.61    6.65 155
  -2   1  -6  162.04    6.56 230
  -2   1  -6  157.77    7.23 268
   2  -1   7 1773.32   58.43  65
   2  -1   7 1788.38   73.11 167
   2  -1   7 1608.95   66.59 218
  -2   1  -7 1757.59   59.81  77
  -2   1  -7 1775.05   61.35 155
  -2   1  -7 1751.94   83.29 230
  -2   1  -7 1621.70   60.57 268
   2  -1   8  181.10    7.47  65
   2  -1   8  164.71    7.93 167
   2  -1   8  173.08    7.96 216
  -2   1  -8  158.88    6.88  77
  -2   1  -8  177.01    7.58 155
  -2   1  -8  167.25    7.73 231
  -2   1  -8  169.03    7.34 268
   2  -1   9   -0.82    1.63  64
   2  -1   9    2.33    1.75 168
   2  -1   9    1.79    1.43 215
  -2   1  -9   -1.05    1.63  78
  -2   1  -9   -0.12    1.63 154
  -2   1  -9   -0.12    1.32 268
   2  -1  10   31.66    3.39  64
   2  -1  10   39.36    3.15 169
   2  -1  10   26.83    2.40 214
  -2   1 -10   29.08    2.92  79
  -2   1 -10   25.82    3.50 154
  -2   1 -10   30.58    2.89 268
   2  -1  11   27.71    2.92  63
   2  -1  11   32.03    3.39 169
   2  -1  11   30.69    3.01 213
   2  -1  11   24.78    2.69 440
  -2   1 -11   30.98    3.74  79
  -2   1 -11   26.07    3.04 153
  -2   1 -11   26.02    3.13 268
   2  -1  12    4.10    1.76  62
   2  -1  12    3.63    2.22 170
   2  -1  12    4.36    1.69 211
   2  -1  12    2.11    1.75 439
  -2   1 -12    4.80    2.81  80
  -2   1 -12    3.63    2.69 152
  -2   1 -12    6.51    2.05 269
   2  -1  13    1.52    2.23 171
   2  -1  13    0.49    1.70 210
   2  -1  13    0.82    2.34 439
  -2   1 -13    1.52    2.46  81
  -2   1 -13    1.33    2.66 269
   2  -1  14   48.19    4.69 172
   2  -1  14   43.02    4.53 209
   2  -1  14   35.89    4.46 438
  -2   1 -14   43.27    4.22  82
   2  -1  15   43.67    4.11 172
   2  -1  15   28.78    4.08 207
   2  -1  15   33.95    3.88 437
  -2   1 -15   31.11    4.81  82
   2  -1  16   18.46    3.76 173
   2  -1  16   18.57    2.74 206
   2  -1  16   18.36    2.94 436
  -2   1 -16   23.51    4.82  83
  -2   1 -16   21.20    2.84 337
   2  -1  17   14.60    4.00 174
   2  -1  17   15.11    2.90 205
   2  -1  17   13.32    3.42 435
  -2   1 -17   17.19    4.47  84
   2  -1  18   14.27    4.25 175
   2  -1  18   10.96    3.82 203
   2  -1  18   18.08    4.02 434
  -2   1 -18   10.26    4.01  85
  -2   0  19   20.37    5.45 175
  -2   0  19   16.60    8.56 262
  -2   0  18    7.80    3.66 174
  -2   0  18    0.87    4.20 262
  -2   0  17   -2.24    2.24 173
  -2   0  17    4.21    5.43 262
  -2   0  17   -1.32    2.41 428
  -2   0  16  136.00    8.24 172
  -2   0  16  136.02   15.93 185
  -2   0  16  135.59   10.54 263
  -2   0  16  159.67    9.94 429
   2   0 -15   46.71    4.32 389
  -2   0  15   62.08    4.82 171
  -2   0  15   57.37    5.52 186
  -2   0  15   47.72    5.81 263
  -2   0  15   54.31    5.13 430
   2   0 -14    1.19    1.55 387
  -2   0  14    1.76    2.35  59
  -2   0  14    2.35    3.17 171
  -2   0  14    0.23    1.38 186
  -2   0  14    6.71    4.24 263
  -2   0  14    1.79    1.19 431
   2   0 -13   15.36    2.13 384
  -2   0  13   10.91    3.17  59
  -2   0  13   14.42    2.35 170
  -2   0  13   19.23    2.91 187
  -2   0  13   20.03    3.55 264
  -2   0  13   14.72    1.78 432
   2   0 -12   22.59    2.00 382
  -2   0  12   24.61    3.28  60
  -2   0  12   26.35    2.69 169
  -2   0  12   20.25    3.34 187
  -2   0  12   21.90    3.56 264
  -2   0  12   22.16    2.25 432
   2   0 -11   27.32    2.23 380
  -2   0  11   26.59    2.69  60
  -2   0  11   31.48    2.93 168
  -2   0  11   28.63    3.35 187
  -2   0  11   25.48    3.74 264
  -2   0  11   27.93    2.25 433
   2   0 -10  141.24    6.31  77
   2   0 -10  139.55    7.25 378
  -2   0  10  142.46    5.62  61
  -2   0  10  137.39    5.26 167
  -2   0  10  124.60    8.34 186
  -2   0  10  126.64    8.17 264
  -2   0  10  133.54    8.52 433
   2   0  -9    0.12    1.29  76
   2   0  -9    0.00    1.28 376
  -2   0   9    1.64    1.17  61
  -2   0   9   -0.35    1.40 166
  -2   0   9    1.25    1.25 185
  -2   0   9   -0.71    1.77 263
  -2   0   9    0.12    0.59 433
   2   0  -8 1174.76   63.76  75
   2   0  -8 1124.32   47.04 151
   2   0  -8 1146.72   45.40 375
  -2   0   8 1145.13   36.16  61
  -2   0   8 1112.76   32.93 165
  -2   0   8 1042.65   56.88 183
  -2   0   8  968.15   42.59 263
  -2   0   8 1169.69   37.42 433
   2   0  -7   68.87    3.97  74
   2   0  -7   68.22    4.21 151
   2   0  -7   65.93    3.62 373
  -2   0   7   67.87    3.39  61
  -2   0   7   70.50    3.27 164
  -2   0   7   71.48    4.94 262
  -2   0   7   69.21    3.09 431
   2   0  -6  357.46   14.24  72
   2   0  -6  341.97   16.86 150
   2   0  -6  404.09   13.33 344
   2   0  -6  353.54   13.31 372
  -2   0   6  356.83   13.35  60
  -2   0   6  360.15   12.72 162
  -2   0   6  320.41   20.12 261
  -2   0   6  359.86   11.93 428
   2   0  -5   32.79    2.33  71
   2   0  -5   32.83    2.11 149
   2   0  -5   36.24    2.22 345
   2   0  -5   30.95    1.75 370
  -2   0   5   36.23    1.76  59
  -2   0   5   33.26    2.10 161
  -2   0   5   33.13    3.01 259
  -2   0   5   35.65    1.29 419
   2   0  -4   24.04    1.28  69
   2   0  -4   22.61    1.18 147
   2   0  -4   23.18    1.97 184
   2   0  -4   21.79    2.46 263
   2   0  -4   22.69    1.40 346
   2   0  -4   19.40    1.40 369
  -2   0   4   20.02    1.41  57
  -2   0   4   20.66    1.28 159
  -2   0   4   22.19    1.79 256
  -2   0   4   21.65    1.41 338
   2   0  -3   41.16    2.10  65
   2   0  -3   34.92    1.55 143
   2   0  -3   36.32    2.65 259
   2   0  -3   45.31    2.11 348
   2   0  -3   38.84    1.75 368
   2   0  -3   38.34    1.61 417
  -2   0   3   39.22    1.91  53
  -2   0   3   39.29    1.64 155
  -2   0   3   34.09    2.57 252
  -2   0   3   40.19    1.76 341
   2   0  -2  195.26    6.86  59
   2   0  -2  191.28    8.58 134
   2   0  -2  186.08   10.80 253
   2   0  -2  224.89    8.33 350
   2   0  -2  198.89    7.84 367
   2   0  -2  236.56   10.99 442
  -2   0   2  197.68    7.20  44
  -2   0   2  194.06    7.33 149
  -2   0   2  183.82   10.03 247
  -2   0   2  212.16    7.53 344
   2   0  -1   67.90    2.68  41
   2   0  -1   69.35    3.23 112
   2   0  -1   67.71    3.70 245
   2   0  -1   61.95    2.82 309
   2   0  -1   71.22    3.00 314
   2   0  -1   73.11    2.48 352
   2   0  -1   70.52    2.69 367
  -2   0   1   75.00    3.02  22
  -2   0   1   65.67    2.41 131
  -2   0   1   74.91    4.92 240
  -2   0   1   74.30    2.59 347
  -2   0   1   80.75    3.50 444
   2   0   0  874.31   32.00  14
   2   0   0  871.44   24.03  90
   2   0   0  740.94   46.81 237
   2   0   0  764.27   49.14 297
   2   0   0  966.01   30.64 318
   2   0   0  988.94   28.98 356
  -2   0   0  836.96   34.21 104
  -2   0   0  889.86   27.17 180
  -2   0   0  749.94   46.39 305
  -2   0   0  949.25   35.06 351
   2   0   1  774.99   30.67   1
   2   0   1  782.93   28.61  81
   2   0   1  785.19   26.71 181
   2   0   1  684.10   32.09 286
   2   0   1  840.94   30.33 323
   2   0   1  848.52   31.00 359
   2   0   1  790.88   26.95 367
  -2   0  -1  747.06   26.23  91
  -2   0  -1  776.77   25.32 171
  -2   0  -1  671.86   36.85 294
  -2   0  -1  818.92   30.87 317
  -2   0  -1  824.21   30.03 354
   2   0   2 1813.17   60.67  77
   2   0   2 1844.18   61.72 176
   2   0   2 1838.98   65.90 233
   2   0   2 1610.62   69.89 277
   2   0   2 1995.86   77.87 328
   2   0   2 2010.97   82.78 364
   2   0   2 1926.74   79.86 367
  -2   0  -2 1808.14   58.89  86
  -2   0  -2 1844.74   64.29 167
  -2   0  -2 1548.70   84.96 285
  -2   0  -2 1975.92   69.27 321
  -2   0  -2 2021.48   80.07 356
   2   0   3  147.89    5.85  75
   2   0   3  151.79    6.69 173
   2   0   3  131.50    5.17 231
   2   0   3  131.86    5.38 271
   2   0   3  160.94    8.85 334
   2   0   3  150.22    5.97 369
  -2   0  -3  144.64    6.22  83
  -2   0  -3  143.79    5.73 165
  -2   0  -3  139.14    5.48 280
  -2   0  -3  153.76    5.70 324
  -2   0  -3  156.69    5.21 359
   2   0   4   41.48    2.22  73
   2   0   4   38.85    2.22 172
   2   0   4   32.55    2.35 228
   2   0   4   37.83    1.93 267
  -2   0  -4   41.19    1.87  82
  -2   0  -4   38.67    2.34 163
  -2   0  -4   36.98    1.99 276
  -2   0  -4   38.65    2.15 327
  -2   0  -4   42.17    2.32 361
   2   0   5    1.28    0.82  72
   2   0   5    1.29    1.29 172
   2   0   5   -0.35    0.82 226
  -2   0  -5    0.00    0.94  82
  -2   0  -5    0.82    1.05 162
  -2   0  -5    0.00    0.74 274
  -2   0  -5    0.12    0.60 330
  -2   0  -5    1.23    0.74 363
   2   0   6    9.81    1.40  71
   2   0   6   15.43    1.52 171
   2   0   6   10.25    1.30 224
  -2   0  -6   11.22    1.52  81
  -2   0  -6   13.55    1.64 161
  -2   0  -6   12.42    1.46 273
  -2   0  -6   14.59    1.09 332
   2   0   7   11.45    1.64  70
   2   0   7    7.25    1.52 171
   2   0   7   10.75    1.54 222
  -2   0  -7    9.23    1.52  81
  -2   0  -7    7.83    1.52 160
  -2   0  -7    7.64    1.58 272
  -2   0  -7    8.85    0.97 334
   2   0   8  205.18    8.06  69
   2   0   8  199.62    8.30 172
   2   0   8  180.95    7.46 221
  -2   0  -8  185.95    7.25  82
  -2   0  -8  184.49    8.41 159
  -2   0  -8  179.25    8.47 271
  -2   0  -8  200.56    7.79 335
   2   0   9  412.28   16.72  68
   2   0   9  415.48   18.47 172
   2   0   9  390.14   14.85 219
  -2   0  -9  415.49   18.82  82
  -2   0  -9  397.41   16.36 158
  -2   0  -9  408.60   18.74 271
  -2   0  -9  434.22   16.60 336
   2   0  10  125.38    6.78  67
   2   0  10  136.02    6.32 172
   2   0  10  114.30    7.04 217
  -2   0 -10  129.36    6.20  82
  -2   0 -10  132.86    5.96 157
  -2   0 -10  124.29    6.53 271
  -2   0 -10  128.32    7.45 336
   2   0  11    0.82    1.76  66
   2   0  11    2.34    2.81 173
   2   0  11    3.59    1.56 216
  -2   0 -11    4.56    2.11  83
  -2   0 -11    1.64    2.11 156
  -2   0 -11    5.68    2.06 271
  -2   0 -11    3.54    0.86 336
   2   0  12    1.52    1.99  65
   2   0  12    2.11    1.87 173
   2   0  12   -1.93    1.45 214
  -2   0 -12    0.59    1.99  83
  -2   0 -12    1.76    1.99 155
  -2   0 -12    5.08    2.18 271
  -2   0 -12    0.12    1.10 336
   2   0  13    4.81    3.28 174
   2   0  13   10.66    2.66 213
  -2   0 -13   16.53    3.63  84
  -2   0 -13    7.38    3.27 271
  -2   0 -13    9.85    1.46 335
   2   0  14   12.44    3.29 174
   2   0  14   13.66    2.56 211
  -2   0 -14   16.78    3.05  84
  -2   0 -14   12.12    1.82 334
   2   0  15    4.23    2.70 175
   2   0  15    3.56    2.95 210
   2   0  15    5.88    3.29 440
  -2   0 -15    8.46    3.06  85
  -2   0 -15    5.67    1.45 333
   2   0  16    3.53    3.29 175
   2   0  16    0.99    2.23 208
   2   0  16    7.06    3.18 439
  -2   0 -16    1.53    2.82  85
   2   0  17   63.99    7.19 176
   2   0  17   65.14    7.52 207
   2   0  17   71.81    7.90 438
  -2   0 -17   62.10    7.07  86
   2   0  18   -2.95    4.37 177
   2   0  18   -0.89    2.54 205
   2   0  18    0.83    4.49 437
  -2   0 -18    0.47    3.42  87
  -2  -1  19   -1.42    3.55 173
  -2  -1  19   -2.41    5.74 262
  -2  -1  18   15.61    4.61 172
  -2  -1  18    4.82    4.45 262
  -2  -1  17   31.16    4.01 171
  -2  -1  17   29.76    6.32 263
  -2  -1  17   32.34    4.03 425
  -2  -1  16   -3.89    2.59 170
  -2  -1  16    0.93    3.92 263
  -2  -1  16    5.35    2.43 425
   2   1 -15   20.07    2.49 384
  -2  -1  15   19.41    3.88 169
  -2  -1  15   19.31    4.14 185
  -2  -1  15   11.23    5.43 264
  -2  -1  15   19.50    2.91 426
   2   1 -14   46.51    3.07 381
  -2  -1  14   45.34    5.42  56
  -2  -1  14   51.71    4.47 168
  -2  -1  14   57.35    5.56 186
  -2  -1  14   45.29    6.01 264
  -2  -1  14   52.94    5.32 426
   2   1 -13   53.51    3.53 379
  -2  -1  13   35.54    4.59  56
  -2  -1  13   53.07    3.87 167
  -2  -1  13   53.31    4.15 186
   2   1 -12    4.34    1.88 377
  -2  -1  12    4.82    2.94  57
  -2  -1  12    1.64    2.46 166
  -2  -1  12    1.74    1.74 186
  -2  -1  12    4.37    2.85 264
  -2  -1  12    1.09    1.33 427
   2   1 -11    1.41    1.41 375
  -2  -1  11    2.00    1.65  57
  -2  -1  11   -0.35    2.23 164
  -2  -1  11    1.32    1.54 186
  -2  -1  11    0.76    2.48 264
  -2  -1  11    2.90    1.21 426
   2   1 -10   97.26    5.98  73
   2   1 -10   95.49    4.80 372
  -2  -1  10   96.20    5.41  57
  -2  -1  10   84.02    4.57 163
  -2  -1  10   93.86    5.88 185
  -2  -1  10   70.34    6.07 264
  -2  -1  10   86.34    4.96 426
   2   1  -9   36.91    2.93  72
   2   1  -9   40.10    2.81 370
  -2  -1   9   32.12    2.59  56
  -2  -1   9   30.00    2.34 162
  -2  -1   9   36.69    3.46 184
  -2  -1   9   31.50    3.58 264
  -2  -1   9   33.99    1.83 425
   2   1  -8   58.35    3.75  70
   2   1  -8   63.94    4.12 146
   2   1  -8   71.03    3.87 369
  -2  -1   8   76.67    3.65  56
  -2  -1   8   65.84    3.51 160
  -2  -1   8   64.46    5.05 183
  -2  -1   8   67.61    4.70 263
  -2  -1   8   68.55    2.71 423
   2   1  -7    1.05    0.94  68
   2   1  -7    0.71    0.83 145
   2   1  -7    0.71    0.82 367
  -2  -1   7    1.53    0.83  55
  -2  -1   7    0.23    1.05 158
  -2  -1   7    4.30    2.25 263
   2   1  -6 1763.50   66.21  66
   2   1  -6 1692.66   68.96 144
  -2  -1   6 1729.72   63.04  54
  -2  -1   6 1662.72   53.53 156
  -2  -1   6 1336.25   92.63 261
  -2  -1   6 1782.20   60.31 338
   2   1  -5  139.93    5.65  63
   2   1  -5  141.37    5.97 142
   2   1  -5  131.29    7.97 191
   2   1  -5  148.48    5.64 353
  -2  -1   5  138.27    6.21  52
  -2  -1   5  140.87    5.06 153
  -2  -1   5  122.66    8.60 260
  -2  -1   5  154.36    5.20 341
   2   1  -4    9.97    0.95  59
   2   1  -4    9.95    1.09 138
   2   1  -4    9.29    1.55 185
   2   1  -4    8.37    1.06 354
  -2  -1   4    8.37    1.09  48
  -2  -1   4    9.26    1.19 149
  -2  -1   4   11.68    1.51 257
  -2  -1   4   10.81    0.93 398
   2   1  -3   32.27    1.45  54
   2   1  -3   33.84    1.64 133
   2   1  -3   34.40    2.39 261
   2   1  -3   36.68    1.78 356
   2   1  -3   36.51    2.16 408
  -2  -1   3   33.22    1.64  43
  -2  -1   3   32.03    1.69 144
  -2  -1   3   34.84    2.50 253
  -2  -1   3   36.20    1.90 348
   2   1  -2  130.35    4.61  46
   2   1  -2  120.79    5.39 125
   2   1  -2  119.48    5.70 255
   2   1  -2  109.68    5.57 312
   2   1  -2  144.31    4.41 358
   2   1  -2  135.29    5.76 395
   2   1  -2  138.19    6.41 446
  -2  -1   2  121.12    5.50 136
  -2  -1   2  133.66    4.89 352
   2   1  -1   62.60    3.25  34
   2   1  -1   66.98    3.55 113
   2   1  -1   60.43    3.79 247
   2   1  -1   72.77    2.52 361
  -2  -1   1   64.55    3.32  23
  -2  -1   1   60.75    2.56 124
  -2  -1   1   52.27    2.96 312
  -2  -1   1   68.78    2.53 355
   2   1   0  293.20   12.43  21
   2   1   0  263.98   11.17 102
   2   1   0  259.52   16.57 238
   2   1   0  285.40    9.24 364
  -2  -1   0  272.85    9.12  12
  -2  -1   0  274.80   12.12 111
  -2  -1   0  235.27   12.96 304
  -2  -1   0  282.67    8.74 358
   2   1   1    1.30    0.52  12
   2   1   1    1.98    0.62  93
   2   1   1    2.60    0.81 289
   2   1   1    2.53    0.84 315
  -2  -1  -1    2.35    0.62   3
  -2  -1  -1    2.72    0.52 102
  -2  -1  -1    1.16    0.96 296
  -2  -1  -1    0.98    0.74 361
   2   1   2 3495.39  119.50   5
   2   1   2 3535.97  120.69  87
   2   1   2 2785.70  127.04 282
   2   1   2 3724.90  177.64 320
  -2  -1  -2 3438.37  117.80  95
  -2  -1  -2 3548.03  108.78 177
  -2  -1  -2 2693.75  133.65 290
  -2  -1  -2 3616.04  124.74 363
   2   1   3  148.45    5.27   2
   2   1   3  138.73    5.23  83
   2   1   3  128.59    5.61 277
   2   1   3  160.02    5.94 326
  -2  -1  -3  147.03    5.39  92
  -2  -1  -3  143.24    5.23 173
  -2  -1  -3  135.52    5.72 285
  -2  -1  -3  149.37    5.82 365
   2   1   4  181.87    7.09  80
   2   1   4  186.03    6.64 179
   2   1   4  167.20    6.51 234
   2   1   4  171.35    6.94 272
  -2  -1  -4  185.32    6.88  89
  -2  -1  -4  182.93    6.50 170
  -2  -1  -4  177.14    7.02 281
  -2  -1  -4  191.83    6.26 316
   2   1   5   40.97    3.18  78
   2   1   5   43.08    2.24 178
   2   1   5   41.95    2.36 231
   2   1   5   34.89    2.44 269
  -2  -1  -5   40.49    2.95  88
  -2  -1  -5   45.68    2.83 168
  -2  -1  -5   37.74    2.50 279
  -2  -1  -5   40.73    1.77 319
   2   1   6   -0.24    0.94  76
   2   1   6   -0.94    1.41 177
   2   1   6    0.12    0.94 229
   2   1   6   -0.73    1.21 266
  -2  -1  -6    0.59    1.65  87
  -2  -1  -6   -0.59    0.94 166
  -2  -1  -6    0.25    0.99 277
  -2  -1  -6    0.12    0.59 322
   2   1   7   35.81    2.70  74
   2   1   7   34.20    2.23 176
   2   1   7   39.83    2.72 227
  -2  -1  -7   39.84    2.59  86
  -2  -1  -7   37.46    2.70 164
  -2  -1  -7   41.31    3.19 276
  -2  -1  -7   41.62    2.01 324
   2   1   8    4.34    2.00  73
   2   1   8    1.06    1.29 176
   2   1   8    0.36    1.07 225
  -2  -1  -8    0.70    1.17  86
  -2  -1  -8    1.41    1.76 163
  -2  -1  -8   -0.24    1.22 275
  -2  -1  -8   -0.12    0.59 326
   2   1   9   68.20    5.40  71
   2   1   9   65.40    4.70 176
   2   1   9   63.27    3.44 223
  -2  -1  -9   66.81    4.34  86
  -2  -1  -9   71.01    5.28 161
  -2  -1  -9   69.39    4.38 274
  -2  -1  -9   74.02    4.39 327
   2   1  10  244.04   11.03  70
   2   1  10  232.00   14.68 176
   2   1  10  230.79   10.12 221
  -2  -1 -10  220.03    9.86  86
  -2  -1 -10  240.85   10.68 160
  -2  -1 -10  221.97   11.18 274
  -2  -1 -10  254.60    8.79 327
   2   1  11  489.27   28.77  69
   2   1  11  460.43   33.11 176
   2   1  11  447.68   22.12 219
  -2  -1 -11  445.99   22.19  86
  -2  -1 -11  464.11   19.84 159
  -2  -1 -11  419.13   24.78 274
  -2  -1 -11  489.67   18.06 328
   2   1  12  160.71   11.40  68
   2   1  12  177.04   12.10 176
   2   1  12  169.76   10.33 217
  -2  -1 -12  185.50   11.75  86
  -2  -1 -12  150.94    9.75 158
  -2  -1 -12  140.66    8.99 274
  -2  -1 -12  185.18    7.36 327
   2   1  13   43.73    3.88 176
   2   1  13   39.74    3.99 215
  -2  -1 -13   49.02    4.35  86
  -2  -1 -13   39.11    4.49 274
  -2  -1 -13   47.66    2.73 327
   2   1  14    5.53    3.06 177
   2   1  14    2.55    2.67 214
  -2  -1 -14    1.18    2.47  87
  -2  -1 -14    5.44    0.95 325
   2   1  15   -2.47    2.47 177
   2   1  15    2.08    2.08 212
  -2  -1 -15    0.12    2.83  87
  -2  -1 -15    0.12    0.71 323
   2   1  16    3.18    4.36 178
   2   1  16    1.11    2.47 210
  -2  -1 -16    6.49    4.25  88
   2   1  17   -1.54    3.07 178
   2   1  17    1.00    3.62 209
   2   1  17   -1.89    2.72 440
  -2  -1 -17    0.24    2.95  88
   2   1  18   11.36    3.90 179
   2   1  18    9.10    3.66 207
   2   1  18   10.89    3.79 439
  -2  -1 -18    6.86    4.73  89
  -2  -2  19    4.15    4.04 171
  -2  -2  19    0.59    5.11 262
  -2  -2  18    5.69    4.15 170
  -2  -2  18   19.11    8.28 263
  -2  -2  17   13.13    4.26 169
  -2  -2  17   11.36    4.50 183
  -2  -2  17    2.17    5.34 263
  -2  -2  17    8.34    2.61 421
  -2  -2  16   -0.24    2.60 168
  -2  -2  16    1.72    2.80 184
  -2  -2  16   -1.98    5.75 263
  -2  -2  16    3.10    2.11 421
   2   2 -15   88.33    7.69 379
  -2  -2  15   96.62    6.49 166
  -2  -2  15  109.62    7.78 185
  -2  -2  15   55.36    7.77 264
  -2  -2  15   88.57    7.30 422
   2   2 -14   13.44    2.24 377
  -2  -2  14   12.73    3.06 165
  -2  -2  14    9.57    2.61 185
  -2  -2  14   17.21    4.20 264
  -2  -2  14   11.62    1.73 422
   2   2 -13   99.15    8.01 374
  -2  -2  13   93.22    7.10  53
  -2  -2  13  100.94    5.77 164
  -2  -2  13  101.89    8.19 185
  -2  -2  13   85.77    8.46 264
  -2  -2  13   98.77    6.92 422
   2   2 -12   30.03    2.47 372
  -2  -2  12   26.26    3.31  53
  -2  -2  12   31.20    3.18 163
  -2  -2  12   29.69    4.09 185
  -2  -2  12   30.10    2.48 421
   2   2 -11   91.13    5.07 370
  -2  -2  11   80.46    4.73  53
  -2  -2  11   84.88    4.83 161
  -2  -2  11   82.50    5.86 185
  -2  -2  11   77.05    5.60 421
   2   2 -10    7.42    1.65  70
   2   2 -10   11.33    2.01 367
  -2  -2  10    5.57    1.90  53
  -2  -2  10    4.24    1.53 160
  -2  -2  10    9.48    2.80 185
  -2  -2  10    6.28    1.13 420
   2   2  -9   -0.24    1.41  68
  -2  -2   9   -0.71    1.31  52
  -2  -2   9    0.59    1.65 158
  -2  -2   9   -1.71    1.50 184
  -2  -2   9   -2.81    1.81 264
  -2  -2   9    1.53    0.64 418
   2   2  -8   68.92    3.42  66
   2   2  -8   65.84    4.05 141
  -2  -2   8   59.53    3.69  51
  -2  -2   8   69.39    3.30 156
  -2  -2   8   70.06    5.31 183
  -2  -2   8   52.72    4.19 264
  -2  -2   8   61.56    2.75 416
   2   2  -7  292.97   11.36  64
   2   2  -7  273.63   12.09 140
  -2  -2   7  285.04   10.53  50
  -2  -2   7  281.24    9.47 154
  -2  -2   7  237.26   16.48 263
  -2  -2   7  289.51    9.38 340
  -2  -2   7  266.75   14.34 413
   2   2  -6   -0.71    0.95  61
   2   2  -6   -0.24    0.72 138
  -2  -2   6   -0.97    0.97  48
  -2  -2   6    1.43    0.83 151
  -2  -2   6    2.77    1.38 262
  -2  -2   6    0.24    0.71 344
  -2  -2   6    0.93    0.46 409
   2   2  -5   44.09    2.64  57
   2   2  -5   44.31    2.82 136
   2   2  -5   47.46    3.64 190
   2   2  -5   47.71    2.74 360
  -2  -2   5   44.93    2.58  46
  -2  -2   5   43.24    2.40 147
  -2  -2   5   45.80    2.76 404
   2   2  -4 1544.59   52.49  53
   2   2  -4 1517.62   52.92 132
   2   2  -4 1300.16   77.06 186
   2   2  -4 1681.87   61.97 361
  -2  -2   4 1540.73   51.29  42
  -2  -2   4 1495.74   49.91 143
  -2  -2   4 1182.86   69.38 257
  -2  -2   4 1617.17   56.01 351
   2   2  -3 1246.51   43.25  48
   2   2  -3 1195.64   47.10 127
   2   2  -3 1033.92   51.31 264
   2   2  -3 1054.15   45.64 313
   2   2  -3 1351.05   61.54 363
   2   2  -3 1102.07   55.32 408
   2   2  -3 1312.53   59.29 443
  -2  -2   3 1238.40   41.83  37
  -2  -2   3  944.06   49.13 253
  -2  -2   3 1181.45   41.76 393
   2   2  -2    4.51    0.99  41
   2   2  -2    3.32    1.16 121
   2   2  -2    5.31    1.09 258
   2   2  -2    4.19    1.01 308
   2   2  -2    6.70    1.22 365
   2   2  -2    7.88    1.17 399
  -2  -2   2    7.49    1.33  31
  -2  -2   2    6.05    0.84 131
  -2  -2   2    4.77    1.04 248
  -2  -2   2    6.35    1.34 358
   2   2  -1   89.06    4.31  33
   2   2  -1   92.24    5.23 113
   2   2  -1   82.53    3.89 251
   2   2  -1   92.42    3.55 393
  -2  -2   1   91.86    3.98  23
  -2  -2   1   90.02    3.71 123
  -2  -2   1   78.26    4.19 239
  -2  -2   1   77.64    3.98 310
  -2  -2   1   96.05    4.13 448
   2   2   0  215.60    8.77  25
   2   2   0  198.16    6.77 105
  -2  -2   0  205.55    8.60  15
  -2  -2   0  207.91    8.97 115
  -2  -2   0  186.36    9.61 304
  -2  -2   0  207.68    6.92 363
   2   2   1   12.89    1.42  17
   2   2   1   12.31    1.32  99
   2   2   1    9.50    1.65 290
  -2  -2  -1   10.34    1.62 298
  -2  -2  -1   16.53    1.67 365
   2   2   2  102.68    4.37  12
   2   2   2   99.73    4.00  93
   2   2   2   99.56    4.86 285
  -2  -2  -2  101.71    3.88   3
  -2  -2  -2   97.94    3.60 102
  -2  -2  -2   93.70    5.03 293
   2   2   3    6.68    0.99   8
   2   2   3    5.85    1.34  89
   2   2   3    4.56    1.21 280
  -2  -2  -3    6.06    1.11  98
  -2  -2  -3    4.63    1.34 179
  -2  -2  -3    7.95    1.26 288
   2   2   4  912.74   30.56   5
   2   2   4  926.28   34.16  85
   2   2   4  819.77   36.70 276
  -2  -2  -4  867.70   32.74  95
  -2  -2  -4  946.52   31.39 175
  -2  -2  -4  844.82   35.34 285
   2   2   5   27.94    1.80   3
   2   2   5   24.23    2.15  82
   2   2   5   23.66    2.00 272
  -2  -2  -5   25.18    2.28  93
  -2  -2  -5   27.93    1.79 172
  -2  -2  -5   25.47    2.05 282
   2   2   6   74.93    4.29   1
   2   2   6   73.29    3.92  80
   2   2   6   74.93    3.69 181
   2   2   6   76.46    3.57 233
   2   2   6   62.64    3.82 269
  -2  -2  -6   73.98    3.93  91
  -2  -2  -6   69.13    3.44 170
  -2  -2  -6   65.25    3.65 280
   2   2   7    2.49    1.42  78
   2   2   7    2.49    1.19 180
   2   2   7    0.12    1.19 231
   2   2   7    3.66    1.34 266
  -2  -2  -7   -1.90    1.19  90
  -2  -2  -7    0.95    1.54 168
  -2  -2  -7    1.24    1.24 279
   2   2   8    2.36    1.30  76
   2   2   8    3.31    1.42 180
   2   2   8    0.95    1.66 229
  -2  -2  -8    1.78    1.42  90
  -2  -2  -8    5.79    1.89 166
  -2  -2  -8    3.09    1.73 278
   2   2   9    0.83    2.36  74
   2   2   9    1.06    1.54 179
   2   2   9    1.67    1.07 226
  -2  -2  -9   -0.47    1.65  89
  -2  -2  -9    0.00    2.13 164
  -2  -2  -9   -0.74    1.72 277
   2   2  10   12.63    2.48  73
   2   2  10   11.34    2.13 179
   2   2  10   15.98    1.79 224
  -2  -2 -10   13.46    2.24  89
  -2  -2 -10   15.35    2.72 163
  -2  -2 -10   18.01    3.19 277
   2   2  11   11.57    2.71  72
   2   2  11    9.21    2.13 179
   2   2  11    9.33    2.15 222
  -2  -2 -11   12.52    2.36  89
  -2  -2 -11    8.14    2.60 162
  -2  -2 -11   12.11    3.30 276
   2   2  12  164.32   12.39  70
   2   2  12  191.25   11.69 179
   2   2  12  181.70   10.21 220
  -2  -2 -12  192.79    9.80  89
  -2  -2 -12  163.36   10.15 160
  -2  -2 -12  164.33   11.85 276
   2   2  13   36.60    4.25 179
   2   2  13   42.37    4.22 218
  -2  -2 -13   45.46    5.20  89
   2   2  14    4.61    2.95 179
   2   2  14    1.82    1.82 216
  -2  -2 -14    7.68    3.43  89
   2   2  15    3.66    4.61 180
   2   2  15   10.27    2.81 214
  -2  -2 -15    8.63    4.14  90
   2   2  16    1.54    2.84 180
   2   2  16    4.93    3.21 212
  -2  -2 -16   -2.60    2.96  90
   2   2  17    2.13    3.20 180
   2   2  17   -1.25    3.74 211
  -2  -2 -17    1.07    3.20  90
   2   2  18   -0.24    3.68   1
   2   2  18   -0.83    3.56 181
  -2  -2 -18   -3.80    3.44  91
  -2  -3  18    5.71    3.92 168
  -2  -3  18    8.54    7.08 263
  -2  -3  17    2.14    3.20 167
  -2  -3  17    2.00    3.40 183
  -2  -3  17    2.51    5.22 263
  -2  -3  16   13.87    4.39 166
  -2  -3  16    3.21    4.21 183
  -2  -3  16   -9.65    5.45 264
  -2  -3  16    1.91    2.16 418
   2   3 -15   14.69    2.49 375
  -2  -3  15   18.48    3.55 164
  -2  -3  15   12.89    3.22 184
  -2  -3  15    8.63    4.63 264
  -2  -3  15   18.31    2.54 418
   2   3 -14   33.87    3.79 372
  -2  -3  14   40.26    4.26 163
  -2  -3  14   33.60    4.86 184
  -2  -3  14   30.89    5.71 264
  -2  -3  14   40.31    3.94 418
   2   3 -13   66.38    6.05 370
  -2  -3  13   63.59    5.60  50
  -2  -3  13   72.35    5.92 162
  -2  -3  13   55.28    6.10 184
  -2  -3  13   66.18    4.34 418
   2   3 -12   54.50    3.68 367
  -2  -3  12   38.38    4.05  50
  -2  -3  12   47.72    4.26 160
  -2  -3  12   49.54    5.08 184
  -2  -3  12   46.68    3.59 417
  -2  -3  11  268.08   14.20  50
  -2  -3  11  259.35   12.80 158
  -2  -3  11  248.70   13.53 184
  -2  -3  11  252.15   11.40 416
   2   3 -10   62.41    4.27  67
  -2  -3  10   64.86    3.83  49
  -2  -3  10   63.83    4.15 157
  -2  -3  10   53.54    4.01 184
  -2  -3  10   63.45    4.48 415
   2   3  -9   -4.16    2.14  65
  -2  -3   9    1.68    2.16  48
  -2  -3   9    0.24    2.14 155
  -2  -3   9    2.59    1.79 183
  -2  -3   9    1.68    2.10 264
  -2  -3   9    1.32    0.96 338
  -2  -3   9    2.84    1.35 413
   2   3  -8    2.03    1.31  62
   2   3  -8    0.36    1.21 137
  -2  -3   8    1.93    1.45  47
  -2  -3   8    1.79    1.43 152
  -2  -3   8    1.58    1.78 182
  -2  -3   8    0.00    2.07 264
  -2  -3   8    1.43    0.84 342
  -2  -3   8    0.14    1.13 411
   2   3  -7   74.25    4.08  60
   2   3  -7   73.58    5.49 136
  -2  -3   7   76.28    3.78  46
  -2  -3   7   74.73    4.21 150
  -2  -3   7   71.37    5.32 263
  -2  -3   7   87.11    4.07 345
  -2  -3   7   79.19    3.81 409
   2   3  -6  142.12    6.55  57
   2   3  -6  140.63    7.43 134
  -2  -3   6  149.94    6.07  44
  -2  -3   6  137.50    5.95 147
  -2  -3   6  119.05    7.47 262
  -2  -3   6  144.83    5.06 349
   2   3  -5  382.92   13.70  53
   2   3  -5  387.84   12.71 131
   2   3  -5  380.01   18.26 190
  -2  -3   5  388.71   12.33  41
  -2  -3   5  381.40   11.97 143
  -2  -3   5  334.80   18.91 260
  -2  -3   5  413.77   14.31 353
   2   3  -4   47.34    2.55  49
[truncated: 661,540 more chars]
