# Supplementary material for: Synthesis, crystal structure and Hirshfeld analysis of a new crystalline modification of the radical ion salt octa­methyl­ene­tetra­thia­fulvalenium triiodide (OMTTF)I3
Source: Acta Crystallogr E Crystallogr Commun. 2018 Oct 9;74(Pt 11):1547–52. doi: 10.1107/S2056989018013907 (PMC6218905; doi:10.1107/S2056989018013907)
Supplement: Supplementary file 2 [file e-74-01547-Isup2.hkl]

data_I                                                                          
_shelx_title ' import in P -1'                                                  
_shelx_refln_list_code          4                                               
_shelx_F_calc_maximum      593.65                                               
_exptl_crystal_F_000       968.97                                               
_reflns_d_resolution_high  0.7684                                               
                                                                                
loop_                                                                           
 _space_group_symop_operation_xyz                                               
 'x, y, z'                                                                      
 '-x, -y, -z'                                                                   
                                                                                
_cell_length_a     8.4334                                                       
_cell_length_b    12.1857                                                       
_cell_length_c    14.9874                                                       
_cell_angle_alpha  90.063                                                       
_cell_angle_beta   94.279                                                       
_cell_angle_gamma 104.063                                                       
                                                                                
_shelx_F_squared_multiplier     1.000                                           
                                                                                
loop_                                                                           
 _refln_index_h                                                                 
 _refln_index_k                                                                 
 _refln_index_l                                                                 
 _refln_F_squared_calc                                                          
 _refln_F_squared_meas                                                          
 _refln_F_squared_sigma                                                         
 _refln_observed_status                                                         
   2   0   0      35841.13      36314.60      1013.11 o                         
   3   0   0       2630.97       2596.60        44.29 o                         
   4   0   0       3754.11       3736.63        81.21 o                         
   5   0   0        212.20        232.03        24.80 o                         
   6   0   0       3876.87       3922.48        70.98 o                         
   7   0   0          6.25         10.00        14.64 o                         
   8   0   0        253.37        253.46        15.63 o                         
   9   0   0          3.37        -71.26        93.07 o                         
  10   0   0          0.58         35.48       108.86 o                         
 -10   1   0          9.16       -112.49       145.47 o                         
  -9   1   0         13.68         50.06        84.33 o                         
  -8   1   0         32.08        -18.95        76.76 o                         
  -7   1   0       3990.84       4268.74       129.73 o                         
  -6   1   0        263.73        280.41        14.56 o                         
  -5   1   0       3351.27       3246.18        70.00 o                         
  -4   1   0       7290.73       7097.32       128.07 o                         
  -3   1   0      20567.60      20262.14       352.30 o                         
  -2   1   0      38757.82      38667.48       825.06 o                         
   1   1   0       6465.41       6677.91       130.54 o                         
   2   1   0      10380.90      10365.11       186.19 o                         
   3   1   0       3947.85       4128.51        68.07 o                         
   4   1   0       1916.93       1889.41        50.74 o                         
   5   1   0        788.92        829.65        27.17 o                         
   6   1   0       1887.84       1978.89        80.86 o                         
   7   1   0       1234.37       1191.10        51.88 o                         
   8   1   0          1.64         17.68        35.88 o                         
   9   1   0          4.88         69.85        83.98 o                         
  10   1   0         16.59        299.04       128.11 o                         
 -10   2   0         59.64         -6.23       144.38 o                         
  -9   2   0        157.49        182.50       127.53 o                         
  -8   2   0       1741.20       2115.72       151.38 o                         
  -7   2   0       6262.23       6488.18       191.99 o                         
  -6   2   0         79.71        125.28        27.44 o                         
  -5   2   0       1546.08       1549.37        45.83 o                         
  -4   2   0      18156.84      17978.44       274.02 o                         
  -3   2   0       8759.73       8679.15       126.06 o                         
  -2   2   0        317.10        351.98         8.61 o                         
  -1   2   0         62.37         62.32         6.03 o                         
   0   2   0       1932.97       1993.81        30.26 o                         
   1   2   0       2359.67       2622.81        70.39 o                         
   2   2   0       7549.83       7614.37       122.67 o                         
   3   2   0       6332.96       6679.20       111.75 o                         
   4   2   0       1362.33       1281.91        78.99 o                         
   5   2   0        943.48        975.34        42.20 o                         
   6   2   0        518.84        573.40        35.01 o                         
   7   2   0       6474.04       6282.16       189.02 o                         
   8   2   0       8225.46       8466.56       245.80 o                         
   9   2   0       3014.09       3286.74       233.48 o                         
  10   2   0        230.66        230.60       123.85 o                         
  -9   3   0       1721.15       2037.94       257.59 o                         
  -8   3   0        932.19       1145.82       177.68 o                         
  -7   3   0        993.35       1040.84        72.60 o                         
  -6   3   0       1463.35       1536.29        84.14 o                         
  -5   3   0         87.35         91.09        10.64 o                         
  -4   3   0        129.14        144.14        10.44 o                         
  -3   3   0        651.70        660.91        14.91 o                         
  -2   3   0         87.27        126.36         8.93 o                         
  -1   3   0       3193.12       3237.02        51.38 o                         
   0   3   0       8142.73       8084.30        96.19 o                         
   1   3   0       2525.70       2592.35        50.78 o                         
   2   3   0       1009.45        995.60        36.92 o                         
   3   3   0         38.59         51.43        19.59 o                         
   4   3   0        343.36        359.39        46.18 o                         
   5   3   0      11706.64      11796.69       243.57 o                         
   6   3   0        168.12        170.57        25.79 o                         
   7   3   0       4052.53       4130.22       125.36 o                         
   8   3   0       1097.67       1112.05        80.59 o                         
   9   3   0         72.36        -60.91       124.41 o                         
  -9   4   0        348.61        386.69       147.71 o                         
  -8   4   0       3405.09       3718.04       226.39 o                         
  -7   4   0       1266.11       1350.65        60.68 o                         
  -6   4   0       1584.34       1521.05        37.34 o                         
  -5   4   0       2536.72       2595.23        60.32 o                         
  -4   4   0       3571.59       3620.20        56.68 o                         
  -3   4   0       6123.48       5831.74        78.69 o                         
  -2   4   0       4233.64       4131.34        53.84 o                         
  -1   4   0       7192.76       7080.85       114.81 o                         
   0   4   0      15545.29      15504.76       200.19 o                         
   1   4   0       4180.08       4418.29       102.69 o                         
   2   4   0       3623.30       3606.08       142.14 o                         
   3   4   0       2569.51       2533.20        54.35 o                         
   4   4   0       8585.64       8392.52       200.66 o                         
   5   4   0      23903.81      23881.31       531.36 o                         
   6   4   0         30.40         56.05        32.83 o                         
   7   4   0        114.56         97.78        35.97 o                         
   8   4   0         50.81         64.22        49.81 o                         
   9   4   0        118.94        177.94       148.97 o                         
  -9   5   0        161.22        159.05       101.51 o                         
  -8   5   0        147.12        138.75        63.27 o                         
  -7   5   0       1320.26       1303.50        57.04 o                         
  -6   5   0       2790.96       2869.41        78.33 o                         
  -5   5   0         97.90         92.94        18.10 o                         
  -4   5   0       6324.60       6126.80       111.30 o                         
  -3   5   0      37445.11      36188.14       446.62 o                         
  -2   5   0      79406.27      76820.41      1269.70 o                         
  -1   5   0      42801.64      43017.23       818.00 o                         
   0   5   0      41376.86      41041.41       545.53 o                         
   1   5   0       1178.36       1220.71        34.26 o                         
   2   5   0        168.49        205.11        26.31 o                         
   3   5   0        464.25        458.05        28.96 o                         
   4   5   0        204.33        193.92        35.53 o                         
   5   5   0          5.77         33.05        23.00 o                         
   6   5   0          1.08        -33.33        33.33 o                         
   7   5   0          1.01          6.13        33.34 o                         
   8   5   0          0.31         41.18        62.32 o                         
   9   5   0          8.59         76.62       117.77 o                         
  -9   6   0          0.06       -128.98       133.38 o                         
  -8   6   0         36.93         20.49        57.51 o                         
  -7   6   0        314.25        278.63        45.47 o                         
  -6   6   0       2144.95       2081.02        83.14 o                         
  -5   6   0          6.95        -17.21        23.99 o                         
  -4   6   0      16178.69      16047.80       233.95 o                         
  -3   6   0      24934.51      24647.04       428.32 o                         
  -2   6   0      10767.74      10891.62       239.56 o                         
  -1   6   0       5039.10       5345.82       119.18 o                         
   0   6   0       9173.03       8935.03       139.40 o                         
   1   6   0      18249.73      18014.48       242.36 o                         
   2   6   0       3929.48       4129.31        84.60 o                         
   3   6   0       3480.06       3522.41       116.74 o                         
   4   6   0       3797.34       3815.52       109.77 o                         
   5   6   0        441.11        424.44        37.32 o                         
   6   6   0       1447.48       1741.61       235.76 o                         
   7   6   0        507.32        556.83        86.44 o                         
   8   6   0          8.40        -10.93        70.42 o                         
 -10   7   0        106.99        178.83       152.08 o                         
  -9   7   0        727.67        558.17        98.07 o                         
  -8   7   0         85.93         67.29        16.09 o                         
  -7   7   0        152.84        129.34        28.32 o                         
  -6   7   0      15869.48      16216.92       308.38 o                         
  -5   7   0       2784.20       2807.84        77.11 o                         
  -4   7   0       2216.27       2202.87        51.69 o                         
  -3   7   0        171.30        177.21        21.12 o                         
  -2   7   0        279.91        317.98        20.98 o                         
  -1   7   0        871.13        948.01        48.73 o                         
   0   7   0       1308.27       1297.70        41.23 o                         
   1   7   0       3694.00       3802.99        68.88 o                         
   2   7   0       1804.36       1720.78        81.23 o                         
   3   7   0        509.23        450.68        44.97 o                         
   4   7   0        452.59        340.44        35.39 o                         
   5   7   0       2986.45       2950.75       117.81 o                         
   6   7   0       2344.47       2342.30       120.98 o                         
   7   7   0       1583.15       1706.02       232.98 o                         
   8   7   0        590.08        610.96       125.41 o                         
 -10   8   0        437.57        676.37       108.32 o                         
  -9   8   0         40.25         49.96        83.18 o                         
  -8   8   0        367.08        371.32        43.79 o                         
  -7   8   0        926.03        935.65        45.61 o                         
  -6   8   0       1791.93       1825.46        59.10 o                         
  -5   8   0        752.59        831.61        43.80 o                         
  -4   8   0          0.07          8.53        31.22 o                         
  -3   8   0         58.18         51.87        27.47 o                         
  -2   8   0       3069.57       3283.21        60.14 o                         
  -1   8   0       3862.13       4053.77       109.31 o                         
   0   8   0        376.39        414.60        37.06 o                         
   1   8   0       1375.10       1334.12        45.16 o                         
   2   8   0        210.76        205.36        40.85 o                         
   3   8   0        185.57        233.65        41.82 o                         
   4   8   0        883.86        808.81        77.54 o                         
   5   8   0       4183.51       4326.48       172.78 o                         
   6   8   0        954.76        983.89        91.08 o                         
   7   8   0         19.80         -8.92        86.95 o                         
 -10   9   0        596.83        291.52       107.79 o                         
  -9   9   0       1626.99       1724.42       255.52 o                         
  -8   9   0       1137.95       1166.29        96.30 o                         
  -7   9   0       1665.26       1773.18        70.87 o                         
  -6   9   0        370.77        356.00        37.16 o                         
  -5   9   0       2871.86       2999.01        88.13 o                         
  -4   9   0       4901.68       4849.16        96.93 o                         
  -3   9   0       3791.87       3863.66        98.27 o                         
  -2   9   0        345.58        346.35        35.56 o                         
  -1   9   0        614.32        572.21        34.46 o                         
   0   9   0       1177.09       1312.30        51.24 o                         
   1   9   0       3638.06       3606.99        83.70 o                         
   2   9   0       6821.30       7187.07       193.61 o                         
   3   9   0       4957.68       5440.93       227.32 o                         
   4   9   0       1344.04       1298.96        87.75 o                         
   5   9   0        886.93        912.10        75.83 o                         
   6   9   0         85.45         57.99        66.23 o                         
   7   9   0         70.18        138.66       151.52 o                         
  -9  10   0         10.20        -66.05        80.52 o                         
  -8  10   0        133.85         41.54        70.60 o                         
  -7  10   0          4.05         13.31        36.80 o                         
  -6  10   0        813.76        816.06        55.10 o                         
  -5  10   0        838.31        806.23        64.39 o                         
  -4  10   0       3746.00       3749.58       100.34 o                         
  -3  10   0       4475.44       4688.81       127.39 o                         
  -2  10   0       9337.02       9908.43       176.62 o                         
  -1  10   0        185.96        159.55        31.47 o                         
   0  10   0        723.95        713.81        36.71 o                         
   1  10   0       4396.61       4165.43       115.37 o                         
   2  10   0       2772.77       2833.75       172.09 o                         
   3  10   0        392.21        371.04        43.32 o                         
   4  10   0          2.28        -24.99        35.44 o                         
   5  10   0          3.66        -90.70        90.70 o                         
   6  10   0          1.45         34.75        99.57 o                         
  -9  11   0         13.53         -2.80        99.56 o                         
  -8  11   0          0.12         23.60        46.11 o                         
  -7  11   0        260.04        339.66        60.56 o                         
  -6  11   0       2019.19       1993.51        96.52 o                         
  -5  11   0       2068.82       1912.53        95.21 o                         
  -4  11   0        678.93        725.99        53.75 o                         
  -3  11   0        608.12        573.64        49.74 o                         
  -2  11   0       3383.89       3602.99        95.74 o                         
  -1  11   0       9725.78       9862.24       229.31 o                         
   0  11   0       4640.70       4535.40       209.69 o                         
   1  11   0       3561.80       3692.73       158.68 o                         
   2  11   0       2525.88       2536.76       143.37 o                         
   3  11   0       1324.11       1274.84       147.55 o                         
   4  11   0        946.85       1073.22       118.56 o                         
   5  11   0        427.11        500.06       102.61 o                         
  -8  12   0        447.40        644.85       118.96 o                         
  -7  12   0         77.21         19.29        68.21 o                         
  -6  12   0       1550.73       1511.16       118.24 o                         
  -5  12   0        343.07        261.77        57.14 o                         
  -4  12   0        308.22        313.05        49.92 o                         
  -3  12   0        387.24        278.27        59.33 o                         
  -2  12   0       1172.78       1036.81        71.71 o                         
  -1  12   0          0.23        -33.57        47.05 o                         
   0  12   0         92.22         76.73        51.69 o                         
   1  12   0         62.00         93.51        61.22 o                         
   2  12   0         80.30         54.34        59.72 o                         
   3  12   0        198.94         93.41        90.47 o                         
   4  12   0          9.43        -96.29        99.52 o                         
  -8  13   0        446.21        597.09       190.97 o                         
  -7  13   0         12.61         43.78       171.49 o                         
  -6  13   0         11.56        -11.51        98.62 o                         
  -5  13   0         45.88         34.98        42.40 o                         
  -4  13   0         76.08         16.23        53.99 o                         
  -3  13   0        293.08        269.65        73.33 o                         
  -2  13   0          8.56        -35.60        68.07 o                         
  -1  13   0        387.67        347.04        72.81 o                         
   0  13   0         62.80         73.97        55.69 o                         
   1  13   0         67.90         28.72        60.29 o                         
   2  13   0         13.08        -35.01        67.07 o                         
   3  13   0        514.08        519.00        97.90 o                         
  -7  14   0        187.01         91.82       124.05 o                         
  -6  14   0        198.14        257.34       190.94 o                         
  -5  14   0        670.09        659.41       140.47 o                         
  -4  14   0        149.61        245.89        80.77 o                         
  -3  14   0        129.66         71.70        86.16 o                         
  -2  14   0          0.06        -10.95        94.99 o                         
  -1  14   0        349.95        336.36        93.74 o                         
   0  14   0        149.71         21.75        60.35 o                         
   1  14   0        391.53        396.96        93.74 o                         
   2  14   0        412.17        385.28       101.68 o                         
  -5  15   0        113.03        192.42       153.36 o                         
  -4  15   0        392.46        184.48       174.10 o                         
  -3  15   0        424.65        452.37       109.65 o                         
  -2  15   0         63.24          7.59       157.05 o                         
  -1  15   0        760.20        697.75        88.21 o                         
   0  15   0        278.93        172.65        88.01 o                         
   0 -15   1       1200.39        968.92       122.49 o                         
   1 -15   1        692.52        613.67        98.46 o                         
   2 -15   1        391.09        431.98        91.86 o                         
   3 -15   1         58.48        120.52       128.88 o                         
   4 -15   1         31.13       -111.19       111.19 o                         
   5 -15   1         73.41        379.14       160.81 o                         
  -2 -14   1       2040.47       1801.71       171.84 o                         
  -1 -14   1         58.61        -28.74        74.78 o                         
   0 -14   1         18.80         44.92        76.95 o                         
   1 -14   1        960.53       1033.65        94.56 o                         
   2 -14   1        676.34        769.26        82.03 o                         
   3 -14   1        757.71        755.80        97.01 o                         
   4 -14   1         43.51         -7.37        72.21 o                         
   5 -14   1        267.27        392.21       137.15 o                         
   6 -14   1        277.21        446.13       142.25 o                         
   7 -14   1        108.73        -98.15       115.98 o                         
  -3 -13   1         50.02        113.22       100.81 o                         
  -2 -13   1       1032.82        969.63       116.47 o                         
  -1 -13   1        174.84        101.59        82.38 o                         
   0 -13   1         15.34         53.58        56.43 o                         
   1 -13   1          0.26        -49.43        49.43 o                         
   2 -13   1        195.04        201.12        54.84 o                         
   3 -13   1        186.20        238.42       117.60 o                         
   4 -13   1        945.63        984.13       144.28 o                         
   5 -13   1         42.04         19.18        67.26 o                         
   6 -13   1        515.64        453.85       321.66 o                         
   7 -13   1        759.95        787.60       209.49 o                         
   8 -13   1        758.39        543.60       153.17 o                         
  -4 -12   1          0.11        -58.46        82.38 o                         
  -3 -12   1        838.89        739.73        98.17 o                         
  -2 -12   1        178.92        287.72        83.91 o                         
  -1 -12   1         18.94        -47.98        53.54 o                         
   0 -12   1        490.46        397.05        58.97 o                         
   1 -12   1        823.02        799.64        70.00 o                         
   2 -12   1        164.07        213.13        54.35 o                         
   3 -12   1         62.40        -16.87        47.06 o                         
   4 -12   1       1692.05       1542.29       170.90 o                         
   5 -12   1       1644.34       1753.18        79.04 o                         
   6 -12   1       2473.76       2438.52       188.75 o                         
   7 -12   1        972.59        975.82       123.43 o                         
   8 -12   1         19.85        -12.29       122.12 o                         
  -5 -11   1        375.96        592.37       105.12 o                         
  -4 -11   1        475.51        434.24        98.27 o                         
  -3 -11   1        330.67        170.00        77.80 o                         
  -2 -11   1       1796.72       1676.63       110.29 o                         
  -1 -11   1       1001.05       1069.77        77.48 o                         
   0 -11   1        148.58        215.56        46.62 o                         
   1 -11   1       1414.82       1523.12        72.24 o                         
   2 -11   1       1508.52       1576.47        74.40 o                         
   3 -11   1       7057.12       7016.32       245.46 o                         
   4 -11   1       1710.96       1776.94        88.69 o                         
   5 -11   1       2238.44       2221.50        74.14 o                         
   6 -11   1        373.28        359.35        66.65 o                         
   7 -11   1          1.18         -8.57        53.82 o                         
   8 -11   1        847.61        805.65        91.20 o                         
   9 -11   1         36.83        -59.55       103.43 o                         
  -6 -10   1         49.61         68.44        90.42 o                         
  -5 -10   1        282.26        283.60        83.29 o                         
  -4 -10   1        745.90        920.38       132.91 o                         
  -3 -10   1       1373.68       1402.73       181.38 o                         
  -2 -10   1       3437.01       3389.64       142.55 o                         
  -1 -10   1       2306.73       2383.03        76.63 o                         
   0 -10   1       2362.81       2377.55        73.33 o                         
   1 -10   1         56.71         26.51        32.80 o                         
   2 -10   1       2398.23       2419.53        69.11 o                         
   3 -10   1       8073.82       8496.83       207.93 o                         
   4 -10   1        644.15        620.02        45.71 o                         
   5 -10   1        550.82        519.56        34.55 o                         
   6 -10   1        527.44        466.81        58.21 o                         
   7 -10   1          1.41         42.61        44.12 o                         
   8 -10   1          3.58        -40.98        54.10 o                         
   9 -10   1         41.45        -16.05        92.21 o                         
  -7  -9   1         29.07        111.41       120.61 o                         
  -6  -9   1         88.94        115.70        76.00 o                         
  -5  -9   1        685.36        498.07        91.99 o                         
  -4  -9   1       2264.91       2220.53       130.16 o                         
  -3  -9   1         89.49        194.34        48.76 o                         
  -2  -9   1          3.56         25.63        33.84 o                         
  -1  -9   1      11951.43      12444.01       244.05 o                         
   0  -9   1      10826.04      11278.49       185.88 o                         
   1  -9   1      11056.77      11793.57       186.93 o                         
   2  -9   1       6891.48       6774.46       122.86 o                         
   3  -9   1       8180.83       8506.37       170.09 o                         
   4  -9   1        677.17        649.83        34.36 o                         
   5  -9   1       2429.73       2574.43        73.61 o                         
   6  -9   1       2299.52       2445.87       113.50 o                         
   7  -9   1       1183.25       1317.04        80.81 o                         
   8  -9   1        261.35        265.42        94.69 o                         
   9  -9   1        148.28        111.14        94.92 o                         
  10  -9   1         44.63        -24.11       106.00 o                         
  -7  -8   1         76.99         57.72        89.40 o                         
  -6  -8   1       2349.43       2449.90       147.95 o                         
  -5  -8   1       2506.18       2773.68       165.87 o                         
  -4  -8   1       2317.81       2508.09       206.02 o                         
  -3  -8   1       2521.20       2573.11       121.77 o                         
  -2  -8   1       1080.40       1090.91        49.01 o                         
  -1  -8   1       8383.72       8801.80       148.40 o                         
   0  -8   1        126.38        141.33        34.87 o                         
   1  -8   1        537.52        551.00        36.01 o                         
   2  -8   1       1489.62       1412.48        41.40 o                         
   3  -8   1         18.45         21.92        37.79 o                         
   4  -8   1         83.40         38.05        20.11 o                         
   5  -8   1        931.24        954.85        41.40 o                         
   6  -8   1       1651.17       1668.77        56.83 o                         
   7  -8   1       2299.81       2391.20        98.13 o                         
   8  -8   1        727.18        764.85        59.72 o                         
   9  -8   1         14.75        181.37        92.80 o                         
  10  -8   1        445.26        469.17       167.14 o                         
  -8  -7   1       2411.77       2626.14       272.53 o                         
  -7  -7   1          3.01         -3.40       109.01 o                         
  -6  -7   1         19.77         15.81        31.32 o                         
  -5  -7   1        332.80        400.27        64.56 o                         
  -4  -7   1        254.08        221.65        35.50 o                         
  -3  -7   1       1016.50        970.16        65.43 o                         
  -2  -7   1       1153.40       1167.27        50.80 o                         
  -1  -7   1        706.62        677.84        35.61 o                         
   0  -7   1       2929.54       3060.07        65.54 o                         
   1  -7   1       1021.24       1011.10        37.36 o                         
   2  -7   1        708.82        753.97        32.98 o                         
   3  -7   1       3477.94       3351.45        71.16 o                         
   4  -7   1       3814.30       3756.68        68.02 o                         
   5  -7   1       2876.65       3052.01        70.88 o                         
   6  -7   1        274.03        279.78        25.00 o                         
   7  -7   1       2395.34       2450.72       149.50 o                         
   8  -7   1       3495.62       3692.20       131.61 o                         
   9  -7   1        494.12        590.73        89.79 o                         
  10  -7   1       1229.06       1463.70       268.46 o                         
  -8  -6   1       3480.86       3518.93       238.46 o                         
  -7  -6   1        249.80        328.25        53.86 o                         
  -6  -6   1        542.47        511.68        50.18 o                         
  -5  -6   1       1012.54       1073.39        70.81 o                         
  -4  -6   1       6819.84       6824.55       322.10 o                         
  -3  -6   1       6611.42       6731.15       154.75 o                         
  -2  -6   1      11026.37      11525.04       178.02 o                         
  -1  -6   1        377.13        315.29        24.29 o                         
   0  -6   1       7710.52       8369.76       147.08 o                         
   1  -6   1       4907.23       4879.78        97.27 o                         
   2  -6   1       7028.91       6653.16       100.80 o                         
   3  -6   1      19710.38      19311.00       273.11 o                         
   4  -6   1       2924.24       2784.31        49.19 o                         
   5  -6   1        406.25        414.01        21.18 o                         
   6  -6   1       2833.64       2884.76        71.98 o                         
   7  -6   1       8736.46       8869.64       210.29 o                         
   8  -6   1       2217.18       2230.80        88.19 o                         
   9  -6   1        267.71        308.96       146.23 o                         
  10  -6   1         13.27        -79.88       119.82 o                         
  -9  -5   1        285.21        380.43       213.30 o                         
  -8  -5   1         39.55        149.72        73.64 o                         
  -7  -5   1        222.60        227.75        49.46 o                         
  -6  -5   1        152.35        179.49        40.60 o                         
  -5  -5   1        459.91        529.54        61.12 o                         
  -4  -5   1        848.62        900.97        42.08 o                         
  -3  -5   1       5075.20       5101.22       174.59 o                         
  -2  -5   1       6485.41       6509.66       108.70 o                         
  -1  -5   1        700.70        892.93        44.36 o                         
   0  -5   1      12397.37      12160.09       201.26 o                         
   1  -5   1      11297.93      10830.44       138.92 o                         
   2  -5   1         11.86         -1.39        12.79 o                         
   3  -5   1         56.42         93.70        11.38 o                         
   4  -5   1      11664.86      11279.41       165.68 o                         
   5  -5   1       2616.10       2586.64        63.50 o                         
   6  -5   1        772.44        753.72        35.61 o                         
   7  -5   1        127.59        102.08        19.75 o                         
   8  -5   1          9.83          4.36        52.42 o                         
   9  -5   1         43.72        -64.53        76.22 o                         
  10  -5   1          0.51         67.06       161.96 o                         
  -9  -4   1          8.03        118.36       196.04 o                         
  -8  -4   1         17.33         10.92        59.68 o                         
  -7  -4   1         25.19         50.72        34.67 o                         
  -6  -4   1        361.92        361.94        44.75 o                         
  -5  -4   1        149.34        152.06        34.60 o                         
  -4  -4   1         46.20         30.54        29.24 o                         
  -3  -4   1      20249.46      20349.40       479.14 o                         
  -2  -4   1       7786.10       7219.68       169.10 o                         
  -1  -4   1     135577.58     129462.92      1789.27 o                         
   0  -4   1      94415.54      87513.38      1355.92 o                         
   1  -4   1      37995.78      36187.07       445.28 o                         
   2  -4   1       1685.30       1703.16        29.56 o                         
   3  -4   1       7123.05       6924.41       185.04 o                         
   4  -4   1       6791.77       6610.71       130.31 o                         
   5  -4   1      11735.90      11817.73       216.03 o                         
   6  -4   1       3622.80       3704.07       131.15 o                         
   7  -4   1       1330.60       1405.15        56.05 o                         
   8  -4   1        291.13        339.11        60.37 o                         
   9  -4   1         49.49         44.71       162.70 o                         
  10  -4   1        462.49        429.23       183.28 o                         
  -9  -3   1          1.14         76.58       148.40 o                         
  -8  -3   1       1607.82       1762.72        93.26 o                         
  -7  -3   1       1977.51       1950.08       134.04 o                         
  -6  -3   1       1178.71       1140.25        50.87 o                         
  -5  -3   1       3578.99       3662.45       131.12 o                         
  -4  -3   1      16200.23      16722.90       380.84 o                         
  -3  -3   1      62385.27      60366.49      1547.33 o                         
  -2  -3   1       5571.07       5751.71       124.62 o                         
  -1  -3   1       2049.34       1993.90        38.20 o                         
   0  -3   1        464.52        522.18        20.72 o                         
   1  -3   1        214.36        220.83        10.79 o                         
   2  -3   1         14.42         43.35         8.70 o                         
   3  -3   1         18.47          2.02         8.62 o                         
   4  -3   1        652.77        682.41        18.37 o                         
   5  -3   1       1676.08       1559.39        50.46 o                         
   6  -3   1       4989.98       5242.84       173.94 o                         
   7  -3   1         60.90         92.70        12.35 o                         
   8  -3   1        774.37        646.05       104.61 o                         
   9  -3   1        167.44        345.59       144.03 o                         
  10  -3   1         26.74       -106.27       147.67 o                         
 -10  -2   1        294.27        531.06       191.68 o                         
  -9  -2   1         80.20        -12.87        92.94 o                         
  -8  -2   1        563.41        612.14        46.91 o                         
  -7  -2   1        471.43        556.86        35.44 o                         
  -6  -2   1       3064.70       3150.41        75.91 o                         
  -5  -2   1       8025.78       8281.49       187.79 o                         
  -4  -2   1       5969.56       5826.95       171.49 o                         
  -3  -2   1       3198.39       3538.93        71.49 o                         
  -2  -2   1       3133.97       3255.38        70.60 o                         
  -1  -2   1        268.16        267.75        10.07 o                         
   0  -2   1        102.44        116.43         7.66 o                         
   1  -2   1        952.88        949.49        17.64 o                         
   2  -2   1          1.41         29.31         6.77 o                         
   3  -2   1        233.58        250.06        10.71 o                         
   4  -2   1        530.38        585.86        16.54 o                         
   5  -2   1       4355.42       4297.28       102.49 o                         
   6  -2   1       2460.33       2502.46        47.21 o                         
   7  -2   1      10222.27      10712.08       232.60 o                         
   8  -2   1      10622.51      12080.75       663.47 o                         
   9  -2   1       1660.89       1645.59       227.48 o                         
  10  -2   1         33.01         30.78       154.27 o                         
 -10  -1   1       2068.22       2284.72       261.28 o                         
  -9  -1   1          7.64         82.21        82.89 o                         
  -8  -1   1        314.62        327.67        23.88 o                         
  -7  -1   1         45.56          3.53        21.77 o                         
  -6  -1   1        812.58        855.91        44.98 o                         
  -5  -1   1       4989.93       5289.72       133.64 o                         
  -4  -1   1      10745.56      10576.58       222.59 o                         
  -3  -1   1       1694.71       1734.32        32.49 o                         
  -2  -1   1       2317.96       2390.30        65.43 o                         
  -1  -1   1       1220.71       1239.20        20.20 o                         
   1  -1   1       5130.99       4918.10        57.92 o                         
   2  -1   1       2213.34       2281.16        33.93 o                         
   3  -1   1          9.13          7.39         7.45 o                         
   4  -1   1      32772.92      32957.74       761.00 o                         
   5  -1   1      35624.93      34852.88       779.55 o                         
   6  -1   1       5244.18       5553.78       100.69 o                         
   7  -1   1       1684.74       1628.78        46.93 o                         
   8  -1   1        204.50        227.41        28.35 o                         
   9  -1   1         27.78         24.92       119.09 o                         
  10  -1   1         62.48         84.65       182.12 o                         
 -10   0   1         16.80       -105.53       105.53 o                         
  -9   0   1        971.85       1242.28       128.22 o                         
  -8   0   1        161.05        152.81        63.59 o                         
  -7   0   1        144.49        158.51        15.43 o                         
  -6   0   1        757.47        854.66        33.70 o                         
  -5   0   1       2434.17       2591.37        53.03 o                         
  -4   0   1       7313.35       7132.28       162.12 o                         
  -3   0   1       5758.94       5853.70       119.21 o                         
  -2   0   1       2536.02       2615.38        42.87 o                         
   1   0   1        329.74        373.80        11.56 o                         
   2   0   1      31261.14      31385.32       473.41 o                         
   3   0   1      20805.18      20257.72       255.33 o                         
   4   0   1      37969.96      38913.48      1094.97 o                         
   5   0   1      13239.64      13383.78       273.12 o                         
   6   0   1         81.98         58.56        17.48 o                         
   7   0   1         32.78         33.29        23.40 o                         
   8   0   1         83.41         96.36        25.39 o                         
   9   0   1        107.51        304.16       204.85 o                         
  10   0   1          4.56        -89.41       164.89 o                         
 -10   1   1         49.93        104.80       117.99 o                         
  -9   1   1          7.67         -2.48        99.12 o                         
  -8   1   1        174.53        157.96        71.24 o                         
  -7   1   1        218.15        150.74        33.91 o                         
  -6   1   1         67.66         49.32        26.63 o                         
  -5   1   1        824.84        863.90        44.16 o                         
  -4   1   1       8851.13       9054.45       170.26 o                         
  -3   1   1     112326.33     113506.19      5240.83 o                         
  -2   1   1     144777.52     164126.55      7848.33 o                         
  -1   1   1      20645.50      20818.96       237.42 o                         
   1   1   1         68.26         73.55         7.60 o                         
   2   1   1         66.35         75.72         8.53 o                         
   3   1   1       5202.46       5258.70        87.13 o                         
   4   1   1       7292.09       7571.33       160.80 o                         
   5   1   1        708.30        747.04        30.08 o                         
   6   1   1        718.77        765.69        42.20 o                         
   7   1   1        203.48        212.52        29.14 o                         
   8   1   1         26.01          9.37        39.84 o                         
   9   1   1        242.21        119.22       119.53 o                         
  10   1   1        218.19        275.23       218.79 o                         
  -8   2   1        644.87        870.03       145.19 o                         
  -7   2   1       1841.20       1851.14        87.48 o                         
  -6   2   1      10539.01      11433.66       385.72 o                         
  -5   2   1      19039.82      19475.25       520.56 o                         
  -4   2   1      16825.96      17167.28       350.07 o                         
  -3   2   1      34684.49      34951.64       622.40 o                         
  -2   2   1       1517.78       1592.28        19.39 o                         
  -1   2   1       3724.21       3615.27        46.63 o                         
   0   2   1       7257.32       7318.32       157.49 o                         
   1   2   1       2473.11       2605.01        49.98 o                         
   2   2   1        413.44        466.76        36.66 o                         
   3   2   1       4079.31       4196.25        67.45 o                         
   4   2   1       3654.94       3607.50       111.94 o                         
   5   2   1       4398.51       4464.06       222.45 o                         
   6   2   1       1519.73       1604.86        72.55 o                         
   7   2   1         55.57         39.86        26.38 o                         
   8   2   1          0.07         -0.58        35.20 o                         
   9   2   1         33.79        123.07       103.47 o                         
  10   2   1        141.01        170.04       183.23 o                         
  -8   3   1        364.28        484.21       128.29 o                         
  -7   3   1      13989.94      14477.76       499.93 o                         
  -6   3   1      19517.53      20483.31       493.41 o                         
  -5   3   1       5102.55       5482.80       131.15 o                         
  -4   3   1         20.74         40.08        10.65 o                         
  -3   3   1        966.41        956.77        22.26 o                         
  -2   3   1       1186.57       1194.69        29.94 o                         
  -1   3   1        391.35        386.47        15.96 o                         
   0   3   1       1031.26       1124.91        35.13 o                         
   1   3   1        389.17        420.13        18.19 o                         
   2   3   1          1.50        -11.36        12.25 o                         
   3   3   1        813.47        828.75        29.31 o                         
   4   3   1       3090.07       3133.17       105.57 o                         
   5   3   1      13704.28      13678.97       317.00 o                         
   6   3   1       6385.24       6587.06       175.45 o                         
   7   3   1       3259.86       3383.71       190.31 o                         
   8   3   1        157.49         97.09        76.54 o                         
   9   3   1        194.48        115.30       132.74 o                         
  -7   4   1         11.93        -12.74        36.73 o                         
  -6   4   1        414.51        398.12        32.65 o                         
  -5   4   1       2179.06       2295.20        67.45 o                         
  -4   4   1        620.21        662.06        23.69 o                         
  -3   4   1        145.69        159.02        12.12 o                         
  -2   4   1       1725.54       1786.74        27.70 o                         
  -1   4   1        173.84        214.75        13.61 o                         
   0   4   1        181.33        191.65        13.48 o                         
   1   4   1       2289.94       2269.77       107.00 o                         
   2   4   1      16334.10      16372.10       304.92 o                         
   3   4   1       9557.41       9217.83       176.13 o                         
   4   4   1       8467.65       8555.23       274.31 o                         
   5   4   1      12593.88      12265.90       423.89 o                         
   6   4   1        502.91        521.43        39.64 o                         
   7   4   1         50.13          5.48        33.38 o                         
   8   4   1        781.03        843.34        83.14 o                         
   9   4   1        598.61        674.50       136.75 o                         
  -8   5   1        281.97        150.64        93.10 o                         
  -7   5   1       1006.55        908.82        55.11 o                         
  -6   5   1       3482.00       3502.79        66.20 o                         
  -5   5   1       4966.35       5040.95        94.75 o                         
  -4   5   1      14434.71      14613.86       227.41 o                         
  -3   5   1       4495.86       4438.47       102.63 o                         
  -2   5   1       4110.53       3952.75        91.44 o                         
  -1   5   1       4426.23       4552.74        74.13 o                         
   0   5   1       6997.49       6734.40       100.93 o                         
   1   5   1      39507.00      40559.58       869.61 o                         
   2   5   1      74298.85      75479.38      2049.73 o                         
   3   5   1      18852.66      19398.22       453.45 o                         
   4   5   1        252.28        316.75        45.73 o                         
   5   5   1         67.63         85.34        31.57 o                         
   6   5   1          1.87        -15.50        34.10 o                         
   7   5   1         47.41         16.92        41.85 o                         
   8   5   1          0.14        -15.16        73.35 o                         
   9   5   1          9.10        136.86       144.98 o                         
  -9   6   1         75.00         75.49       115.80 o                         
  -8   6   1         24.96         39.53        59.06 o                         
  -7   6   1         42.33         35.32        27.56 o                         
  -6   6   1        480.64        524.68        25.25 o                         
  -5   6   1       9143.67       8802.19       201.69 o                         
  -4   6   1       5764.33       5643.57        94.57 o                         
  -3   6   1      19203.08      19492.76       299.16 o                         
  -2   6   1        297.21        260.17        23.49 o                         
  -1   6   1       2670.64       2783.76        51.49 o                         
   0   6   1         21.10         -2.15        21.16 o                         
   1   6   1       1857.21       1850.59        74.83 o                         
   2   6   1        265.84        314.73        43.37 o                         
   3   6   1       1125.65       1211.90        48.55 o                         
   4   6   1        771.68        779.78        43.31 o                         
   5   6   1        184.84        229.18        33.51 o                         
   6   6   1         23.27         86.38        56.74 o                         
   7   6   1         45.74         -4.22        45.62 o                         
   8   6   1        126.53        -11.34        65.18 o                         
 -10   7   1         28.82       -120.92       120.92 o                         
  -9   7   1        248.27        313.31       104.09 o                         
  -8   7   1          1.03         60.74        57.75 o                         
  -7   7   1       1075.13       1065.32        47.51 o                         
  -6   7   1      10505.27      10526.05       197.98 o                         
  -5   7   1       9289.85       9380.07       163.64 o                         
  -4   7   1         14.06         34.99        21.02 o                         
  -3   7   1       2199.91       2220.60        59.99 o                         
  -2   7   1      18383.89      18881.26       330.15 o                         
  -1   7   1      13726.97      13653.34       235.06 o                         
   0   7   1       3808.24       3923.85        71.42 o                         
   1   7   1       4607.78       4713.17        87.31 o                         
   2   7   1       4256.55       4298.37       121.28 o                         
   3   7   1       3558.47       3471.79       132.72 o                         
   4   7   1       4476.48       4232.06       115.38 o                         
   5   7   1       1304.94       1152.47        63.60 o                         
   6   7   1        939.14        966.75        59.65 o                         
   7   7   1         51.51         99.84        70.63 o                         
   8   7   1         71.52        111.44       112.96 o                         
 -10   8   1        121.91        170.08        97.42 o                         
  -9   8   1       3722.79       3611.19       276.70 o                         
  -8   8   1       2169.20       2397.46       110.80 o                         
  -7   8   1       1058.20       1179.05        49.41 o                         
  -6   8   1        447.22        492.31        37.62 o                         
  -5   8   1        284.57        325.11        35.11 o                         
  -4   8   1       2398.95       2457.48        82.46 o                         
  -3   8   1       2497.17       2640.98        86.80 o                         
  -2   8   1        940.43        969.77        38.11 o                         
  -1   8   1          4.47         32.64        25.40 o                         
   0   8   1        864.14        855.63        38.99 o                         
   1   8   1        895.30        947.13        41.82 o                         
   2   8   1          4.33        -10.60        30.80 o                         
   3   8   1        208.63        224.31        48.15 o                         
   4   8   1        932.78        791.20        75.27 o                         
   5   8   1       1579.53       1368.35        66.74 o                         
   6   8   1         35.68         43.45        55.31 o                         
   7   8   1          8.98         72.37       135.17 o                         
 -10   9   1         51.90        -35.18       202.64 o                         
  -9   9   1        776.72        656.45       131.07 o                         
  -8   9   1          3.04         35.43        34.62 o                         
  -7   9   1        408.90        516.18        46.32 o                         
  -6   9   1       1416.34       1447.52        61.11 o                         
  -5   9   1       1061.49       1140.10        55.29 o                         
  -4   9   1         35.78         60.04        21.99 o                         
  -3   9   1         25.17        -14.68        24.79 o                         
  -2   9   1          1.51         45.34        23.97 o                         
  -1   9   1        111.39        113.41        25.72 o                         
   0   9   1          9.26        -26.59        26.59 o                         
   1   9   1        156.54        204.01        41.73 o                         
   2   9   1       4366.29       4155.08       132.07 o                         
   3   9   1       1781.50       1683.98        88.36 o                         
   4   9   1        103.72        224.09        80.46 o                         
   5   9   1          5.17        -22.67        64.98 o                         
   6   9   1       2664.15       2326.94       179.26 o                         
   7   9   1        961.32       1060.70       169.19 o                         
  -9  10   1        104.15        -26.42        87.85 o                         
  -8  10   1        282.01        318.72        59.30 o                         
  -7  10   1        832.34        783.29        59.77 o                         
  -6  10   1       2230.11       2280.40        91.67 o                         
  -5  10   1       1859.03       1890.78        75.59 o                         
  -4  10   1       2565.11       2612.28        89.91 o                         
  -3  10   1        370.93        368.24        34.22 o                         
  -2  10   1       1627.48       1660.74        54.35 o                         
  -1  10   1      10698.53      11359.07       214.47 o                         
   0  10   1       6663.33       6662.71       186.83 o                         
   1  10   1       3929.79       3641.01       110.19 o                         
   2  10   1       2095.88       1991.84       109.13 o                         
   3  10   1         26.20        -44.96        88.13 o                         
   4  10   1        312.58        382.42        83.48 o                         
   5  10   1         11.72        -73.76        75.35 o                         
   6  10   1        380.60        333.45       100.96 o                         
  -9  11   1          1.00         43.84        99.64 o                         
  -8  11   1          1.19        -28.13        82.70 o                         
  -7  11   1         49.85        103.19        56.19 o                         
  -6  11   1        415.69        413.91        64.63 o                         
  -5  11   1        743.55        659.71        56.56 o                         
  -4  11   1        189.13        192.66        39.55 o                         
  -3  11   1        361.81        355.73        50.17 o                         
  -2  11   1        342.39        397.81        45.54 o                         
  -1  11   1       4468.72       4557.65       125.73 o                         
   0  11   1        143.36        196.60        30.62 o                         
   1  11   1        657.12        638.30        76.75 o                         
   2  11   1       1026.93       1031.67        98.74 o                         
   3  11   1        847.25        786.28       111.73 o                         
   4  11   1        196.30        -23.19        87.18 o                         
   5  11   1        264.46        153.97        84.71 o                         
  -8  12   1        296.76        204.51       144.04 o                         
  -7  12   1        548.75        668.59       126.66 o                         
  -6  12   1         79.08        109.90        55.82 o                         
  -5  12   1        649.51        689.89        59.43 o                         
  -4  12   1       4287.00       4434.77       245.08 o                         
  -3  12   1       2765.32       2921.10       126.03 o                         
  -2  12   1       2162.82       2142.14        97.69 o                         
  -1  12   1       1645.44       1647.97        93.33 o                         
   0  12   1       1652.18       1812.20        88.18 o                         
   1  12   1        696.41        870.92       105.12 o                         
   2  12   1        728.45        810.13        99.59 o                         
   3  12   1        580.97        397.68       121.46 o                         
   4  12   1        601.73        445.93       106.31 o                         
  -8  13   1         70.78         95.28       162.34 o                         
  -7  13   1         22.33         -0.59       161.78 o                         
  -6  13   1        751.92        622.93       130.00 o                         
  -5  13   1       1268.29       1180.54       106.43 o                         
  -4  13   1       1427.38       1383.45       113.37 o                         
  -3  13   1        753.54        622.06        93.11 o                         
  -2  13   1        311.46        325.51        65.02 o                         
  -1  13   1          5.65         34.42        59.39 o                         
   0  13   1        157.84        138.24        73.75 o                         
   1  13   1          3.40         31.24        71.34 o                         
   2  13   1          5.97         -0.11        73.15 o                         
   3  13   1         58.68       -100.55       136.83 o                         
  -7  14   1        380.41        387.49       136.77 o                         
  -6  14   1        531.06        459.12       133.61 o                         
  -5  14   1         83.64         22.52       139.98 o                         
  -4  14   1          4.87         63.87        62.05 o                         
  -3  14   1        111.31        126.51        76.32 o                         
  -2  14   1        204.61        315.74        74.87 o                         
  -1  14   1          1.26        -14.38        57.70 o                         
   0  14   1          6.98        -51.84        73.48 o                         
   1  14   1        161.84         45.07        72.27 o                         
   2  14   1          0.01        -70.46        72.55 o                         
  -5  15   1         63.48        131.06       122.58 o                         
  -4  15   1        224.22        302.72       136.33 o                         
  -3  15   1        170.41        109.49       104.41 o                         
  -2  15   1        160.06         97.03        86.12 o                         
  -1  15   1        644.67        614.01        93.01 o                         
   0  15   1         37.66       -114.73       114.73 o                         
   0 -15   2        448.16        370.34        83.31 o                         
   1 -15   2        906.22        962.82       114.79 o                         
   2 -15   2       2593.25       2450.50       177.77 o                         
   3 -15   2       2802.62       2686.95       180.06 o                         
   4 -15   2        701.43        611.86       161.44 o                         
   5 -15   2        145.24        131.19        99.01 o                         
  -2 -14   2        109.51         75.13        95.13 o                         
  -1 -14   2          2.84         12.94        84.38 o                         
   0 -14   2         89.33        144.38        68.57 o                         
   1 -14   2         40.58         71.81        58.10 o                         
   2 -14   2        316.42        279.23        78.63 o                         
   3 -14   2         30.61         -6.84        63.71 o                         
   4 -14   2       1053.36       1064.51       113.24 o                         
   5 -14   2        586.01        495.39       119.09 o                         
   6 -14   2        143.10         60.49       129.08 o                         
   7 -14   2         38.95        -87.81        89.40 o                         
  -3 -13   2          0.40         22.68        88.61 o                         
  -2 -13   2        545.18        334.15       101.02 o                         
  -1 -13   2       1597.66       1593.51       108.35 o                         
   0 -13   2       1459.25       1586.31       133.59 o                         
   1 -13   2         37.01         -5.32        52.00 o                         
   2 -13   2        135.69        102.24        56.68 o                         
   3 -13   2        691.25        698.63       114.45 o                         
   4 -13   2        312.88        266.66        66.46 o                         
   5 -13   2        624.61        776.68       104.61 o                         
   6 -13   2        742.58        758.21       104.84 o                         
   7 -13   2        170.24        -18.95       103.49 o                         
   8 -13   2         66.81        205.44       127.52 o                         
  -4 -12   2          2.15         65.35        93.88 o                         
  -3 -12   2         73.24        142.08        81.89 o                         
  -2 -12   2        337.82        268.31        76.27 o                         
  -1 -12   2        119.04        159.94        65.12 o                         
   0 -12   2          0.26         21.09        54.35 o                         
   1 -12   2        141.53        102.06       108.59 o                         
   2 -12   2          7.26          6.08        53.79 o                         
   3 -12   2        382.63        407.12        71.13 o                         
   4 -12   2          1.21        -49.94        49.94 o                         
   5 -12   2        360.39        318.25        44.49 o                         
   6 -12   2        271.86        138.69        76.11 o                         
   7 -12   2         13.68          9.73        83.82 o                         
   8 -12   2         88.44        331.60       125.04 o                         
  -5 -11   2        299.34        193.30        95.67 o                         
  -4 -11   2        440.56        416.18        99.83 o                         
  -3 -11   2          0.24         17.05        71.35 o                         
  -2 -11   2         68.30        -24.40        71.73 o                         
  -1 -11   2          4.21        -13.41        50.75 o                         
   0 -11   2        107.59         52.53        57.99 o                         
   1 -11   2        189.66        273.03        47.51 o                         
   2 -11   2       1381.17       1337.28        65.90 o                         
   3 -11   2       3113.38       2964.40       115.07 o                         
   4 -11   2       1721.17       1626.91        83.27 o                         
   5 -11   2        994.91        876.45        54.83 o                         
   6 -11   2        378.88        402.06        69.90 o                         
   7 -11   2       1755.46       1606.30       161.48 o                         
   8 -11   2       1276.69       1316.66       106.38 o                         
   9 -11   2          1.06        -50.29       123.85 o                         
  -6 -10   2         33.99         -5.04       111.89 o                         
  -5 -10   2       1350.25       1234.95       128.21 o                         
  -4 -10   2       1417.82       1617.31       221.59 o                         
  -3 -10   2       2112.07       2159.34       121.10 o                         
  -2 -10   2       2783.70       2624.41       128.55 o                         
  -1 -10   2       5568.21       5715.76       136.31 o                         
   0 -10   2       8939.44       9233.41       181.06 o                         
   1 -10   2      10921.76      11496.17       200.49 o                         
   2 -10   2       7692.88       7750.55       146.54 o                         
   3 -10   2       4586.60       4617.87       119.32 o                         
   4 -10   2        165.92        144.63        38.71 o                         
   5 -10   2        332.27        340.28        34.51 o                         
   6 -10   2       1976.44       2088.59        90.62 o                         
   7 -10   2       1285.77       1286.83        75.81 o                         
   8 -10   2        100.92         63.58        52.16 o                         
   9 -10   2        195.70        155.15        86.61 o                         
  -7  -9   2          0.24        -31.07       115.14 o                         
  -6  -9   2         50.70         51.02       168.66 o                         
  -5  -9   2         12.08         11.54        75.96 o                         
  -4  -9   2        120.14        180.92        64.43 o                         
  -3  -9   2          5.64         65.20        51.14 o                         
  -2  -9   2         24.57         44.66        33.01 o                         
  -1  -9   2       3206.09       3117.08        93.43 o                         
   0  -9   2       9351.47       9717.75       240.51 o                         
   1  -9   2         65.83         33.13        28.80 o                         
   2  -9   2       5625.12       5698.04       132.99 o                         
   3  -9   2       5851.12       5768.12       159.78 o                         
   4  -9   2       9343.62       8865.98       226.82 o                         
   5  -9   2        668.98        652.90        29.60 o                         
   6  -9   2        139.07        138.45        35.28 o                         
   7  -9   2         84.64         87.25        41.50 o                         
   8  -9   2        208.06        214.88        50.11 o                         
   9  -9   2          2.95         41.37        83.62 o                         
  10  -9   2          0.52         22.47       114.33 o                         
  -7  -8   2        201.41        397.39       196.25 o                         
  -6  -8   2          8.38        114.00        85.06 o                         
  -5  -8   2          9.02        -32.16        55.28 o                         
  -4  -8   2       2825.36       3038.15       132.85 o                         
  -3  -8   2      11854.02      11750.19       340.89 o                         
  -2  -8   2       4309.37       4540.37       110.47 o                         
  -1  -8   2       8208.09       8376.22       218.04 o                         
   0  -8   2       6687.85       6945.04       125.45 o                         
   1  -8   2        612.84        588.88        44.25 o                         
   2  -8   2        351.32        357.70        31.49 o                         
   3  -8   2       6199.37       6357.36       148.82 o                         
   4  -8   2       3935.72       3884.03        71.99 o                         
   5  -8   2       6998.43       7166.45       132.26 o                         
   6  -8   2       2453.61       2366.09        69.92 o                         
   7  -8   2       1049.21        963.47        56.72 o                         
   8  -8   2        872.60        824.58        76.00 o                         
   9  -8   2       1003.45       1105.52       143.38 o                         
  10  -8   2        926.22        631.76       171.60 o                         
  -8  -7   2        629.02        714.12       243.05 o                         
  -7  -7   2        767.97        672.38       149.04 o                         
  -6  -7   2        119.04         93.70        56.87 o                         
  -5  -7   2       1620.73       1606.73        92.82 o                         
  -4  -7   2       7478.44       7596.87       281.86 o                         
  -3  -7   2      11559.99      12084.05       265.57 o                         
  -2  -7   2          8.76         29.57        27.77 o                         
  -1  -7   2        120.39         99.21        30.63 o                         
   0  -7   2       1439.83       1417.90        39.83 o                         
   1  -7   2       3642.76       3444.26        86.45 o                         
   2  -7   2       2680.76       2705.44        80.01 o                         
   3  -7   2       2536.01       2488.91        54.15 o                         
   4  -7   2        682.51        671.81        25.58 o                         
   5  -7   2        463.03        445.70        32.10 o                         
   6  -7   2          9.38         22.40        23.42 o                         
   7  -7   2       1080.59       1134.82        56.73 o                         
   8  -7   2       2266.87       2463.18       122.18 o                         
   9  -7   2         31.07        -25.46        65.25 o                         
  10  -7   2          0.78         49.10       165.26 o                         
  -8  -6   2        367.27        410.67       102.24 o                         
  -7  -6   2       1610.46       1512.67       145.42 o                         
  -6  -6   2       4316.01       4120.35       149.71 o                         
  -5  -6   2       1726.28       1525.24        68.55 o                         
  -4  -6   2        927.10        930.81        56.21 o                         
  -3  -6   2       1826.63       1744.22       107.40 o                         
  -2  -6   2         15.71         12.31        28.13 o                         
  -1  -6   2        513.58        540.69        30.29 o                         
   0  -6   2       2318.09       2447.19        54.58 o                         
   1  -6   2         49.78         21.57        21.28 o                         
   2  -6   2       4327.86       4417.73        91.41 o                         
   3  -6   2        452.68        460.17        22.11 o                         
   4  -6   2       2336.85       2233.35        45.81 o                         
   5  -6   2       6293.47       6511.29       112.73 o                         
   6  -6   2       3967.00       4042.55        89.81 o                         
   7  -6   2       2689.60       2718.29        77.64 o                         
   8  -6   2       2837.80       3029.53       105.07 o                         
   9  -6   2         23.53         50.55       125.50 o                         
  10  -6   2          7.79        -70.81       137.23 o                         
  -9  -5   2          4.70       -138.88       138.88 o                         
  -8  -5   2          4.58        -44.96        81.08 o                         
  -7  -5   2        184.85        194.83        45.66 o                         
  -6  -5   2       1773.98       1837.59        94.18 o                         
  -5  -5   2       6013.81       6262.15       214.26 o                         
  -4  -5   2       3004.43       3086.37       107.03 o                         
  -3  -5   2       2361.30       2264.64       101.06 o                         
  -2  -5   2       8906.62       9117.80       139.55 o                         
  -1  -5   2      12379.72      12298.49       217.18 o                         
   0  -5   2      17399.46      16486.72       245.39 o                         
   1  -5   2      13107.47      12552.05       171.22 o                         
   2  -5   2         25.70         59.78        11.31 o                         
   3  -5   2        475.26        419.79        17.21 o                         
   4  -5   2      43816.14      44436.00       653.77 o                         
   5  -5   2      20421.34      20822.74       312.20 o                         
   6  -5   2       1787.41       1692.41        44.00 o                         
   7  -5   2        495.80        504.32        32.22 o                         
   8  -5   2        222.07        144.96        25.97 o                         
   9  -5   2         40.31          0.98        81.01 o                         
  10  -5   2        120.94        -44.34       127.16 o                         
  -9  -4   2         18.06         36.28       141.08 o                         
  -8  -4   2          8.74         20.73        58.94 o                         
  -7  -4   2         18.31         61.70        42.04 o                         
  -6  -4   2         44.11         67.64        32.89 o                         
  -5  -4   2        258.39        210.80        29.02 o                         
  -4  -4   2        873.99        876.45        41.90 o                         
  -3  -4   2       2799.03       2588.17        94.49 o                         
  -2  -4   2       1319.24       1393.54        37.70 o                         
  -1  -4   2        315.26        386.85        20.49 o                         
   0  -4   2      10555.76       9842.16       132.17 o                         
   1  -4   2      45363.73      43831.86       609.58 o                         
   2  -4   2      97286.39      97880.41      1282.10 o                         
   3  -4   2      12723.27      11786.23       141.34 o                         
   4  -4   2      27479.45      26953.93       371.65 o                         
   5  -4   2       2411.10       2458.10        57.74 o                         
   6  -4   2        278.77        253.62        20.67 o                         
   7  -4   2        129.86        106.13        25.51 o                         
   8  -4   2        649.01        637.30        42.72 o                         
   9  -4   2          2.11         10.99       105.16 o                         
  10  -4   2          2.90         56.43       124.59 o                         
  -9  -3   2          4.08        -45.07       107.73 o                         
  -8  -3   2          6.22         -6.68        39.21 o                         
  -7  -3   2        198.81        171.84        35.04 o                         
  -6  -3   2       1133.31       1173.42        47.08 o                         
  -5  -3   2       1394.66       1572.57        84.91 o                         
  -4  -3   2      13645.27      13322.29       457.84 o                         
  -3  -3   2      50441.36      49051.32      1630.30 o                         
  -2  -3   2       8332.77       7655.33       186.51 o                         
  -1  -3   2          7.66          8.67        11.55 o                         
   0  -3   2       4049.64       3941.98        57.63 o                         
   1  -3   2        904.61        899.26        21.68 o                         
   2  -3   2       6590.14       6447.45        85.40 o                         
   3  -3   2      24804.20      23707.54       260.95 o                         
   4  -3   2       3947.72       3767.80        50.65 o                         
   5  -3   2       2454.97       2467.17        45.03 o                         
   6  -3   2       1361.18       1417.52        43.36 o                         
   7  -3   2       1023.55       1020.92        38.80 o                         
   8  -3   2       1289.88       1286.30        48.00 o                         
   9  -3   2       1089.60       1309.64       216.38 o                         
  10  -3   2        204.18        233.45       169.31 o                         
 -10  -2   2        245.25        236.39       156.12 o                         
  -9  -2   2        288.61        457.77       146.60 o                         
  -8  -2   2        101.62         60.21        27.61 o                         
  -7  -2   2       4556.47       4802.53       205.32 o                         
  -6  -2   2      19893.74      21002.33       582.14 o                         
  -5  -2   2       7448.00       7605.69       246.57 o                         
  -4  -2   2       2227.59       2205.92        82.25 o                         
  -3  -2   2       4698.50       4599.43       110.40 o                         
  -2  -2   2        224.25        213.87        15.12 o                         
  -1  -2   2        678.30        750.91        16.07 o                         
   0  -2   2       4408.33       4317.91        61.92 o                         
   1  -2   2       7697.19       7506.26       104.46 o                         
   2  -2   2          5.57         25.39         7.24 o                         
   3  -2   2        123.81        104.25         9.57 o                         
   4  -2   2       1735.26       1841.35        31.67 o                         
   5  -2   2         70.25         85.14        14.08 o                         
   6  -2   2        326.96        341.81        20.32 o                         
   7  -2   2         23.54        -11.33        15.91 o                         
   8  -2   2         19.73          5.86        21.64 o                         
   9  -2   2       2693.34       3041.54       354.35 o                         
  10  -2   2        801.56        711.65       206.78 o                         
 -10  -1   2        193.11         21.99       106.28 o                         
  -9  -1   2       2021.86       2175.19       194.14 o                         
  -8  -1   2       2981.92       2894.06        91.20 o                         
  -7  -1   2       9648.96       9618.23       254.97 o                         
  -6  -1   2      13386.21      13524.91       273.53 o                         
  -5  -1   2       2474.96       2535.32        66.06 o                         
  -4  -1   2        212.25        215.73        16.65 o                         
  -3  -1   2       2244.97       2346.79        52.81 o                         
  -2  -1   2       4884.59       4819.33       117.93 o                         
  -1  -1   2       5293.20       5371.93        69.65 o                         
   0  -1   2        353.85        379.15         9.91 o                         
   1  -1   2       3013.94       2931.62        38.19 o                         
   2  -1   2        433.53        432.13        12.51 o                         
   3  -1   2        355.55        392.66        12.74 o                         
   4  -1   2      10450.18      10248.98       188.71 o                         
   5  -1   2      11097.21      11185.17       185.22 o                         
   6  -1   2       6772.86       6748.23       175.13 o                         
   7  -1   2        112.32         91.71        34.62 o                         
   8  -1   2          4.20        -21.35        22.58 o                         
   9  -1   2       2939.09       3341.39       315.48 o                         
  10  -1   2         10.22        134.48       179.18 o                         
 -10   0   2        453.05        540.29       166.78 o                         
  -9   0   2        353.99        407.21       148.81 o                         
  -8   0   2        185.66        340.54       173.71 o                         
  -7   0   2       1503.40       1528.36        87.22 o                         
  -6   0   2       2740.13       2755.21       106.80 o                         
  -5   0   2       1293.64       1214.90        56.69 o                         
  -4   0   2       1824.15       1899.78        53.63 o                         
  -3   0   2       1766.25       1744.47        50.39 o                         
  -2   0   2       7691.86       7580.68       169.73 o                         
  -1   0   2       6841.52       6770.34        92.26 o                         
   1   0   2      12826.72      12644.82       159.95 o                         
   2   0   2      78748.66      81512.22      1473.65 o                         
   3   0   2      17879.89      16914.85       242.10 o                         
   4   0   2      13509.39      13552.91       187.05 o                         
   5   0   2        532.60        573.51        46.11 o                         
   6   0   2          0.70        -11.81        18.68 o                         
   7   0   2        849.89        866.71        39.84 o                         
   8   0   2         11.61         16.16        27.04 o                         
   9   0   2        309.62        404.27       156.50 o                         
  10   0   2          0.38         67.79       169.29 o                         
  -9   1   2          5.87        -91.61        91.61 o                         
  -8   1   2         33.29        -78.05        78.05 o                         
  -7   1   2        927.41        792.14        56.60 o                         
  -6   1   2        933.27        891.93        43.29 o                         
  -5   1   2       4552.35       5030.17        99.36 o                         
  -4   1   2       1510.32       1461.61        40.61 o                         
  -3   1   2       1246.47       1271.62        39.25 o                         
  -2   1   2      38864.56      39975.41       621.53 o                         
  -1   1   2      33532.95      34653.75       627.66 o                         
   0   1   2      54423.06      60644.14      1003.80 o                         
   1   1   2     204133.55     238156.16     15362.09 o                         
   2   1   2     153101.06     165321.36      5322.46 o                         
   3   1   2       7464.53       7618.70       125.03 o                         
   4   1   2       2283.90       2101.92        53.91 o                         
   5   1   2         47.74         50.67        21.11 o                         
   6   1   2        767.64        870.55        42.47 o                         
   7   1   2        845.58        829.82        46.81 o                         
   8   1   2          2.09        -24.77        24.77 o                         
   9   1   2         16.78        -48.37       158.66 o                         
  10   1   2          3.24       -171.12       171.12 o                         
  -7   2   2         27.14         -5.29        37.17 o                         
  -6   2   2       3987.36       4135.07       142.71 o                         
  -5   2   2      11636.21      12128.64       374.34 o                         
  -4   2   2       1266.33       1180.49        36.34 o                         
  -3   2   2       2423.38       2404.85        47.04 o                         
  -2   2   2      73954.09      77970.31      1066.27 o                         
  -1   2   2      17452.68      17121.38       262.80 o                         
   0   2   2        155.52        132.91        11.48 o                         
   1   2   2       4102.79       3962.76        87.30 o                         
   2   2   2       3568.29       3674.85        63.30 o                         
   3   2   2       6418.54       6062.19        93.40 o                         
   4   2   2       1077.84       1051.69        40.02 o                         
   5   2   2       1170.66       1236.57        61.79 o                         
   6   2   2        489.80        533.56        52.81 o                         
   7   2   2        472.32        466.64        49.27 o                         
   8   2   2       1144.16       1255.09        79.93 o                         
   9   2   2        163.40         70.98        90.22 o                         
  10   2   2        141.87        158.31       191.29 o                         
  -7   3   2       2624.94       2734.90       123.59 o                         
  -6   3   2       6047.73       5892.28       124.46 o                         
  -5   3   2       1828.13       1965.89        51.72 o                         
  -4   3   2       4510.86       4621.78        67.93 o                         
  -3   3   2       3276.06       3051.87        44.86 o                         
  -2   3   2       7013.79       6900.05        86.78 o                         
  -1   3   2        850.67        841.32        18.83 o                         
   0   3   2         20.66         65.69        12.47 o                         
   1   3   2       2592.38       2675.16        53.20 o                         
   2   3   2       3851.08       3697.95        85.14 o                         
   3   3   2       8858.19       8823.46       148.13 o                         
   4   3   2       2073.96       2264.59        97.96 o                         
   5   3   2       1030.14        988.95        48.69 o                         
   6   3   2        834.13        807.49        58.97 o                         
   7   3   2       2386.13       2138.80       129.63 o                         
   8   3   2        344.48        307.94        63.13 o                         
   9   3   2       3592.15       3773.36       242.72 o                         
  -7   4   2        398.70        413.94        39.63 o                         
  -6   4   2         81.25         27.12        25.87 o                         
  -5   4   2       1642.66       1709.56        37.26 o                         
  -4   4   2         20.58          4.59        12.63 o                         
  -3   4   2         80.57         47.11        10.77 o                         
  -2   4   2         64.90         68.32         8.62 o                         
  -1   4   2        858.48        829.86        24.44 o                         
   0   4   2       4432.05       4671.20        90.11 o                         
   1   4   2       4468.23       4481.77        77.13 o                         
   2   4   2        891.77        965.94        30.55 o                         
   3   4   2        931.54        960.38        37.59 o                         
   4   4   2       2474.67       2509.12        85.12 o                         
   5   4   2         15.35         19.43        29.28 o                         
   6   4   2       2303.82       2275.79        93.57 o                         
   7   4   2       3555.52       3344.51       157.39 o                         
   8   4   2         34.31         67.11        61.67 o                         
   9   4   2        219.60        191.04       104.08 o                         
  -8   5   2        534.73        607.09       101.91 o                         
  -7   5   2       3361.21       3332.37       160.53 o                         
  -6   5   2       1407.64       1419.71        38.85 o                         
  -5   5   2       1079.71       1196.72        37.60 o                         
  -4   5   2       1202.09       1142.56        32.63 o                         
  -3   5   2       4587.39       4580.95        91.09 o                         
  -2   5   2       2929.39       2842.17        72.94 o                         
  -1   5   2         70.58         97.40        13.23 o                         
   0   5   2       2703.59       2990.14        64.56 o                         
   1   5   2       1691.61       1534.17        42.80 o                         
   2   5   2      16707.72      17777.19       312.67 o                         
   3   5   2        171.94        130.21        25.18 o                         
   4   5   2        324.78        325.08        33.11 o                         
   5   5   2       3702.90       3624.90       159.09 o                         
   6   5   2       3793.98       3823.50       162.49 o                         
   7   5   2       2450.74       2408.92       190.31 o                         
   8   5   2         11.13          7.90        79.25 o                         
   9   5   2         66.62         72.86       117.75 o                         
  -9   6   2         52.16         -8.79        93.44 o                         
  -8   6   2        655.84        564.21        81.95 o                         
  -7   6   2        623.97        647.04        57.32 o                         
  -6   6   2       2779.97       2804.82        63.95 o                         
  -5   6   2       2479.56       2476.85        55.13 o                         
  -4   6   2       5832.45       5977.03       186.39 o                         
  -3   6   2       2318.39       2358.72        68.08 o                         
  -2   6   2      38677.72      38879.39       549.56 o                         
  -1   6   2      55467.09      56081.92       943.81 o                         
   0   6   2      71816.63      74578.75      1129.53 o                         
   1   6   2       3887.50       3951.41       136.18 o                         
   2   6   2       4154.71       4104.82       104.47 o                         
   3   6   2       3728.60       3698.62       146.79 o                         
   4   6   2        103.54        130.49        34.88 o                         
   5   6   2         84.12         57.40        47.66 o                         
   6   6   2         13.47          6.42        36.77 o                         
   7   6   2         15.75        -28.21        93.37 o                         
   8   6   2         11.37         24.17        65.60 o                         
  -9   7   2         17.92        103.59        67.10 o                         
  -8   7   2         20.34         35.14        57.75 o                         
  -7   7   2        397.00        348.73        27.47 o                         
  -6   7   2        202.65        231.20        39.03 o                         
  -5   7   2         19.70         19.50        22.95 o                         
  -4   7   2       7655.05       8219.53       150.88 o                         
  -3   7   2       1788.75       1812.33        59.85 o                         
  -2   7   2       8147.12       8205.35       211.35 o                         
  -1   7   2       1438.51       1478.36        42.31 o                         
   0   7   2        276.53        337.77        38.48 o                         
   1   7   2       7961.35       8246.40       166.88 o                         
   2   7   2       5833.85       6155.21       181.69 o                         
   3   7   2       1555.93       1413.11        49.77 o                         
   4   7   2       1264.92       1265.04        60.84 o                         
   5   7   2        938.72        969.10        63.60 o                         
   6   7   2        678.13        617.38        71.20 o                         
   7   7   2          1.63         77.23        89.28 o                         
   8   7   2        151.71        103.60        78.61 o                         
 -10   8   2         83.76        109.72        91.63 o                         
  -9   8   2        667.06        580.43        94.28 o                         
  -8   8   2        694.83        698.67        70.66 o                         
  -7   8   2        173.37        171.18        30.01 o                         
  -6   8   2        351.82        343.44        33.48 o                         
  -5   8   2       6076.15       6350.81       182.95 o                         
  -4   8   2      13103.27      13750.26       343.41 o                         
  -3   8   2        809.31        773.06        41.38 o                         
  -2   8   2        195.22        220.31        27.17 o                         
  -1   8   2        497.62        540.05        36.87 o                         
   0   8   2        201.63        266.92        31.96 o                         
   1   8   2       3227.31       3299.61       104.73 o                         
   2   8   2       1225.18       1221.52        52.53 o                         
   3   8   2       2706.86       2602.21       154.63 o                         
   4   8   2        487.57        417.31        61.73 o                         
   5   8   2        517.18        430.71        66.94 o                         
   6   8   2        452.74        500.90        85.72 o                         
   7   8   2       2769.66       3058.94       241.49 o                         
 -10   9   2        137.70         44.02       141.04 o                         
  -9   9   2        666.64        714.96       118.89 o                         
  -8   9   2         35.85        -14.44        38.61 o                         
  -7   9   2        704.32        620.99        59.26 o                         
  -6   9   2        952.89        941.60        49.45 o                         
  -5   9   2        771.71        834.63        50.98 o                         
  -4   9   2       1242.63       1336.76        69.40 o                         
  -3   9   2        324.76        336.53        31.83 o                         
  -2   9   2        694.93        707.04        35.34 o                         
  -1   9   2       2853.45       2911.47        75.95 o                         
   0   9   2        592.17        534.58        43.98 o                         
   1   9   2        405.87        338.80        39.30 o                         
   2   9   2        308.69        343.05        41.48 o                         
   3   9   2        539.79        602.05        64.56 o                         
   4   9   2        182.64        293.31        80.84 o                         
   5   9   2        553.47        544.06        95.48 o                         
   6   9   2          9.22         26.08        76.64 o                         
   7   9   2        910.80       1209.24       224.03 o                         
  -9  10   2        694.80        529.05       114.25 o                         
  -8  10   2       1528.93       1476.78        93.68 o                         
  -7  10   2       1364.66       1306.88        73.71 o                         
  -6  10   2       1082.29       1015.52        80.72 o                         
  -5  10   2        715.60        638.67        56.48 o                         
  -4  10   2        885.35        839.82        53.88 o                         
  -3  10   2       2520.49       2486.64       133.09 o                         
  -2  10   2        299.96        331.62        33.90 o                         
  -1  10   2        162.69        125.83        32.39 o                         
   0  10   2        470.01        567.93        42.89 o                         
   1  10   2         72.65         53.37        41.12 o                         
   2  10   2         86.83        130.37        55.64 o                         
   3  10   2       4881.39       4971.04       200.38 o                         
   4  10   2       2550.32       2798.93       229.32 o                         
   5  10   2       1703.33       1652.99       138.60 o                         
   6  10   2          1.38        -91.37        91.37 o                         
  -9  11   2          4.92         24.69       183.95 o                         
  -8  11   2        164.10        127.53       123.13 o                         
  -7  11   2        280.64        236.47       117.94 o                         
  -6  11   2        240.16        244.77        62.15 o                         
  -5  11   2        109.29         25.88        42.48 o                         
  -4  11   2       3608.93       3605.83       137.77 o                         
  -3  11   2       2615.76       2649.51       106.00 o                         
  -2  11   2       5792.11       6097.16       222.71 o                         
  -1  11   2       1735.90       1771.19        67.09 o                         
   0  11   2        566.72        495.97        59.76 o                         
   1  11   2        763.46        865.40        82.06 o                         
   2  11   2         55.75         45.18        92.48 o                         
   3  11   2       1211.07       1180.04       147.51 o                         
   4  11   2        241.25        123.61        81.58 o                         
   5  11   2         72.27        -65.67        93.73 o                         
  -8  12   2          7.68       -107.00       107.00 o                         
  -7  12   2          1.43         74.84        95.41 o                         
  -6  12   2         19.20         26.86        78.90 o                         
  -5  12   2         23.24         35.27        35.87 o                         
  -4  12   2       3144.28       3074.03       196.55 o                         
  -3  12   2         31.18         49.96        44.88 o                         
  -2  12   2         53.18         49.71        47.34 o                         
  -1  12   2       3725.37       3989.26       158.30 o                         
   0  12   2       3479.97       3710.76       153.05 o                         
   1  12   2       3186.69       3173.35       177.78 o                         
   2  12   2        975.17        792.90        93.08 o                         
   3  12   2        797.00        689.91       123.94 o                         
   4  12   2        437.49        578.64       121.35 o                         
  -8  13   2        157.14        119.10       147.69 o                         
  -7  13   2        540.51        385.79       110.02 o                         
  -6  13   2        830.80        939.31       134.25 o                         
  -5  13   2         94.33         92.28        78.44 o                         
  -4  13   2        472.14        357.90        74.88 o                         
  -3  13   2         82.52        120.30        58.01 o                         
  -2  13   2          8.76         98.37        56.15 o                         
  -1  13   2         62.81         93.34        58.22 o                         
   0  13   2         36.64         17.41        71.90 o                         
   1  13   2        126.19        170.98        85.55 o                         
   2  13   2          2.10         55.67        73.37 o                         
   3  13   2         76.81        134.98       116.73 o                         
  -7  14   2        519.19        291.24       137.92 o                         
  -6  14   2        103.36         97.70       119.03 o                         
  -5  14   2        122.48          9.42       101.15 o                         
  -4  14   2         11.24         59.65        90.14 o                         
  -3  14   2          8.46        108.86        63.17 o                         
  -2  14   2         64.37        119.66        81.08 o                         
  -1  14   2          5.14         52.97        88.64 o                         
   0  14   2          0.78        -20.04        67.71 o                         
   1  14   2         83.32         87.13        71.91 o                         
   2  14   2        178.45        253.63        93.24 o                         
  -5  15   2        352.76        313.64       156.19 o                         
  -4  15   2         91.01        -34.81       179.93 o                         
  -3  15   2        122.16         99.20        86.26 o                         
  -2  15   2          3.23        -17.31        76.38 o                         
  -1  15   2          0.07         68.77       106.24 o                         
   0  15   2          1.45         86.19        83.73 o                         
   0 -15   3         39.95        -90.32        90.32 o                         
   1 -15   3        108.15        110.01        81.85 o                         
   2 -15   3        203.20        250.22        81.83 o                         
   3 -15   3        127.20        261.26       125.60 o                         
   4 -15   3         51.51        214.39       205.21 o                         
   5 -15   3        156.67        -33.11       120.27 o                         
  -2 -14   3        965.32        955.87       143.11 o                         
  -1 -14   3       2185.74       2108.19       153.85 o                         
   0 -14   3       4549.19       4660.39       253.20 o                         
   1 -14   3       2459.31       2619.40       157.38 o                         
   2 -14   3       1660.97       1734.57       120.53 o                         
   3 -14   3         63.69        118.13        67.39 o                         
   4 -14   3         30.73          6.80        83.31 o                         
   5 -14   3         81.05        110.62        80.34 o                         
   6 -14   3        154.33        153.19       117.06 o                         
  -3 -13   3        369.49        376.21       115.12 o                         
  -2 -13   3        622.54        592.14       105.71 o                         
  -1 -13   3        865.55        715.59        93.92 o                         
   0 -13   3       1429.79       1619.35       117.50 o                         
   1 -13   3        856.28        958.04        89.13 o                         
   2 -13   3       1161.09       1167.75        93.47 o                         
   3 -13   3       1946.57       1866.39       138.09 o                         
   4 -13   3        563.17        526.30        88.97 o                         
   5 -13   3        379.70        276.40        90.68 o                         
   6 -13   3          8.63         99.88        73.11 o                         
   7 -13   3        412.43        410.57       180.55 o                         
  -4 -12   3       2978.74       2934.33       201.92 o                         
  -3 -12   3       1553.74       1548.89       167.39 o                         
  -2 -12   3        410.39        450.66        92.77 o                         
  -1 -12   3         18.25         -3.09        57.89 o                         
   0 -12   3        118.63        173.65        55.80 o                         
   1 -12   3         45.40        -30.29        54.71 o                         
   2 -12   3        582.90        532.35        58.52 o                         
   3 -12   3        441.01        368.26        59.58 o                         
   4 -12   3        957.08        893.22        89.65 o                         
   5 -12   3        370.67        330.38        56.91 o                         
   6 -12   3        691.56        565.48        78.66 o                         
   7 -12   3        953.71        991.82       134.81 o                         
   8 -12   3       1178.15       1168.80       126.82 o                         
  -5 -11   3         27.77         93.86       145.86 o                         
  -4 -11   3       1272.38       1352.10       135.51 o                         
  -3 -11   3          1.47        -28.20        65.04 o                         
  -2 -11   3        181.14        139.48        53.68 o                         
  -1 -11   3         18.50         25.33        59.59 o                         
   0 -11   3       1848.71       1989.61       111.78 o                         
   1 -11   3        393.41        504.86        51.07 o                         
   2 -11   3       3282.44       3240.00       126.40 o                         
   3 -11   3         15.75         20.93        38.90 o                         
   4 -11   3        229.96        284.27        48.52 o                         
   5 -11   3       1302.05       1319.52        67.81 o                         
   6 -11   3       1290.00       1394.73        94.07 o                         
   7 -11   3       1863.19       1863.19       172.77 o                         
   8 -11   3        690.12        733.92        84.85 o                         
   9 -11   3         22.89         57.25       134.48 o                         
  -6 -10   3       1044.06       1012.43       142.27 o                         
  -5 -10   3         35.83        -45.85        85.34 o                         
  -4 -10   3       1111.14       1217.12       118.18 o                         
  -3 -10   3       1110.69       1051.81        98.97 o                         
  -2 -10   3       1688.68       1696.81       108.90 o                         
  -1 -10   3        484.45        470.25        74.68 o                         
   0 -10   3       1280.06       1246.81        72.52 o                         
   1 -10   3        536.60        492.61        41.34 o                         
   2 -10   3        244.25        261.17        39.50 o                         
   3 -10   3        605.61        596.50        49.85 o                         
   4 -10   3       6698.18       6453.60       154.01 o                         
   5 -10   3       7271.79       7650.92       180.28 o                         
   6 -10   3         82.65         17.77        42.28 o                         
   7 -10   3        252.59        202.49        72.07 o                         
   8 -10   3         58.59          8.96        56.94 o                         
   9 -10   3        227.96        243.79       147.14 o                         
  -7  -9   3        254.34        248.74       130.84 o                         
  -6  -9   3        313.64        352.75        91.60 o                         
  -5  -9   3       1199.07       1296.37       119.01 o                         
  -4  -9   3        832.49        840.39       111.85 o                         
  -3  -9   3       2480.87       2511.11       103.67 o                         
  -2  -9   3       6262.70       6500.08       146.74 o                         
  -1  -9   3       7591.05       8020.94       237.35 o                         
   0  -9   3       8534.01       8765.40       157.07 o                         
   1  -9   3          5.43        -22.11        29.88 o                         
   2  -9   3         31.22         61.12        28.43 o                         
   3  -9   3       2231.72       2275.83        67.09 o                         
   4  -9   3       3754.70       3493.45        84.94 o                         
   5  -9   3       2571.04       2597.30        72.86 o                         
   6  -9   3       1898.97       1921.41        63.68 o                         
   7  -9   3         45.91         48.03        36.93 o                         
   8  -9   3          1.09         14.94        53.52 o                         
   9  -9   3         57.50        142.17        94.54 o                         
  -7  -8   3          0.12         55.44       102.42 o                         
  -6  -8   3         74.28         11.83        70.22 o                         
  -5  -8   3         99.64        133.60        62.03 o                         
  -4  -8   3       1469.48       1360.58        84.30 o                         
  -3  -8   3       3712.84       3679.87       124.84 o                         
  -2  -8   3       3749.24       3774.20       103.73 o                         
  -1  -8   3       4245.32       4125.45       111.43 o                         
   0  -8   3       7569.05       7829.09       150.03 o                         
   1  -8   3      45357.23      44364.58       595.88 o                         
   2  -8   3      11355.94      11120.93       164.51 o                         
   3  -8   3       5805.68       5694.31       102.51 o                         
   4  -8   3       2476.52       2408.50        56.62 o                         
   5  -8   3       4024.77       4067.94        70.55 o                         
   6  -8   3       1113.22       1130.63        62.35 o                         
   7  -8   3       1388.72       1498.35        70.36 o                         
   8  -8   3        259.57        219.54        45.34 o                         
   9  -8   3         14.83        -10.43        73.94 o                         
  10  -8   3          0.20         54.23       135.21 o                         
  -8  -7   3        184.51       -130.46       130.46 o                         
  -7  -7   3        763.20        936.91       132.54 o                         
  -6  -7   3       3596.94       3287.11       178.33 o                         
  -5  -7   3       1932.46       1814.97        97.65 o                         
  -4  -7   3       3679.80       3830.47       215.38 o                         
  -3  -7   3        565.67        557.69        70.69 o                         
  -2  -7   3         61.21         82.91        31.74 o                         
  -1  -7   3       6173.31       6220.15       110.25 o                         
   0  -7   3        105.06        100.66        24.52 o                         
   1  -7   3        472.32        440.65        25.78 o                         
   2  -7   3       4313.36       4150.24        76.19 o                         
   3  -7   3       4088.73       3819.47        91.16 o                         
   4  -7   3       1297.85       1279.04        41.84 o                         
   5  -7   3         63.69         50.85        21.88 o                         
   6  -7   3       3110.83       3111.29        70.33 o                         
   7  -7   3       1567.04       1654.21        57.72 o                         
   8  -7   3       2264.30       2318.29        86.36 o                         
   9  -7   3        178.92        171.03        71.84 o                         
  10  -7   3          1.98       -114.35       114.35 o                         
  -8  -6   3         96.21        214.27        84.59 o                         
  -7  -6   3       1921.99       1920.44       175.87 o                         
  -6  -6   3       4932.59       5122.34       171.45 o                         
  -5  -6   3          1.53        -20.71        48.59 o                         
  -4  -6   3        158.32        156.44        41.49 o                         
  -3  -6   3        890.43        780.55        55.02 o                         
  -2  -6   3        622.79        662.03        36.09 o                         
  -1  -6   3       2391.06       2352.12        63.74 o                         
   0  -6   3      10943.60      10329.52       175.00 o                         
   1  -6   3       1955.95       2000.86        55.19 o                         
   2  -6   3         45.56         25.25        18.25 o                         
   3  -6   3        537.70        567.89        30.50 o                         
   4  -6   3       4271.33       4175.52        69.87 o                         
   5  -6   3       4522.50       4657.81        93.81 o                         
   6  -6   3       1543.40       1626.11        45.36 o                         
   7  -6   3        223.75        235.06        28.12 o                         
   8  -6   3       1941.72       2016.85       111.45 o                         
   9  -6   3       3721.26       4098.70       437.47 o                         
  10  -6   3       1260.98       1311.95       160.08 o                         
  -9  -5   3       1237.75       1299.74       235.82 o                         
  -8  -5   3       1300.17       1306.31       252.16 o                         
  -7  -5   3       1819.24       1755.16        97.90 o                         
  -6  -5   3       3300.39       3162.80       147.36 o                         
  -5  -5   3        935.99        971.23        69.50 o                         
  -4  -5   3       3505.17       3521.82       101.16 o                         
  -3  -5   3       6710.14       6396.28       205.50 o                         
  -2  -5   3      13065.07      12885.25       219.06 o                         
  -1  -5   3       5323.04       5342.87        93.13 o                         
   0  -5   3         36.50         63.46        21.18 o                         
   1  -5   3       7723.53       7888.77       107.50 o                         
   2  -5   3       6128.54       5833.85        79.42 o                         
   3  -5   3       9562.60       9513.28       132.28 o                         
   4  -5   3       4047.50       3941.70        88.47 o                         
   5  -5   3       6164.48       5970.93       140.32 o                         
   6  -5   3       3542.37       3546.48        87.94 o                         
   7  -5   3         15.04         10.57        21.37 o                         
   8  -5   3       2582.52       2701.09        82.82 o                         
   9  -5   3        935.96        902.25       118.55 o                         
  10  -5   3          7.10         21.99       170.02 o                         
  -9  -4   3          8.90        -81.71       145.47 o                         
  -8  -4   3        525.61        489.35        88.22 o                         
  -7  -4   3        993.25       1085.49        73.21 o                         
  -6  -4   3         20.18         14.78        46.75 o                         
  -5  -4   3       1244.91       1431.82       107.53 o                         
  -4  -4   3       1252.87       1215.83        52.32 o                         
  -3  -4   3       6099.24       6070.03       239.98 o                         
  -2  -4   3      12071.19      11805.65       168.01 o                         
  -1  -4   3       2625.16       2669.42        61.46 o                         
   0  -4   3       2390.34       2253.45        38.17 o                         
   1  -4   3      24139.31      23033.72       320.08 o                         
   2  -4   3      34065.67      33394.01       447.67 o                         
   3  -4   3       8888.44       8644.18        99.59 o                         
   4  -4   3       3820.27       3748.26        80.15 o                         
   5  -4   3        910.65        861.43        25.42 o                         
   6  -4   3       3383.13       3294.13        73.23 o                         
   7  -4   3        284.86        256.68        27.83 o                         
   8  -4   3         23.85        -11.72        18.68 o                         
   9  -4   3          5.49        153.86       103.15 o                         
  10  -4   3          9.41       -139.98       139.98 o                         
  -9  -3   3          5.48        -53.86       107.73 o                         
  -8  -3   3          1.56        -38.59        52.55 o                         
  -7  -3   3          1.45        -34.87        46.12 o                         
  -6  -3   3         42.59         11.98        30.70 o                         
  -5  -3   3        516.82        484.65        34.46 o                         
  -4  -3   3        857.47        909.26        53.43 o                         
  -3  -3   3       6733.17       6572.84       173.56 o                         
  -2  -3   3      32193.65      31502.04       548.53 o                         
  -1  -3   3      98939.35      95544.45      2662.77 o                         
   0  -3   3      54838.01      52090.52       746.43 o                         
   1  -3   3      99409.00      99839.75      1414.59 o                         
   2  -3   3      31358.08      30846.05       408.62 o                         
   3  -3   3      10735.81      10239.01       120.70 o                         
   4  -3   3       1630.26       1669.56        33.71 o                         
   5  -3   3       6611.27       6624.67       124.56 o                         
   6  -3   3       3431.61       3393.42        73.20 o                         
   7  -3   3       1218.01       1254.92        52.11 o                         
   8  -3   3        465.10        453.79        36.61 o                         
   9  -3   3         56.29       -123.86       123.86 o                         
  10  -3   3        101.60          0.00       144.38 o                         
 -10  -2   3         77.76        -75.85       138.15 o                         
  -9  -2   3         90.78        195.32       159.77 o                         
  -8  -2   3        432.99        333.38        49.71 o                         
  -7  -2   3         33.92         21.94        24.56 o                         
  -6  -2   3      10093.69      10102.81       219.75 o                         
  -5  -2   3         75.34         61.62        38.58 o                         
  -4  -2   3         29.53         54.20        19.01 o                         
  -3  -2   3      28671.84      26429.79       992.60 o                         
  -2  -2   3      48531.95      47216.97      1403.47 o                         
  -1  -2   3      38693.63      38677.21       903.44 o                         
   0  -2   3       7650.80       7206.38        97.31 o                         
   1  -2   3        512.31        527.61        17.81 o                         
   2  -2   3       1152.99       1220.32        27.80 o                         
   3  -2   3        128.52         96.25        10.63 o                         
   4  -2   3        725.19        763.05        23.42 o                         
   5  -2   3       1560.58       1545.39        38.50 o                         
   6  -2   3       1404.21       1265.30        49.38 o                         
   7  -2   3       3574.22       3523.07       105.91 o                         
   8  -2   3         72.22         57.03        24.83 o                         
   9  -2   3        555.52        343.86       157.27 o                         
  10  -2   3        790.88        685.24       216.31 o                         
 -10  -1   3        134.43        132.66       123.86 o                         
  -9  -1   3       1221.26       1538.97       207.22 o                         
  -8  -1   3       2068.15       2111.81       249.79 o                         
  -7  -1   3        564.47        531.87        27.53 o                         
  -6  -1   3        234.36        235.00        18.75 o                         
  -5  -1   3       8498.81       8453.25       191.97 o                         
  -4  -1   3       3492.08       3129.92       101.49 o                         
  -3  -1   3        820.01        802.09        28.14 o                         
  -2  -1   3       1253.55       1257.37        22.32 o                         
  -1  -1   3       2626.81       2563.10        36.11 o                         
   0  -1   3        300.82        348.69         8.44 o                         
   1  -1   3        112.44        125.82         9.27 o                         
   2  -1   3        672.30        717.99        13.16 o                         
   3  -1   3         21.70          7.18         7.36 o                         
   4  -1   3        237.74        265.54        17.63 o                         
   5  -1   3        326.72        318.16        21.25 o                         
   6  -1   3       9637.86       9505.98       205.71 o                         
   7  -1   3       5034.86       4834.63       206.60 o                         
   8  -1   3       3141.01       3057.39       120.79 o                         
   9  -1   3       2452.57       2584.52       317.56 o                         
  10  -1   3       1477.97       1886.52       322.80 o                         
 -10   0   3       1820.35       1900.20       228.58 o                         
  -9   0   3       3716.00       3744.32       316.04 o                         
  -8   0   3       2138.21       1906.35       166.30 o                         
  -7   0   3          0.54         20.87        33.82 o                         
  -6   0   3        331.69        388.26        31.09 o                         
  -5   0   3        653.88        695.04        40.38 o                         
  -4   0   3       9785.30       9607.59       266.54 o                         
  -3   0   3       6982.15       7182.39       142.38 o                         
  -2   0   3       1392.95       1432.97        27.78 o                         
  -1   0   3       3570.93       3393.24        61.35 o                         
   0   0   3       1555.01       1471.53        25.17 o                         
   1   0   3       1009.27       1005.90        17.71 o                         
   2   0   3       5532.20       5415.20        90.22 o                         
   3   0   3       1293.18       1299.12        28.25 o                         
   4   0   3        838.25        826.52        45.79 o                         
   5   0   3       3561.31       3686.92       156.69 o                         
   6   0   3      21274.23      22540.24       982.07 o                         
   7   0   3       4999.84       5061.52       206.12 o                         
   8   0   3        169.35        201.69        40.10 o                         
   9   0   3        166.50         31.18        83.10 o                         
  10   0   3         22.81         93.81       160.50 o                         
  -8   1   3        738.37        743.23       112.93 o                         
  -7   1   3        526.38        472.58        46.39 o                         
  -6   1   3        189.80        151.94        30.03 o                         
  -5   1   3       2512.66       2642.01        69.77 o                         
  -4   1   3       6716.33       6847.25       158.93 o                         
  -3   1   3       7922.86       8015.49       170.87 o                         
  -2   1   3       8836.52       8767.07       155.39 o                         
  -1   1   3       8957.16       8807.77       117.17 o                         
   0   1   3         68.61         85.79        15.11 o                         
   1   1   3      11443.10      11425.22       157.47 o                         
   2   1   3       5458.26       5347.51       103.02 o                         
   3   1   3       8580.67       7851.53       167.70 o                         
   4   1   3      13487.61      13159.86       253.36 o                         
   5   1   3       1377.88       1589.07       102.67 o                         
   6   1   3       5995.91       6152.19       144.45 o                         
   7   1   3         18.39        -14.31        28.67 o                         
   8   1   3          2.35        -41.02        41.02 o                         
   9   1   3          4.30         15.44       147.85 o                         
  10   1   3         21.18        -35.54       163.06 o                         
  -7   2   3        707.54        565.80        63.19 o                         
  -6   2   3        101.91         36.20        29.95 o                         
  -5   2   3       3907.75       4060.59       130.25 o                         
  -4   2   3       6750.40       6400.56       309.35 o                         
  -3   2   3      28564.92      28577.51       469.75 o                         
  -2   2   3      34451.15      33689.03       408.34 o                         
  -1   2   3     352425.84     279262.72      8793.33 o                         
   0   2   3       8413.21       8055.10       142.93 o                         
   1   2   3      18660.67      18121.72       349.05 o                         
   2   2   3        209.86        228.78        17.76 o                         
   3   2   3         27.51         55.92        12.58 o                         
   4   2   3       1135.60       1121.15        48.22 o                         
   5   2   3       6524.11       6508.32       154.18 o                         
   6   2   3          9.57        -34.82        34.82 o                         
   7   2   3        121.57        161.77        31.39 o                         
   8   2   3         33.07         51.12        48.95 o                         
   9   2   3         58.60        185.14       259.26 o                         
  -7   3   3          3.14        -21.34        41.92 o                         
  -6   3   3         33.28         16.30        32.79 o                         
  -5   3   3      23798.83      24750.33       622.86 o                         
  -4   3   3      43339.00      43901.39       853.79 o                         
  -3   3   3      25675.49      25868.04       384.19 o                         
  -2   3   3        127.04        142.20        12.58 o                         
  -1   3   3       3252.17       3388.47        60.56 o                         
   0   3   3       7103.69       7011.82       154.88 o                         
   1   3   3       5341.57       5043.54       141.20 o                         
   2   3   3       1985.37       1762.69        42.08 o                         
   3   3   3       1469.15       1499.58        37.93 o                         
   4   3   3       3015.16       2930.75        79.85 o                         
   5   3   3       2388.55       2523.81        81.35 o                         
   6   3   3       1630.44       1672.24        66.64 o                         
   7   3   3          5.44         76.81        53.62 o                         
   8   3   3          8.19        -11.94        63.78 o                         
   9   3   3         15.15        133.41       121.51 o                         
  -7   4   3       3483.81       3489.37       119.18 o                         
  -6   4   3       3154.97       3260.61        82.61 o                         
  -5   4   3      17570.42      17664.84       349.29 o                         
  -4   4   3       3410.62       3665.79        60.90 o                         
  -3   4   3         77.79         74.16        13.79 o                         
  -2   4   3       1661.67       1620.18        32.70 o                         
  -1   4   3        215.36        219.35        12.79 o                         
   0   4   3       1580.79       1526.24        50.64 o                         
   1   4   3       1436.98       1452.64        38.75 o                         
   2   4   3        499.90        494.68        27.90 o                         
   3   4   3        270.25        238.53        47.87 o                         
   4   4   3       1180.21       1155.07        45.06 o                         
   5   4   3       1536.31       1605.01        80.79 o                         
   6   4   3       6057.38       5944.80       208.89 o                         
   7   4   3       4684.09       4356.08       221.84 o                         
   8   4   3       1509.86       1579.01       114.82 o                         
   9   4   3        174.42         39.05       103.49 o                         
  -7   5   3       1039.55       1031.90        57.17 o                         
  -6   5   3        773.52        821.90        29.04 o                         
  -5   5   3        316.58        316.90        15.53 o                         
  -4   5   3        581.73        614.12        22.52 o                         
  -3   5   3          4.15         -0.88        13.15 o                         
  -2   5   3       2483.19       2553.70        58.49 o                         
  -1   5   3       1309.28       1306.49        41.80 o                         
   0   5   3        644.07        688.40        26.46 o                         
   1   5   3        405.78        458.91        26.92 o                         
   2   5   3       1094.99       1140.64        42.77 o                         
   3   5   3       7268.24       7323.16       128.90 o                         
   4   5   3      16752.35      17198.57       504.14 o                         
   5   5   3       1115.32       1142.74        77.21 o                         
   6   5   3       2026.90       2123.54       110.57 o                         
   7   5   3          9.79         28.36        52.80 o                         
   8   5   3         32.79         -9.25        78.80 o                         
  -8   6   3        627.40        650.41       137.12 o                         
  -7   6   3       1107.79       1089.68        57.29 o                         
  -6   6   3       1908.71       1865.79        57.50 o                         
  -5   6   3       4749.86       4792.89       116.55 o                         
  -4   6   3       6624.48       6555.50       152.67 o                         
  -3   6   3       4405.77       4438.95        93.07 o                         
  -2   6   3       2557.26       2467.65        49.84 o                         
  -1   6   3         43.83         38.15        16.19 o                         
   0   6   3       6705.47       6563.81       155.05 o                         
   1   6   3       3333.55       3427.51        72.22 o                         
   2   6   3       6861.37       7082.45       225.70 o                         
   3   6   3      15236.25      16647.33       325.48 o                         
   4   6   3      17098.80      17624.33       460.64 o                         
   5   6   3         58.27         57.45        51.69 o                         
   6   6   3          5.84         42.11        44.64 o                         
   7   6   3         10.03         19.30        73.30 o                         
   8   6   3         27.05         23.85        76.72 o                         
  -9   7   3         18.06        119.99        78.86 o                         
  -8   7   3         60.71        127.00        72.50 o                         
  -7   7   3        312.66        321.21        28.08 o                         
  -6   7   3         13.11          3.09        22.49 o                         
  -5   7   3       2284.18       2379.86        60.21 o                         
  -4   7   3      11909.18      12258.11       202.42 o                         
  -3   7   3      18543.41      18290.71       418.35 o                         
  -2   7   3      10722.11      11184.26       200.85 o                         
  -1   7   3       3829.92       3868.77       110.54 o                         
   0   7   3       4858.67       4875.05        93.48 o                         
   1   7   3        936.50        895.56        38.65 o                         
   2   7   3          4.89         13.19        19.04 o                         
   3   7   3         93.18         58.41        23.90 o                         
   4   7   3         34.31         36.71        31.28 o                         
   5   7   3          0.48        -35.48        35.48 o                         
   6   7   3         27.16        108.34       102.98 o                         
   7   7   3          9.22         57.54       103.91 o                         
   8   7   3          6.36        -77.71        77.71 o                         
 -10   8   3         10.69        105.17       126.78 o                         
  -9   8   3          7.69        -62.12        91.05 o                         
  -8   8   3          1.05         19.57       105.35 o                         
  -7   8   3       3067.52       2945.05        97.42 o                         
  -6   8   3        331.74        388.51        32.56 o                         
  -5   8   3       7156.43       7328.76       140.26 o                         
  -4   8   3       3425.86       3598.04       121.69 o                         
  -3   8   3         82.24         85.05        26.51 o                         
  -2   8   3       4285.42       4484.27       126.83 o                         
  -1   8   3       6512.56       6462.75       111.47 o                         
   0   8   3      12206.17      12771.38       224.14 o                         
   1   8   3       2560.12       2565.26        82.01 o                         
   2   8   3       3165.96       3272.24       104.64 o                         
   3   8   3       3351.75       3638.51       136.80 o                         
   4   8   3       1055.31        996.83        58.90 o                         
   5   8   3       1168.12       1228.96       124.72 o                         
   6   8   3        233.47        209.33        84.64 o                         
   7   8   3         71.79        146.46       114.24 o                         
 -10   9   3         25.25        -20.91       102.34 o                         
  -9   9   3        161.94        223.17        99.84 o                         
  -8   9   3        952.36        901.82       112.93 o                         
  -7   9   3       7716.50       7872.00       198.55 o                         
  -6   9   3        433.40        508.92        39.39 o                         
  -5   9   3         44.72         27.29        28.60 o                         
  -4   9   3        938.53        967.39        45.44 o                         
  -3   9   3        702.53        710.29        51.22 o                         
  -2   9   3       1142.26       1156.49        46.73 o                         
  -1   9   3          2.24          7.29        26.55 o                         
   0   9   3          2.21        124.18        50.62 o                         
   1   9   3          8.70         25.00        44.32 o                         
   2   9   3          6.39        -12.91        37.33 o                         
   3   9   3         81.17         62.88        86.58 o                         
   4   9   3        765.77        669.88        87.51 o                         
   5   9   3        941.29        928.19        99.81 o                         
   6   9   3        635.87        468.83       101.35 o                         
  -9  10   3         94.47         47.12       118.32 o                         
  -8  10   3         61.58        -20.23        73.87 o                         
  -7  10   3         51.63         67.62        37.13 o                         
  -6  10   3         26.93         -4.16        36.59 o                         
  -5  10   3        277.62        143.66        37.73 o                         
  -4  10   3        143.60        182.48        34.26 o                         
  -3  10   3        411.89        440.45        39.69 o                         
  -2  10   3         70.99         63.84        35.93 o                         
  -1  10   3         98.43         36.37        35.98 o                         
   0  10   3        272.85        302.05        45.56 o                         
   1  10   3        377.83        415.33        59.04 o                         
   2  10   3        353.66        161.78        94.83 o                         
   3  10   3        944.35        837.58       172.61 o                         
   4  10   3        439.50        258.10        96.06 o                         
   5  10   3          3.92        -11.43        82.40 o                         
   6  10   3         20.68         88.81       101.63 o                         
  -9  11   3        282.62        284.40       144.40 o                         
  -8  11   3        304.36        277.81       136.71 o                         
  -7  11   3        149.68         69.38        66.75 o                         
  -6  11   3       1365.36       1197.42        81.76 o                         
  -5  11   3       1437.79       1424.38        81.70 o                         
  -4  11   3        922.28        923.03        68.35 o                         
  -3  11   3        719.79        727.30        55.82 o                         
  -2  11   3       1184.04       1174.52        54.94 o                         
  -1  11   3          3.01         11.07        47.68 o                         
   0  11   3       4346.69       4577.97       299.01 o                         
   1  11   3       4465.28       4177.35       192.69 o                         
   2  11   3       1820.68       1746.55       132.84 o                         
   3  11   3        500.77        529.57       180.98 o                         
   4  11   3          7.25         -3.34        74.88 o                         
   5  11   3         79.71         52.08        98.37 o                         
  -8  12   3         19.13       -134.48       134.48 o                         
  -7  12   3         99.98        163.31        94.53 o                         
  -6  12   3        152.18         79.09        80.88 o                         
  -5  12   3       1124.35       1071.53       125.62 o                         
  -4  12   3        812.09        806.54        83.07 o                         
  -3  12   3        339.89        426.10        64.51 o                         
  -2  12   3        297.98        305.07        50.78 o                         
  -1  12   3         72.30        130.22        48.94 o                         
   0  12   3       1011.31        837.64        91.00 o                         
   1  12   3        274.50        205.99        95.55 o                         
   2  12   3         16.20        -37.88        67.50 o                         
   3  12   3         99.32         79.96        93.76 o                         
   4  12   3        179.69        189.19        92.19 o                         
  -8  13   3          0.65          9.53       204.47 o                         
  -7  13   3        394.91        464.09       158.74 o                         
  -6  13   3        208.49        205.08       111.98 o                         
  -5  13   3         29.15          7.00        45.54 o                         
  -4  13   3        437.42        444.71        65.81 o                         
  -3  13   3       2878.04       3195.37       227.16 o                         
  -2  13   3       3699.34       3785.04       214.06 o                         
  -1  13   3       1195.26       1172.33       109.93 o                         
   0  13   3        711.34        579.98        90.21 o                         
   1  13   3        758.78        925.94       123.36 o                         
   2  13   3        535.27        534.47       102.81 o                         
   3  13   3        247.22        426.25       125.52 o                         
  -7  14   3         71.12       -132.68       132.68 o                         
  -6  14   3        108.97        193.18       113.88 o                         
  -5  14   3        488.66        252.79       113.63 o                         
  -4  14   3        333.30        464.66       100.53 o                         
  -3  14   3        519.34        349.51       102.38 o                         
  -2  14   3        105.48        135.51        78.05 o                         
  -1  14   3        197.80        267.03        81.57 o                         
   0  14   3          1.24         73.04       107.99 o                         
   1  14   3          0.46        -40.65        74.09 o                         
   2  14   3         15.72         50.56       127.89 o                         
  -5  15   3        192.03         79.65       112.06 o                         
  -4  15   3          7.95         79.52       134.48 o                         
  -3  15   3         41.10         87.50        84.07 o                         
  -2  15   3          6.08         31.92        92.43 o                         
  -1  15   3         38.88        -23.32        76.86 o                         
   0  15   3          1.49        -23.90        75.16 o                         
   0 -15   4          1.93          2.27        72.72 o                         
   1 -15   4         84.22         57.58        72.71 o                         
   2 -15   4          1.40        -64.03        77.41 o                         
   3 -15   4        251.25        347.98       106.06 o                         
   4 -15   4        705.81        697.63       208.97 o                         
  -2 -14   4         34.93         32.49        72.02 o                         
  -1 -14   4        421.12        417.34        97.19 o                         
   0 -14   4        110.46         -6.90        77.18 o                         
   1 -14   4        580.51        443.00        79.68 o                         
   2 -14   4       1111.19       1164.52       106.92 o                         
   3 -14   4       1826.58       1724.80       150.63 o                         
   4 -14   4       4000.41       4088.86       424.27 o                         
   5 -14   4        980.89        967.59       109.67 o                         
   6 -14   4          2.68        -14.63        99.51 o                         
  -3 -13   4        829.84        813.37       195.00 o                         
  -2 -13   4       1296.85       1239.68       108.20 o                         
  -1 -13   4       1032.00       1277.78       109.19 o                         
   0 -13   4          2.57         -4.43        60.25 o                         
   1 -13   4        231.32        126.15        60.13 o                         
   2 -13   4        398.43        331.85        60.24 o                         
   3 -13   4        251.00        236.61        95.11 o                         
   4 -13   4          9.04        -62.54        62.54 o                         
   5 -13   4        302.31        302.31        82.84 o                         
   6 -13   4        705.23        638.26        90.49 o                         
   7 -13   4         29.27          8.50        79.76 o                         
  -4 -12   4        365.52        324.81       126.22 o                         
  -3 -12   4       1530.12       1363.55       151.16 o                         
  -2 -12   4         74.83         70.64        59.47 o                         
  -1 -12   4        383.56        357.00        69.26 o                         
   0 -12   4       3128.49       2939.08       131.08 o                         
   1 -12   4       2715.68       2894.41       191.86 o                         
   2 -12   4        719.91        701.01        74.15 o                         
   3 -12   4          2.50          6.59        52.12 o                         
   4 -12   4        797.39        883.41        82.04 o                         
   5 -12   4       1476.55       1642.63        82.82 o                         
   6 -12   4        781.23        710.75        80.25 o                         
   7 -12   4        549.78        652.13        87.82 o                         
   8 -12   4         82.00         43.03        71.29 o                         
  -5 -11   4        847.91        745.00       135.50 o                         
  -4 -11   4         10.79        -65.85        80.89 o                         
  -3 -11   4         39.69        -18.18        77.18 o                         
  -2 -11   4       1279.00       1306.39        83.57 o                         
  -1 -11   4          3.03        -10.87        47.19 o                         
   0 -11   4         26.67         58.93        63.78 o                         
   1 -11   4          0.24         76.38        50.35 o                         
   2 -11   4          4.68        -22.84        44.01 o                         
   3 -11   4        356.95        376.11        57.55 o                         
   4 -11   4         97.82         87.49        47.50 o                         
   5 -11   4        469.09        447.97        47.00 o                         
   6 -11   4        921.61        844.82        62.50 o                         
   7 -11   4        841.72        816.86        79.77 o                         
   8 -11   4         76.43        121.33        62.05 o                         
  -6 -10   4         76.69         60.93       101.55 o                         
  -5 -10   4        182.06        165.52        99.35 o                         
  -4 -10   4       1717.18       1794.49       125.97 o                         
  -3 -10   4          4.90         18.14        67.18 o                         
  -2 -10   4          8.78         -9.42        47.19 o                         
  -1 -10   4       1205.24       1308.41        82.09 o                         
   0 -10   4       1290.88       1211.17        78.48 o                         
   1 -10   4          5.47         -0.41        34.86 o                         
   2 -10   4        122.18        157.72        33.86 o                         
   3 -10   4       4780.18       4713.46       122.87 o                         
   4 -10   4       4429.02       4296.74       123.74 o                         
   5 -10   4       2806.08       2716.94        85.11 o                         
   6 -10   4        447.71        371.65        45.50 o                         
   7 -10   4        255.30        294.99        77.22 o                         
   8 -10   4        787.69        858.98        94.55 o                         
   9 -10   4       1768.57       1989.72       181.97 o                         
  -7  -9   4        172.45        170.22       120.54 o                         
  -6  -9   4        536.83        639.13       109.34 o                         
  -5  -9   4       1308.69       1395.56       125.85 o                         
  -4  -9   4       1909.63       1999.34       140.24 o                         
  -3  -9   4       4607.67       4762.35       244.18 o                         
  -2  -9   4       2717.28       2810.31        81.58 o                         
  -1  -9   4       1810.09       1612.56        67.73 o                         
   0  -9   4       8044.25       8101.97       150.31 o                         
   1  -9   4      11229.04      11191.34       188.48 o                         
   2  -9   4      21765.15      21528.07       356.64 o                         
   3  -9   4       5943.98       6022.70       117.82 o                         
   4  -9   4       1769.76       1673.56        56.92 o                         
   5  -9   4        735.09        697.85        46.72 o                         
   6  -9   4       1525.81       1616.98        66.69 o                         
   7  -9   4        903.26        850.24        64.85 o                         
   8  -9   4        114.90        141.96        58.39 o                         
   9  -9   4        152.74         83.90       119.13 o                         
  -7  -8   4         13.86         -2.70        83.55 o                         
  -6  -8   4         11.85        101.49        72.33 o                         
  -5  -8   4        103.72         37.08        54.68 o                         
  -4  -8   4        774.31        794.56        75.23 o                         
  -3  -8   4       1428.42       1368.51       118.53 o                         
  -2  -8   4         12.16         76.04        59.44 o                         
  -1  -8   4         51.27         56.50        35.70 o                         
   0  -8   4        724.71        681.56        38.10 o                         
   1  -8   4       4198.16       4017.69        74.55 o                         
   2  -8   4       3208.89       3289.64        68.07 o                         
   3  -8   4       5236.31       5289.64        98.53 o                         
   4  -8   4       4858.70       4758.13        91.26 o                         
   5  -8   4       4560.94       4418.87        83.87 o                         
   6  -8   4        372.34        365.36        34.21 o                         
   7  -8   4         86.11         55.51        35.97 o                         
   8  -8   4         28.48         20.90        42.28 o                         
   9  -8   4         56.39        123.49       110.10 o                         
  10  -8   4         11.22        -63.03       166.73 o                         
  -8  -7   4         35.93         24.18       153.90 o                         
  -7  -7   4         16.71         -4.30        74.21 o                         
  -6  -7   4        373.25        490.48        70.75 o                         
  -5  -7   4        962.55        970.00        89.14 o                         
  -4  -7   4         34.48        -21.07        46.84 o                         
  -3  -7   4       2236.75       2270.21        84.35 o                         
  -2  -7   4      36600.32      36972.73       555.18 o                         
  -1  -7   4      19423.42      18628.77       308.42 o                         
   0  -7   4       7413.66       7315.03       139.35 o                         
   1  -7   4       4251.73       4040.85        74.61 o                         
   2  -7   4       5311.52       5135.63        84.17 o                         
   3  -7   4       2498.22       2576.81        59.13 o                         
   4  -7   4       8966.25       8832.77       143.31 o                         
   5  -7   4       5331.71       5489.47        89.64 o                         
   6  -7   4       2299.05       2266.72        60.35 o                         
   7  -7   4       1331.84       1414.29        66.62 o                         
   8  -7   4        747.09        710.45        55.19 o                         
   9  -7   4        622.38        558.60       121.31 o                         
  10  -7   4        915.19       1002.37       229.35 o                         
  -8  -6   4        259.93        182.88       135.97 o                         
  -7  -6   4       1539.49       1704.14       137.73 o                         
  -6  -6   4        155.20        161.96        52.19 o                         
  -5  -6   4        407.14        379.49        53.61 o                         
  -4  -6   4       6224.36       6194.19       159.89 o                         
  -3  -6   4       3681.89       3428.62       148.59 o                         
  -2  -6   4      17560.32      17382.55       314.51 o                         
  -1  -6   4       1599.28       1664.52        60.32 o                         
   0  -6   4         47.04          6.07        18.86 o                         
   1  -6   4        265.61        298.35        21.51 o                         
   2  -6   4       3504.82       3334.44        54.85 o                         
   3  -6   4       1139.60       1075.42        32.09 o                         
   4  -6   4          4.82         15.52        13.56 o                         
   5  -6   4        478.28        455.19        18.77 o                         
   6  -6   4       1198.80       1320.60        41.02 o                         
   7  -6   4         22.84          0.32        24.71 o                         
   8  -6   4        322.95        396.82        40.74 o                         
   9  -6   4        884.39        997.54       124.73 o                         
  10  -6   4        269.86        184.89       127.20 o                         
  -9  -5   4       1547.70       1533.31       276.95 o                         
  -8  -5   4        204.26        273.62        66.98 o                         
  -7  -5   4        511.86        509.78        86.46 o                         
  -6  -5   4       3838.71       3841.64       370.43 o                         
  -5  -5   4       5607.73       5602.82       299.71 o                         
  -4  -5   4       2607.18       2445.80       127.43 o                         
  -3  -5   4        963.32        808.28        59.52 o                         
  -2  -5   4        157.56        122.80        20.40 o                         
  -1  -5   4         17.19         25.72        17.46 o                         
   0  -5   4        156.13        157.58        23.09 o                         
   1  -5   4          4.69         21.52        14.88 o                         
   2  -5   4       3079.64       3097.03        73.91 o                         
   3  -5   4       4408.76       4535.71        68.34 o                         
   4  -5   4       1762.20       1647.75        34.71 o                         
   5  -5   4        704.67        667.02        27.13 o                         
   6  -5   4      13653.98      13519.68       298.21 o                         
   7  -5   4       6840.55       6960.66       152.92 o                         
   8  -5   4        839.09        979.60        82.71 o                         
   9  -5   4        505.19        277.32       143.51 o                         
  10  -5   4        118.75        136.74       120.96 o                         
  -9  -4   4       1231.11       1363.57       204.65 o                         
  -8  -4   4          5.23         -0.24        61.51 o                         
  -7  -4   4        459.82        461.88        53.35 o                         
  -6  -4   4        794.30        751.29        60.94 o                         
  -5  -4   4       5495.96       5466.20       338.39 o                         
  -4  -4   4       7632.46       7224.73       328.66 o                         
  -3  -4   4      11386.25      11374.47       304.99 o                         
  -2  -4   4         95.56          6.09        23.44 o                         
  -1  -4   4      14902.61      15100.95       203.61 o                         
   0  -4   4      14498.84      14031.17       212.53 o                         
   1  -4   4      13902.91      13383.65       189.83 o                         
   2  -4   4       6819.59       6843.85       102.45 o                         
   3  -4   4       2978.50       3151.62        54.78 o                         
   4  -4   4       7188.08       6918.89       117.44 o                         
   5  -4   4       5812.30       5700.38       114.65 o                         
   6  -4   4      18515.17      18986.06       371.66 o                         
   7  -4   4       2466.79       2478.94        66.07 o                         
   8  -4   4        169.48        147.51        27.30 o                         
   9  -4   4         93.39         -7.26        78.53 o                         
  10  -4   4          0.26         44.34       177.72 o                         
  -9  -3   4         10.19         35.91        94.17 o                         
  -8  -3   4         13.86         20.16        59.25 o                         
  -7  -3   4         54.13         60.75        35.27 o                         
  -6  -3   4        118.29        147.10        33.11 o                         
  -5  -3   4       1165.96       1220.49        48.24 o                         
  -4  -3   4       1816.96       1783.91        48.69 o                         
  -3  -3   4       1648.92       1510.92        73.65 o                         
  -2  -3   4       1595.25       1741.14        36.61 o                         
  -1  -3   4       6503.93       6219.94        94.64 o                         
   0  -3   4        338.90        349.99        16.30 o                         
   1  -3   4       6973.96       6677.95        93.60 o                         
   2  -3   4      39184.63      39044.18       497.19 o                         
   3  -3   4      61309.50      60269.44       697.94 o                         
   4  -3   4      10788.18      10317.04       169.04 o                         
   5  -3   4        782.99        798.78        26.19 o                         
   6  -3   4       1556.76       1539.31        45.87 o                         
   7  -3   4        137.85        101.99        23.65 o                         
   8  -3   4         84.07        111.87        28.17 o                         
   9  -3   4         13.32        212.53       134.11 o                         
  10  -3   4          0.39        -80.25       148.77 o                         
 -10  -2   4          0.14        124.95       151.70 o                         
  -9  -2   4         61.77         17.59       128.62 o                         
  -8  -2   4         19.78         79.97        43.03 o                         
  -7  -2   4        328.75        335.08        36.40 o                         
  -6  -2   4         49.45         50.34        23.37 o                         
  -5  -2   4       3824.00       4082.97       220.05 o                         
  -4  -2   4      23460.19      23032.80       639.76 o                         
  -3  -2   4       8644.18       7791.49       184.32 o                         
  -2  -2   4      59674.23      61841.79      1706.86 o                         
  -1  -2   4      24114.56      23582.89       393.92 o                         
   0  -2   4       2352.34       2373.42        35.81 o                         
   1  -2   4        599.24        636.99        30.27 o                         
   2  -2   4       1493.93       1567.39        27.57 o                         
   3  -2   4       4148.28       3919.01        56.60 o                         
   4  -2   4      15883.07      15640.20       219.54 o                         
   5  -2   4       4749.59       4861.96        85.12 o                         
   6  -2   4       1154.51       1101.48        38.87 o                         
   7  -2   4        507.76        511.65        32.82 o                         
   8  -2   4        512.68        449.38        38.96 o                         
   9  -2   4        776.50        831.08       186.07 o                         
  10  -2   4        324.56        660.45       184.36 o                         
 -10  -1   4         47.96         17.59       132.65 o                         
  -9  -1   4        512.71        903.60       154.33 o                         
  -8  -1   4         93.68         83.55        92.35 o                         
  -7  -1   4          1.51          9.77        14.82 o                         
  -6  -1   4       4065.53       4299.37        91.26 o                         
  -5  -1   4      28956.13      29710.47       798.34 o                         
  -4  -1   4      48468.89      47279.35      1588.99 o                         
  -3  -1   4       1208.25       1195.71        43.53 o                         
  -2  -1   4        345.53        358.87        14.50 o                         
  -1  -1   4          0.77         24.28         8.89 o                         
   0  -1   4        542.50        592.16        15.02 o                         
   1  -1   4       2344.96       2468.87        36.37 o                         
   2  -1   4       1712.40       1636.04        25.82 o                         
   3  -1   4       1443.92       1482.62        31.21 o                         
   4  -1   4       1555.87       1371.95        65.15 o                         
   5  -1   4       3279.44       3393.38        76.56 o                         
   6  -1   4         16.90         12.37        28.02 o                         
   7  -1   4        660.93        601.62        40.07 o                         
   8  -1   4         52.66         22.96        28.24 o                         
   9  -1   4         34.92         38.53       203.74 o                         
  10  -1   4        279.47        337.91       181.42 o                         
  -9   0   4        210.95         78.79       140.00 o                         
  -8   0   4       6148.19       6328.05       386.02 o                         
  -7   0   4       6759.23       6714.39       290.65 o                         
  -6   0   4       6546.49       6592.06       154.79 o                         
  -5   0   4       5029.26       5143.28       104.88 o                         
  -4   0   4       3519.15       3547.87        61.84 o                         
  -3   0   4        239.61        220.18        14.56 o                         
  -2   0   4        760.17        803.62        16.93 o                         
  -1   0   4       1950.54       1982.69        39.18 o                         
   0   0   4        606.09        654.10        17.43 o                         
   1   0   4         37.73         28.05         9.73 o                         
   2   0   4       1508.41       1431.86        26.23 o                         
   3   0   4         25.60         -1.85        11.05 o                         
   4   0   4       9744.62       9806.42       213.46 o                         
   5   0   4       3999.75       3906.36        89.17 o                         
   6   0   4       7745.36       7441.48       188.63 o                         
   7   0   4       2304.33       2323.90       155.08 o                         
   8   0   4        219.14        260.58        37.97 o                         
   9   0   4          1.88         85.52       100.22 o                         
  10   0   4          0.33         86.11       178.82 o                         
  -7   1   4        326.19        405.12        71.63 o                         
  -6   1   4       4294.30       4604.14       219.53 o                         
  -5   1   4       4958.53       5263.50       126.12 o                         
  -4   1   4        733.60        705.97        22.91 o                         
  -3   1   4        353.24        329.21        16.66 o                         
  -2   1   4       2846.64       2909.90        37.78 o                         
  -1   1   4       4068.36       4015.66        68.96 o                         
   0   1   4       2847.14       2871.95        66.04 o                         
   1   1   4         74.67        111.03        13.70 o                         
   2   1   4       7147.70       6726.54        88.30 o                         
   3   1   4      40374.76      40735.90       758.55 o                         
   4   1   4      37697.55      36657.14       762.84 o                         
   5   1   4       2341.17       2543.16        91.06 o                         
   6   1   4        799.91        719.80        98.35 o                         
   7   1   4        934.11        937.38        71.04 o                         
   8   1   4         71.00         50.31        39.67 o                         
   9   1   4         23.80        100.77        94.93 o                         
  10   1   4          3.15         82.99       122.32 o                         
  -7   2   4        563.18        524.07        57.20 o                         
  -6   2   4       1954.48       2034.06        77.99 o                         
  -5   2   4       3495.69       3356.87       122.92 o                         
  -4   2   4       4380.49       4489.98        79.90 o                         
  -3   2   4       1058.48       1017.46        22.25 o                         
  -2   2   4       1379.27       1436.69        27.75 o                         
  -1   2   4      13758.46      13471.93       209.01 o                         
   0   2   4      83720.29      88735.51      1228.81 o                         
   1   2   4      50886.38      50704.82       936.15 o                         
   2   2   4      34850.16      34740.38       734.43 o                         
   3   2   4      31163.62      32316.91       472.42 o                         
   4   2   4      12171.68      12400.14       382.48 o                         
   5   2   4          8.36         58.75        25.46 o                         
   6   2   4         71.38         60.39        35.32 o                         
   7   2   4         10.24         49.61        34.47 o                         
   8   2   4        157.13        225.30        66.92 o                         
   9   2   4         19.44         81.32        91.03 o                         
  -7   3   4         57.47         67.39        43.64 o                         
  -6   3   4        261.53        285.73        45.25 o                         
  -5   3   4       4596.82       4383.41        85.62 o                         
  -4   3   4      16714.52      16781.08       216.08 o                         
  -3   3   4      15342.53      15515.04       195.33 o                         
  -2   3   4        446.73        418.73        10.76 o                         
  -1   3   4       4338.59       4124.07        82.35 o                         
   0   3   4      17372.74      16677.32       284.53 o                         
   1   3   4        382.23        299.82        20.01 o                         
   2   3   4       4762.20       4348.90        83.70 o                         
   3   3   4       7338.14       7773.78       125.47 o                         
   4   3   4        336.60        363.05        32.64 o                         
   5   3   4        384.94        426.40        40.13 o                         
   6   3   4        423.48        516.70        50.32 o                         
   7   3   4        186.88        198.19        55.69 o                         
   8   3   4        168.30        134.96        83.53 o                         
   9   3   4        121.87        176.61       137.27 o                         
  -7   4   4       7921.72       7812.88       269.03 o                         
  -6   4   4       6583.89       6558.94       133.35 o                         
  -5   4   4       3972.70       4247.48        61.22 o                         
  -4   4   4        309.01        293.97        16.90 o                         
  -3   4   4       2343.40       2154.73        39.70 o                         
  -2   4   4       2730.90       2604.23        45.55 o                         
  -1   4   4       2131.35       2173.65        41.63 o                         
   0   4   4       1281.16       1225.92        59.42 o                         
   1   4   4        267.78        291.83        25.31 o                         
   2   4   4       4757.32       4894.75       118.41 o                         
   3   4   4       3092.63       3101.76        72.98 o                         
   4   4   4       3760.44       3771.32       101.70 o                         
   5   4   4       1028.43        969.57        67.42 o                         
   6   4   4         24.30         -7.49        36.53 o                         
   7   4   4        547.58        456.74       117.16 o                         
   8   4   4       1135.00       1312.35       148.58 o                         
   9   4   4        740.28        955.10       248.57 o                         
  -7   5   4       7361.08       7421.70       267.34 o                         
  -6   5   4        576.99        629.48        22.93 o                         
  -5   5   4        173.99        188.70        19.62 o                         
  -4   5   4       1101.27       1127.77        37.06 o                         
  -3   5   4        770.04        823.57        25.61 o                         
  -2   5   4        103.49        118.39        20.49 o                         
  -1   5   4         20.55         -2.56        14.35 o                         
   0   5   4        773.51        848.14        34.19 o                         
   1   5   4       1064.53       1041.59        47.24 o                         
   2   5   4        443.52        463.00        32.40 o                         
   3   5   4       1240.76       1289.17        49.67 o                         
   4   5   4       3630.04       3944.76       155.87 o                         
   5   5   4        329.41        377.66        38.13 o                         
   6   5   4       1145.59       1028.31        88.09 o                         
   7   5   4        456.10        510.14        63.79 o                         
   8   5   4        873.96       1030.68       193.60 o                         
  -8   6   4        168.29        153.81        75.19 o                         
  -7   6   4        892.51        839.93        54.42 o                         
  -6   6   4       1795.22       1811.06        67.17 o                         
  -5   6   4        896.16        930.69        30.51 o                         
  -4   6   4        218.75        254.14        21.31 o                         
  -3   6   4        277.57        299.56        29.74 o                         
  -2   6   4       1138.53       1263.33        32.85 o                         
  -1   6   4       1951.42       1862.24        57.90 o                         
   0   6   4       1428.19       1464.11        42.23 o                         
   1   6   4       7318.27       7731.81       165.86 o                         
   2   6   4       5779.51       5914.50       112.14 o                         
   3   6   4       1817.32       1825.34        61.86 o                         
   4   6   4        792.68        806.93        79.01 o                         
   5   6   4       1611.80       1568.69        84.07 o                         
   6   6   4         38.80        121.15        52.50 o                         
   7   6   4        843.15        798.59       120.25 o                         
   8   6   4        523.61        561.94       212.97 o                         
  -9   7   4         10.00        -87.21        95.64 o                         
  -8   7   4        198.70        176.36        72.58 o                         
  -7   7   4       1516.94       1529.98        56.49 o                         
  -6   7   4       1496.55       1378.75        42.05 o                         
  -5   7   4       2812.52       3070.31        82.07 o                         
  -4   7   4       1389.53       1397.10        48.10 o                         
  -3   7   4       5973.66       5775.51       108.57 o                         
  -2   7   4      10928.08      11207.71       277.09 o                         
  -1   7   4       9735.75       9517.53       180.86 o                         
   0   7   4      28583.65      29736.04       674.25 o                         
   1   7   4      25323.10      26556.08       655.34 o                         
   2   7   4       8222.41       8745.65       168.44 o                         
   3   7   4          5.01         -4.20        26.57 o                         
   4   7   4        168.08        114.24        30.67 o                         
   5   7   4        471.85        449.42        77.79 o                         
   6   7   4         35.62         90.30       192.56 o                         
   7   7   4          0.63       -106.31       106.31 o                         
 -10   8   4          1.15        148.77       139.98 o                         
  -9   8   4         18.95         72.18        89.33 o                         
  -8   8   4         22.87         29.33       121.11 o                         
  -7   8   4         42.26         52.32        29.13 o                         
  -6   8   4        866.53        791.39        43.48 o                         
  -5   8   4        808.41        843.06        55.11 o                         
  -4   8   4        544.71        627.22        39.89 o                         
  -3   8   4       3429.81       3352.55        93.38 o                         
  -2   8   4       7229.52       7491.71       146.61 o                         
  -1   8   4         21.90         11.02        19.37 o                         
   0   8   4         95.12         75.15        23.13 o                         
   1   8   4       1056.50       1115.38        40.70 o                         
   2   8   4       1168.66       1221.54        57.29 o                         
   3   8   4       1096.14       1024.41        47.84 o                         
   4   8   4        625.99        496.86        58.47 o                         
   5   8   4        215.26        111.12        75.00 o                         
   6   8   4        220.26        179.33        98.42 o                         
   7   8   4        169.66        159.77       116.44 o                         
 -10   9   4         56.30       -110.30       145.48 o                         
  -9   9   4         42.66        -37.73        77.66 o                         
  -8   9   4        294.12        170.48        71.57 o                         
  -7   9   4       1435.11       1332.29        62.93 o                         
  -6   9   4         19.34         56.91        33.46 o                         
  -5   9   4        462.66        443.12        41.98 o                         
  -4   9   4       1931.71       2139.01        86.90 o                         
  -3   9   4       6999.14       7493.94       328.44 o                         
  -2   9   4       4106.82       4150.99       103.75 o                         
  -1   9   4        327.43        310.76        39.17 o                         
   0   9   4        805.99        799.76        56.40 o                         
   1   9   4       1464.11       1537.34        66.60 o                         
   2   9   4       1151.08       1140.92        67.82 o                         
   3   9   4       1236.77       1152.13       183.28 o                         
   4   9   4        325.56        180.53        85.73 o                         
   5   9   4        769.79        669.88       132.04 o                         
   6   9   4        161.64        -22.35        89.75 o                         
  -9  10   4        486.74        325.50       146.99 o                         
  -8  10   4        115.37         85.65        84.17 o                         
  -7  10   4         44.10         23.15        42.81 o                         
  -6  10   4       1245.13       1148.32        70.02 o                         
  -5  10   4       1141.73       1139.82        85.14 o                         
  -4  10   4        500.01        429.47        36.31 o                         
  -3  10   4        464.84        472.63        54.13 o                         
  -2  10   4        294.39        261.82        41.55 o                         
  -1  10   4        802.15        774.27        62.79 o                         
   0  10   4        519.74        514.47        57.99 o                         
   1  10   4        101.97         99.67        55.70 o                         
   2  10   4          3.21        -63.81        63.81 o                         
   3  10   4        167.30        117.28        69.87 o                         
   4  10   4        182.83        227.39        83.95 o                         
   5  10   4        667.60        756.76       116.29 o                         
   6  10   4        114.65          9.33        93.62 o                         
  -9  11   4        156.54         22.72       189.46 o                         
  -8  11   4        452.87        554.95       163.85 o                         
  -7  11   4        876.79       1129.25       129.10 o                         
  -6  11   4        909.48        873.57        71.76 o                         
  -5  11   4        248.97        208.56        42.81 o                         
  -4  11   4        593.06        688.71        51.35 o                         
  -3  11   4        530.99        547.26        58.49 o                         
  -2  11   4         98.86         73.50        36.08 o                         
  -1  11   4         23.69         40.07        64.14 o                         
   0  11   4        110.70        131.41        63.07 o                         
   1  11   4        248.38        289.53        72.12 o                         
   2  11   4         11.43          1.64        91.25 o                         
   3  11   4        245.21        413.54        87.51 o                         
   4  11   4         41.57        -38.91        97.49 o                         
   5  11   4       1937.50       1522.02       159.64 o                         
  -8  12   4         89.38        176.26       134.49 o                         
  -7  12   4        233.57        221.74        83.73 o                         
  -6  12   4        233.94        275.78        80.74 o                         
  -5  12   4        456.14        380.25        59.49 o                         
  -4  12   4        336.13        291.20        89.16 o                         
  -3  12   4        884.66        868.79        82.89 o                         
  -2  12   4       3959.85       4404.79       161.57 o                         
  -1  12   4       1513.41       1395.04       132.49 o                         
   0  12   4       1339.59       1422.67       108.41 o                         
   1  12   4          3.05          4.44        94.82 o                         
   2  12   4        282.56        225.60        76.23 o                         
   3  12   4        483.86        471.75       103.17 o                         
   4  12   4          0.80        -17.87        95.99 o                         
  -7  13   4        121.24        303.11       133.76 o                         
  -6  13   4          1.33        -27.65        79.51 o                         
  -5  13   4         40.00        156.79       104.74 o                         
  -4  13   4          8.93          7.58        55.56 o                         
  -3  13   4         51.38          7.16        60.64 o                         
  -2  13   4        359.53        245.95        62.06 o                         
  -1  13   4        289.50        174.85        74.22 o                         
   0  13   4        644.81        728.21       144.85 o                         
   1  13   4       1197.62       1119.02       128.65 o                         
   2  13   4        940.94        758.86       178.33 o                         
   3  13   4        343.42        344.44       203.42 o                         
  -6  14   4        533.34        643.39       133.52 o                         
  -5  14   4       1044.87        960.06       168.57 o                         
  -4  14   4        366.75        286.38        82.46 o                         
  -3  14   4         64.31         98.73        92.00 o                         
  -2  14   4          7.11        -86.28        86.28 o                         
  -1  14   4         72.28         37.00        99.82 o                         
   0  14   4         19.01          1.15        72.73 o                         
   1  14   4         63.66        -15.87        94.09 o                         
  -5  15   4        149.06         14.43       382.22 o                         
  -4  15   4         91.58       -103.95       124.54 o                         
  -3  15   4         42.66         29.17       105.72 o                         
  -2  15   4          3.93        -39.21        88.71 o                         
  -1  15   4         45.00         71.59        85.47 o                         
   1 -15   5         47.99         24.61        74.54 o                         
   2 -15   5         41.13        138.44        91.18 o                         
   3 -15   5         16.86        -12.97        82.22 o                         
   4 -15   5          0.07        -51.18       123.68 o                         
  -1 -14   5          8.67         79.03        66.14 o                         
   0 -14   5          1.93        -49.37        63.84 o                         
   1 -14   5          3.27         89.72        67.77 o                         
   2 -14   5        483.36        386.51        72.64 o                         
   3 -14   5       1057.06        975.37       109.81 o                         
   4 -14   5        581.22        319.96       116.56 o                         
   5 -14   5         68.19         -4.13       109.12 o                         
   6 -14   5        195.14        107.19        94.10 o                         
  -3 -13   5        430.10        383.10       103.72 o                         
  -2 -13   5        619.00        699.96        86.36 o                         
  -1 -13   5       2222.72       2405.65       155.69 o                         
   0 -13   5       3911.63       3789.43       197.88 o                         
   1 -13   5       7354.82       8227.85       324.85 o                         
   2 -13   5       6507.01       6876.25       257.32 o                         
   3 -13   5        957.77        783.46        82.47 o                         
   4 -13   5        124.06         53.30        59.03 o                         
   5 -13   5        398.38        348.70       103.51 o                         
   6 -13   5        184.62        113.85        80.91 o                         
   7 -13   5         26.31        174.90        91.66 o                         
  -4 -12   5          5.65        159.81       107.45 o                         
  -3 -12   5        129.37         87.65       160.16 o                         
  -2 -12   5       1740.19       1741.83       103.86 o                         
  -1 -12   5       1435.49       1355.77       100.00 o                         
   0 -12   5        360.76        465.99        75.48 o                         
   1 -12   5         44.83         27.18        56.51 o                         
   2 -12   5        258.19        192.38        96.10 o                         
   3 -12   5       3313.38       3270.08       144.60 o                         
   4 -12   5        901.61        793.91        81.22 o                         
   5 -12   5        780.94        747.42        74.14 o                         
   6 -12   5        209.72        347.71        70.35 o                         
   7 -12   5         23.58         17.49        67.08 o                         
   8 -12   5          1.15         10.76        91.51 o                         
  -5 -11   5         18.10        -19.44       109.77 o                         
  -4 -11   5        353.22        347.73        99.48 o                         
  -3 -11   5       1784.06       2036.17       158.87 o                         
  -2 -11   5       5271.23       5720.64       196.93 o                         
  -1 -11   5       1080.22        982.73        90.15 o                         
   0 -11   5         95.01         44.60        73.97 o                         
   1 -11   5          7.12          8.67        60.45 o                         
   2 -11   5        875.74        910.08        64.95 o                         
   3 -11   5        771.78        683.45        87.06 o                         
   4 -11   5       2864.73       2931.52       145.32 o                         
   5 -11   5       1070.80       1027.35        57.87 o                         
   6 -11   5        346.61        339.49        58.34 o                         
   7 -11   5        377.16        437.40        68.80 o                         
   8 -11   5       1304.22       1422.61       144.10 o                         
  -6 -10   5         22.82        -59.38        89.69 o                         
  -5 -10   5        682.07        786.50       121.11 o                         
  -4 -10   5        160.35        232.39        77.66 o                         
  -3 -10   5         64.56        112.41        77.03 o                         
  -2 -10   5        409.52        424.22        64.26 o                         
  -1 -10   5         34.33        -14.43        46.89 o                         
   0 -10   5        169.67        177.06        69.05 o                         
   1 -10   5       1019.58       1007.12        51.48 o                         
   2 -10   5       2096.61       2088.48        64.63 o                         
   3 -10   5        491.25        418.57        44.08 o                         
   4 -10   5         48.42         -0.29        56.39 o                         
   5 -10   5         53.37         91.59        31.26 o                         
   6 -10   5       1035.30       1068.86        56.75 o                         
   7 -10   5       1557.68       1455.89        90.56 o                         
   8 -10   5        322.08        311.08        67.96 o                         
   9 -10   5        415.11        528.52       182.35 o                         
  -6  -9   5       1234.10       1324.90       142.02 o                         
  -5  -9   5       1606.31       1518.78       147.24 o                         
  -4  -9   5         36.72          3.32        66.65 o                         
  -3  -9   5          0.65        -31.69        52.04 o                         
  -2  -9   5       1758.08       1723.44        71.42 o                         
  -1  -9   5       2068.91       1937.76        72.60 o                         
   0  -9   5        573.10        533.29        41.52 o                         
   1  -9   5        357.54        349.86        34.32 o                         
   2  -9   5       1446.47       1327.72        45.90 o                         
   3  -9   5          6.51         11.24        24.80 o                         
   4  -9   5          9.10        -15.50        31.15 o                         
   5  -9   5       4049.21       4016.06        98.49 o                         
   6  -9   5       5713.44       5873.04       175.54 o                         
   7  -9   5       1811.17       1783.33        85.91 o                         
   8  -9   5        158.73        241.19        56.89 o                         
   9  -9   5         17.25        -75.01        75.01 o                         
  -7  -8   5        204.43        121.79        93.55 o                         
  -6  -8   5       1153.75       1245.72       117.41 o                         
  -5  -8   5        812.85        775.75        87.52 o                         
  -4  -8   5       1682.99       1994.22       244.87 o                         
  -3  -8   5       3587.16       3511.62       135.10 o                         
  -2  -8   5       6047.18       6211.22       148.37 o                         
  -1  -8   5      14648.87      14625.25       269.50 o                         
   0  -8   5      17245.65      17179.29       252.04 o                         
   1  -8   5       7588.74       7475.91       153.79 o                         
   2  -8   5        130.95        115.87        24.09 o                         
   3  -8   5       8421.17       8153.76       135.69 o                         
   4  -8   5        424.00        455.83        38.31 o                         
   5  -8   5       2203.90       2145.70        68.89 o                         
   6  -8   5        842.82        873.11        63.03 o                         
   7  -8   5         79.57         99.26        38.27 o                         
   8  -8   5        269.28        274.43        51.52 o                         
   9  -8   5         86.06         88.46       122.03 o                         
  -8  -7   5         20.30         91.24       153.54 o                         
  -7  -7   5         17.35        -61.16        84.45 o                         
  -6  -7   5          1.14         20.87        48.31 o                         
  -5  -7   5         11.80         21.34        51.51 o                         
  -4  -7   5        984.83        869.48        76.70 o                         
  -3  -7   5        575.70        584.24        42.75 o                         
  -2  -7   5       5276.12       5255.35        98.93 o                         
  -1  -7   5       1502.07       1497.60        55.23 o                         
   0  -7   5       2076.32       2149.15        51.49 o                         
   1  -7   5      20154.54      20088.43       299.29 o                         
   2  -7   5      21200.38      20769.82       319.85 o                         
   3  -7   5      31710.56      32192.86       628.38 o                         
   4  -7   5        718.79        716.57        49.93 o                         
   5  -7   5        836.59        800.16        30.82 o                         
   6  -7   5       1092.08       1021.57        36.86 o                         
   7  -7   5       1690.66       1788.39        67.69 o                         
   8  -7   5        119.65         79.23        50.25 o                         
   9  -7   5         85.84         81.48        94.45 o                         
  10  -7   5         38.16        -27.89       122.91 o                         
  -8  -6   5          2.84        116.89       121.65 o                         
  -7  -6   5         11.68        126.16        61.75 o                         
  -6  -6   5        683.27        862.04        76.42 o                         
  -5  -6   5       6390.67       6800.27       232.85 o                         
  -4  -6   5      16749.25      15921.64       484.75 o                         
  -3  -6   5        697.19        796.61        50.21 o                         
  -2  -6   5       1164.89       1192.05        40.55 o                         
  -1  -6   5        793.30        806.25        39.28 o                         
   0  -6   5        696.40        692.10        40.54 o                         
   1  -6   5        106.29        145.34        23.13 o                         
   2  -6   5       4701.41       4609.15        74.40 o                         
   3  -6   5       1661.20       1703.40        49.32 o                         
   4  -6   5       5939.25       5933.02       101.51 o                         
   5  -6   5       2079.26       2032.17        72.86 o                         
   6  -6   5       1388.19       1418.44        39.61 o                         
   7  -6   5       1959.19       1988.00        77.35 o                         
   8  -6   5       1868.47       1942.68        74.70 o                         
   9  -6   5       1155.56       1058.24       135.77 o                         
  10  -6   5         29.62        144.97       115.77 o                         
  -9  -5   5        117.39       -184.33       184.33 o                         
  -8  -5   5         58.36        -32.25       114.70 o                         
  -7  -5   5        462.26        525.17        59.91 o                         
  -6  -5   5       1864.22       1966.47       116.49 o                         
  -5  -5   5       4802.09       4840.34       193.12 o                         
  -4  -5   5       5946.00       5883.23       162.01 o                         
  -3  -5   5        490.19        511.16        34.15 o                         
  -2  -5   5         25.00          5.46        17.99 o                         
  -1  -5   5       1170.30       1132.56        31.07 o                         
   0  -5   5       8338.89       8111.29       122.56 o                         
   1  -5   5       8220.14       7805.28       111.74 o                         
   2  -5   5       5749.27       5813.37        87.85 o                         
   3  -5   5        887.41        913.14        28.10 o                         
   4  -5   5        153.32        156.49        15.40 o                         
   5  -5   5        923.30        961.28        31.98 o                         
   6  -5   5       3185.37       3037.67        64.91 o                         
   7  -5   5       1117.69       1064.70        46.57 o                         
   8  -5   5        170.17        143.74        37.03 o                         
   9  -5   5        150.33        141.21        81.38 o                         
  10  -5   5       1911.41       1989.75       183.81 o                         
  -9  -4   5       1168.44       1217.18       181.53 o                         
  -8  -4   5       4796.90       4806.66       329.59 o                         
  -7  -4   5       4167.41       4477.48       339.36 o                         
  -6  -4   5       1359.30       1195.99        71.91 o                         
  -5  -4   5        915.88        868.72        51.41 o                         
  -4  -4   5       5311.34       5081.47       250.72 o                         
  -3  -4   5       2422.34       2589.39        98.19 o                         
  -2  -4   5       9324.77       8573.29       147.66 o                         
  -1  -4   5       4901.06       4764.19        75.22 o                         
   0  -4   5        502.50        497.84        25.55 o                         
   1  -4   5       2429.55       2420.89        47.31 o                         
   2  -4   5       2590.70       2767.15        56.13 o                         
   3  -4   5      11326.67      10641.19       136.48 o                         
   4  -4   5      11881.24      11771.73       162.54 o                         
   5  -4   5       5576.72       5417.64        85.12 o                         
   6  -4   5        181.72        199.59        23.58 o                         
   7  -4   5         39.11         63.86        26.63 o                         
   8  -4   5       1353.31       1288.15        59.00 o                         
   9  -4   5        124.26        186.47        67.81 o                         
  10  -4   5        302.63        253.99       221.00 o                         
  -9  -3   5         13.29        116.52       138.88 o                         
  -8  -3   5         20.30        -48.81        48.81 o                         
  -7  -3   5        955.20        911.62        72.78 o                         
  -6  -3   5       2846.22       2855.07       100.62 o                         
  -5  -3   5       1027.84        975.04        51.79 o                         
  -4  -3   5        278.56        279.78        25.90 o                         
  -3  -3   5       6077.08       6369.37       208.23 o                         
  -2  -3   5      15053.98      14466.57       211.74 o                         
  -1  -3   5       9671.02       9347.70       123.54 o                         
   0  -3   5       1252.83       1188.36        25.93 o                         
   1  -3   5       6260.97       6069.90        88.63 o                         
   2  -3   5        389.87        316.96        15.44 o                         
   3  -3   5      45546.02      45596.33       534.53 o                         
   4  -3   5       5588.28       5722.97       106.35 o                         
   5  -3   5        738.28        730.55        27.49 o                         
   6  -3   5       2586.11       2603.72        70.86 o                         
   7  -3   5         47.43         26.55        25.66 o                         
   8  -3   5        210.37        210.17        32.18 o                         
   9  -3   5        547.69        691.93       267.42 o                         
  10  -3   5         20.91        -56.80       153.54 o                         
  -9  -2   5         69.49         31.15       115.43 o                         
  -8  -2   5        166.59        170.44        40.64 o                         
  -7  -2   5         73.33        130.47        31.04 o                         
  -6  -2   5         14.17          0.96        25.07 o                         
  -5  -2   5        185.47        196.66        29.10 o                         
  -4  -2   5       1959.96       1880.17        54.84 o                         
  -3  -2   5        118.10        137.84        18.22 o                         
  -2  -2   5       1843.08       1660.89        38.06 o                         
  -1  -2   5      55980.20      57734.36      1423.57 o                         
   0  -2   5     120918.84     128910.38      2323.04 o                         
   1  -2   5     132123.67     145574.78      2111.67 o                         
   2  -2   5       9564.80       8713.83       137.20 o                         
   3  -2   5      25072.95      25517.32       366.46 o                         
   4  -2   5       3264.38       3198.23        54.78 o                         
   5  -2   5       3267.00       3452.19        83.01 o                         
   6  -2   5       1342.61       1289.97        56.49 o                         
   7  -2   5       1182.05       1212.79        84.79 o                         
   8  -2   5         18.57         25.52        36.03 o                         
   9  -2   5         97.62         91.25       164.90 o                         
  10  -2   5         13.41       -224.26       224.26 o                         
 -10  -1   5         10.31       -132.65       137.04 o                         
  -9  -1   5          0.90       -141.07       141.07 o                         
  -8  -1   5        219.78        149.53       105.55 o                         
  -7  -1   5       1288.83       1242.40        71.82 o                         
  -6  -1   5       1870.73       1971.68        53.18 o                         
  -5  -1   5       2361.62       2383.23        75.00 o                         
  -4  -1   5       3014.82       3087.00        69.91 o                         
  -3  -1   5       6476.30       6185.20       125.59 o                         
  -2  -1   5       5175.56       5272.63       102.11 o                         
  -1  -1   5      20933.81      20024.20       300.81 o                         
   0  -1   5       7272.31       7019.50        92.99 o                         
   1  -1   5        460.17        453.24        23.50 o                         
   2  -1   5      13957.26      13777.46       193.00 o                         
   3  -1   5        729.77        731.86        23.86 o                         
   4  -1   5       1049.07       1104.82        38.05 o                         
   5  -1   5        554.68        590.04        35.82 o                         
   6  -1   5       1603.22       1749.53        65.35 o                         
   7  -1   5        894.05        848.40        58.33 o                         
   8  -1   5        568.07        569.86        65.72 o                         
   9  -1   5         12.59         91.61       174.42 o                         
  10  -1   5         47.25         73.87       126.31 o                         
  -9   0   5        105.98         39.58       105.17 o                         
  -8   0   5       3678.17       3860.45       258.39 o                         
  -7   0   5       6754.21       6644.23       206.26 o                         
  -6   0   5        930.22        927.66        48.70 o                         
  -5   0   5        736.91        799.27        34.61 o                         
  -4   0   5       1225.22       1196.71        35.00 o                         
  -3   0   5       7529.02       7138.69       170.77 o                         
  -2   0   5       1382.24       1260.24        24.78 o                         
  -1   0   5       2975.75       2928.49        47.70 o                         
   0   0   5       2825.73       2691.71        43.99 o                         
   1   0   5        741.79        654.18        19.51 o                         
   2   0   5         32.77         18.24        10.56 o                         
   3   0   5       1230.19       1196.16        28.96 o                         
   4   0   5         22.91         24.42        20.30 o                         
   5   0   5        309.68        270.02        29.78 o                         
   6   0   5         72.83         94.21        52.11 o                         
   7   0   5       1870.50       1865.41        98.81 o                         
   8   0   5       7596.59       7742.15       331.74 o                         
   9   0   5       1455.62       1436.84       223.39 o                         
  10   0   5        518.16        334.00       281.70 o                         
  -7   1   5       3112.46       2839.50       133.10 o                         
  -6   1   5        545.27        507.52        48.06 o                         
  -5   1   5         68.04         80.25        12.75 o                         
  -4   1   5       2916.65       3092.19        66.56 o                         
  -3   1   5       2775.29       2658.05        52.55 o                         
  -2   1   5       4519.11       4499.45        70.69 o                         
  -1   1   5         81.49         90.52        13.14 o                         
   0   1   5       2644.33       2554.79        43.76 o                         
   1   1   5         24.32         35.12        15.49 o                         
   2   1   5       1370.91       1499.53        31.44 o                         
   3   1   5       7200.93       6946.53       119.48 o                         
   4   1   5          2.11         -0.50        34.11 o                         
   5   1   5         66.99          9.28        26.41 o                         
   6   1   5       2121.26       2058.30        77.11 o                         
   7   1   5        374.93        315.29        47.47 o                         
   8   1   5       4542.01       4514.32       259.17 o                         
   9   1   5         26.72       -109.93       109.93 o                         
  -7   2   5       1595.48       1380.79        84.09 o                         
  -6   2   5        242.20        220.69        36.86 o                         
  -5   2   5       1046.57       1018.46        28.14 o                         
  -4   2   5       2632.92       2711.69        59.15 o                         
  -3   2   5       9442.68       9514.06       133.30 o                         
  -2   2   5       5891.17       5579.20        86.35 o                         
  -1   2   5       2017.62       1913.62        35.45 o                         
   0   2   5       7079.25       6692.03       134.21 o                         
   1   2   5      24497.59      23540.50       333.04 o                         
   2   2   5        955.49        957.24        29.79 o                         
   3   2   5       1106.39       1090.70        34.45 o                         
   4   2   5       7412.58       7022.82       162.38 o                         
   5   2   5       3691.60       3668.11       122.10 o                         
   6   2   5       1204.65       1114.11        72.54 o                         
   7   2   5          2.62        -45.77        45.77 o                         
   8   2   5        396.70        406.92       125.89 o                         
   9   2   5         24.70        217.30       146.57 o                         
  -7   3   5        184.15        148.80        44.33 o                         
  -6   3   5        839.91        893.39        50.49 o                         
  -5   3   5        138.84        107.61        16.45 o                         
  -4   3   5        846.23        850.96        22.15 o                         
  -3   3   5      41329.48      42186.39       771.31 o                         
  -2   3   5      36796.22      35866.39       551.68 o                         
  -1   3   5      45298.09      45790.59       595.35 o                         
   0   3   5      64100.15      65619.74      1315.68 o                         
   1   3   5      42966.60      43375.38       691.94 o                         
   2   3   5       1592.88       1484.10        47.91 o                         
   3   3   5       2623.50       2627.82        60.37 o                         
   4   3   5        500.60        428.97        37.03 o                         
   5   3   5        447.78        483.83        51.11 o                         
   6   3   5        805.84        872.12        75.51 o                         
   7   3   5         24.64         64.67        50.33 o                         
   8   3   5          5.79          0.87        74.83 o                         
   9   3   5         11.14        -44.70       197.14 o                         
  -7   4   5        282.66        252.40        48.16 o                         
  -6   4   5        235.05        202.71        35.87 o                         
  -5   4   5       1188.83       1217.08        32.93 o                         
  -4   4   5        899.27        860.69        26.72 o                         
  -3   4   5      63466.64      65739.20      1763.36 o                         
  -2   4   5      12398.81      12211.82       209.48 o                         
  -1   4   5        110.82         98.51        15.58 o                         
   0   4   5       3482.16       3435.52       107.87 o                         
   1   4   5       3162.16       3224.44        64.31 o                         
   2   4   5       3921.18       3626.45        71.38 o                         
   3   4   5        251.68        317.16        33.69 o                         
   4   4   5       1956.71       1833.76        98.81 o                         
   5   4   5       1330.98       1296.42        71.77 o                         
   6   4   5        524.91        549.53        57.01 o                         
   7   4   5        670.03        735.37        95.69 o                         
   8   4   5        101.68        131.46        97.66 o                         
  -7   5   5        113.79         94.10        42.76 o                         
  -6   5   5       2659.76       2775.53        60.31 o                         
  -5   5   5       6815.68       7064.47       169.21 o                         
  -4   5   5        832.35        833.76        33.19 o                         
  -3   5   5       3347.62       3184.46       100.30 o                         
  -2   5   5         41.72         58.96        13.87 o                         
  -1   5   5        110.11        104.51        17.50 o                         
   0   5   5        371.92        368.24        21.84 o                         
   1   5   5       1580.30       1558.47        49.78 o                         
   2   5   5       1600.31       1559.27        49.09 o                         
   3   5   5        358.26        370.79        37.75 o                         
   4   5   5        473.64        465.22        41.05 o                         
   5   5   5       1513.27       1602.21        76.58 o                         
   6   5   5       3141.36       3030.49       165.76 o                         
   7   5   5        723.36        736.81       118.97 o                         
   8   5   5       2127.49       2238.64       196.32 o                         
  -8   6   5         16.98          8.79        86.84 o                         
  -7   6   5        249.51        263.37        27.33 o                         
  -6   6   5        901.71       1010.62        34.30 o                         
  -5   6   5          6.92         20.78        17.45 o                         
  -4   6   5        378.94        343.45        34.31 o                         
  -3   6   5          1.80          4.69        19.06 o                         
  -2   6   5        750.24        687.52        24.99 o                         
  -1   6   5       2007.91       1862.05        59.33 o                         
   0   6   5       1028.40       1004.30        46.65 o                         
   1   6   5        134.05        116.82        27.58 o                         
   2   6   5        203.82        192.44        27.57 o                         
   3   6   5         33.80          6.45        26.53 o                         
   4   6   5       1663.94       1814.64        74.04 o                         
   5   6   5       4158.44       4151.08       226.22 o                         
   6   6   5       3163.27       3116.46       152.25 o                         
   7   6   5         10.25         98.94       141.81 o                         
   8   6   5         25.33       -179.92       267.13 o                         
  -9   7   5        641.60        618.46       152.51 o                         
  -8   7   5       1132.57        963.68        93.91 o                         
  -7   7   5        673.83        691.84        36.34 o                         
  -6   7   5       1201.67       1234.14        51.57 o                         
  -5   7   5       1722.49       1715.92        53.33 o                         
  -4   7   5       4852.84       4693.32       125.63 o                         
  -3   7   5       2596.42       2628.64        69.88 o                         
  -2   7   5       1085.31       1143.99        37.30 o                         
  -1   7   5        313.44        297.15        32.19 o                         
   0   7   5         44.09         38.20        18.06 o                         
   1   7   5         65.86         91.22        21.40 o                         
   2   7   5      10389.17      11269.80       211.82 o                         
   3   7   5        391.49        377.46        45.61 o                         
   4   7   5       3260.71       3405.40       155.03 o                         
   5   7   5       1786.02       1608.56        94.05 o                         
   6   7   5       1416.09       1596.09       224.31 o                         
   7   7   5          0.29        -50.57       151.70 o                         
  -9   8   5         94.54         56.80       131.56 o                         
  -8   8   5          1.54        -21.99       105.16 o                         
  -7   8   5        151.39        227.16        34.84 o                         
  -6   8   5        186.61        152.17        43.20 o                         
  -5   8   5       1925.54       1846.50        68.03 o                         
  -4   8   5       1408.28       1415.12        55.55 o                         
  -3   8   5      14100.04      14337.55       362.12 o                         
  -2   8   5       8932.32       9114.64       222.83 o                         
  -1   8   5      13114.69      13262.91       293.50 o                         
   0   8   5        318.98        305.13        30.10 o                         
   1   8   5         58.74         24.54        17.91 o                         
   2   8   5       5354.00       5100.63       123.86 o                         
   3   8   5         36.96         20.78        34.42 o                         
   4   8   5          0.60         53.48        44.74 o                         
   5   8   5         72.54         40.36        77.72 o                         
   6   8   5         10.16         12.70        90.64 o                         
   7   8   5          0.10       -127.52       135.56 o                         
 -10   9   5          2.02        145.47       145.47 o                         
  -9   9   5         27.53       -158.67       158.67 o                         
  -8   9   5        113.47        212.55       137.42 o                         
  -7   9   5          7.86         -8.08        31.52 o                         
  -6   9   5        994.50        927.55        55.09 o                         
  -5   9   5       4913.93       5276.35       147.44 o                         
  -4   9   5        812.18        745.56        58.80 o                         
  -3   9   5       1593.17       1426.80        55.46 o                         
  -2   9   5        823.39        905.81        54.21 o                         
  -1   9   5       1610.48       1723.07        62.54 o                         
   0   9   5       4011.60       4224.07       106.93 o                         
   1   9   5       2906.78       2968.89        92.67 o                         
   2   9   5       1741.98       1717.53       205.26 o                         
   3   9   5       1356.22       1260.59       121.43 o                         
   4   9   5        922.63       1010.19       146.73 o                         
   5   9   5        556.41        468.23       107.73 o                         
   6   9   5         63.70        282.88       116.00 o                         
  -9  10   5         72.93        -26.75       107.00 o                         
  -8  10   5         37.34        362.77       138.88 o                         
  -7  10   5        510.06        451.05        55.66 o                         
  -6  10   5       2189.92       2187.17        85.03 o                         
  -5  10   5       2571.66       2622.65        90.32 o                         
  -4  10   5         24.31         49.04        34.50 o                         
  -3  10   5        111.82        137.37        38.93 o                         
  -2  10   5        275.48        257.28        43.83 o                         
  -1  10   5         51.17        -14.61        40.59 o                         
   0  10   5        144.37        160.96        52.03 o                         
   1  10   5          0.49         -7.79        52.69 o                         
   2  10   5        332.45        285.88        78.10 o                         
   3  10   5         55.10         15.22        69.02 o                         
   4  10   5        325.00        256.69       106.80 o                         
   5  10   5        230.82        188.09       117.89 o                         
  -9  11   5        298.31        261.32       148.80 o                         
  -8  11   5        208.91        290.99       136.33 o                         
  -7  11   5         57.47        108.82        66.94 o                         
  -6  11   5          3.88         13.32        39.83 o                         
  -5  11   5         31.31         29.75        41.07 o                         
  -4  11   5          0.78          5.95        36.07 o                         
  -3  11   5         11.88         14.44        58.86 o                         
  -2  11   5        365.39        413.57        73.26 o                         
  -1  11   5         12.12         11.82        49.89 o                         
   0  11   5         27.48         36.63        55.33 o                         
   1  11   5         92.45        131.33       139.18 o                         
   2  11   5        556.44        551.14       109.99 o                         
   3  11   5        180.29         35.69        77.03 o                         
   4  11   5        461.07        615.30       113.82 o                         
   5  11   5          8.89         77.60       130.64 o                         
  -8  12   5        415.57        638.87       194.26 o                         
  -7  12   5        357.75        298.14        89.10 o                         
  -6  12   5        246.05        135.10        77.53 o                         
  -5  12   5        638.58        683.63        80.24 o                         
  -4  12   5        881.15        763.16        69.50 o                         
  -3  12   5         25.04         13.09        46.93 o                         
  -2  12   5        262.45        153.78        63.56 o                         
  -1  12   5        123.49        109.25        58.76 o                         
   0  12   5        565.10        548.26        88.95 o                         
   1  12   5        145.88        238.96        87.33 o                         
   2  12   5       2094.76       2030.83       220.11 o                         
   3  12   5        564.67        484.21       141.46 o                         
   4  12   5        566.78        274.09       138.35 o                         
  -7  13   5         16.89         38.84       218.03 o                         
  -6  13   5         44.70       -114.28       168.75 o                         
  -5  13   5        777.44        829.98       135.66 o                         
  -4  13   5        286.57        266.85        66.08 o                         
  -3  13   5       1396.83       1453.12       111.60 o                         
  -2  13   5         36.72        -50.76        65.41 o                         
  -1  13   5         51.99         80.74        85.31 o                         
   0  13   5        435.14        504.75       104.36 o                         
   1  13   5          0.85         36.08        90.56 o                         
   2  13   5        122.24        -68.16       101.34 o                         
   3  13   5          3.93        -96.74       199.34 o                         
  -6  14   5          0.62        -97.54        97.54 o                         
  -5  14   5        385.33        355.45       119.67 o                         
  -4  14   5        213.50        196.21       111.74 o                         
  -3  14   5         63.04         40.27       116.18 o                         
  -2  14   5       1501.76       1618.98       305.39 o                         
  -1  14   5       1314.34       1227.57       127.59 o                         
   0  14   5       1171.24        986.07       128.29 o                         
   1  14   5        279.53        164.04       100.85 o                         
  -4  15   5        357.25        424.87       145.87 o                         
  -3  15   5         37.32         23.81       136.68 o                         
  -2  15   5        100.42          0.26       107.10 o                         
  -1  15   5          3.30        126.36       149.95 o                         
   2 -15   6          0.59         78.05        82.69 o                         
   3 -15   6        239.79        280.86       120.87 o                         
  -1 -14   6         78.37        -20.64        85.94 o                         
   0 -14   6         15.88         24.99        83.78 o                         
   1 -14   6        231.86        208.79       111.19 o                         
   2 -14   6         31.75         66.45        75.02 o                         
   3 -14   6         13.79         19.37        74.24 o                         
   4 -14   6        179.91        139.03       121.59 o                         
   5 -14   6       1073.02       1100.77       143.98 o                         
  -3 -13   6        171.48         -0.80       110.80 o                         
  -2 -13   6        632.37        569.92        92.53 o                         
  -1 -13   6        629.26        621.90        84.12 o                         
   0 -13   6          5.06         72.46        72.12 o                         
   1 -13   6         38.61        -30.55        81.48 o                         
   2 -13   6        365.18        276.19        67.75 o                         
   3 -13   6       1241.57       1244.18       126.23 o                         
   4 -13   6       2014.67       2194.43       124.81 o                         
   5 -13   6        908.82        776.09       106.41 o                         
   6 -13   6       1491.29       1241.86       119.33 o                         
   7 -13   6         13.62        -95.37        95.37 o                         
  -4 -12   6        750.20        650.78       142.06 o                         
  -3 -12   6       1089.57       1220.64       143.57 o                         
  -2 -12   6       2680.66       2674.86       149.36 o                         
  -1 -12   6       4651.74       4982.84       271.53 o                         
   0 -12   6       1942.27       2030.19       129.90 o                         
   1 -12   6        833.96        799.96        85.98 o                         
   2 -12   6        958.50        976.74       142.19 o                         
   3 -12   6        645.65        651.73        80.27 o                         
   4 -12   6          3.68        -29.55        53.27 o                         
   5 -12   6       1065.66       1114.19       102.61 o                         
   6 -12   6          8.11        -14.70        58.94 o                         
   7 -12   6        284.71        306.06        86.38 o                         
  -5 -11   6        599.94        610.93       115.69 o                         
  -4 -11   6       1284.40       1259.50       146.33 o                         
  -3 -11   6       1490.36       1303.45       180.47 o                         
  -2 -11   6        358.12        487.84        67.20 o                         
  -1 -11   6         41.57         79.09        61.09 o                         
   0 -11   6       4076.55       4349.58       190.99 o                         
   1 -11   6       1334.81       1241.98        88.92 o                         
   2 -11   6       3941.40       3959.36       216.08 o                         
   3 -11   6       1363.16       1291.34        80.96 o                         
   4 -11   6        579.52        588.41        66.79 o                         
   5 -11   6         53.36         91.46        38.43 o                         
   6 -11   6       1804.24       1816.72        95.57 o                         
   7 -11   6        577.01        567.26        81.04 o                         
   8 -11   6        146.63         81.47        80.23 o                         
  -6 -10   6        552.23        324.29       122.44 o                         
  -5 -10   6       4871.40       4600.08       296.33 o                         
  -4 -10   6       1388.56       1291.57       125.09 o                         
  -3 -10   6         24.88         33.14        55.91 o                         
  -2 -10   6       1088.12       1229.08        80.42 o                         
  -1 -10   6        321.88        341.31        50.33 o                         
   0 -10   6        325.81        420.85        65.64 o                         
   1 -10   6        957.87        862.71        65.12 o                         
   2 -10   6        183.42        145.41        35.98 o                         
   3 -10   6         37.06         48.53        35.21 o                         
   4 -10   6          7.44        -34.64        34.64 o                         
   5 -10   6        617.92        613.29        42.84 o                         
   6 -10   6       1261.11       1268.54        65.92 o                         
   7 -10   6       1586.07       1792.10       131.96 o                         
   8 -10   6        918.51        907.15       137.33 o                         
  -6  -9   6        249.79        365.49        93.95 o                         
  -5  -9   6        478.50        379.83        83.92 o                         
  -4  -9   6        349.13        357.21        80.39 o                         
  -3  -9   6        169.23         85.92        48.06 o                         
  -2  -9   6          1.90          8.75        52.10 o                         
  -1  -9   6       1673.43       1743.21        62.40 o                         
   0  -9   6        153.02        162.85        38.90 o                         
   1  -9   6       6952.29       6716.09       138.34 o                         
   2  -9   6         22.00         40.05        26.25 o                         
   3  -9   6       1425.47       1459.79        53.01 o                         
   4  -9   6       4326.29       4380.72       109.98 o                         
   5  -9   6       4462.50       4755.33       105.38 o                         
   6  -9   6       2057.22       2025.39        60.48 o                         
   7  -9   6         29.35         24.64        33.50 o                         
   8  -9   6        670.58        750.30        72.78 o                         
   9  -9   6        266.65        400.59       100.21 o                         
  -7  -8   6       1050.23       1200.35       227.90 o                         
  -6  -8   6        136.89        285.68        82.42 o                         
  -5  -8   6       2160.97       2087.72       125.34 o                         
  -4  -8   6       2326.39       2306.60       126.83 o                         
  -3  -8   6       6010.89       6013.96       192.17 o                         
  -2  -8   6       3938.07       4038.87       143.01 o                         
  -1  -8   6       4399.63       4415.04       111.28 o                         
   0  -8   6         13.48         15.40        26.52 o                         
   1  -8   6       7005.69       6966.40       115.00 o                         
   2  -8   6       7987.84       7904.98       138.55 o                         
   3  -8   6      16492.79      16726.72       294.62 o                         
   4  -8   6      10320.16      10177.86       186.70 o                         
   5  -8   6          2.48          6.35        15.45 o                         
   6  -8   6        116.92        133.53        21.61 o                         
   7  -8   6       2374.83       2329.24        85.08 o                         
   8  -8   6        653.36        682.23        70.41 o                         
   9  -8   6         28.45         29.70        87.17 o                         
  -7  -7   6         12.92         59.07        78.96 o                         
  -6  -7   6        475.80        450.98        74.10 o                         
  -5  -7   6         67.12         54.45        57.77 o                         
  -4  -7   6        825.01        834.25        64.20 o                         
  -3  -7   6       4374.19       4530.66       130.96 o                         
  -2  -7   6       4691.71       4700.17       106.30 o                         
  -1  -7   6       1148.20       1157.77        37.88 o                         
   0  -7   6       7934.91       7733.62       124.51 o                         
   1  -7   6        400.08        409.45        29.13 o                         
   2  -7   6       1442.38       1413.63        53.73 o                         
   3  -7   6        143.51        129.89        25.76 o                         
   4  -7   6          5.53        -14.23        19.86 o                         
   5  -7   6       4444.87       4232.35        84.61 o                         
   6  -7   6        208.35        183.17        23.53 o                         
   7  -7   6        166.98        166.70        36.74 o                         
   8  -7   6          2.30         23.48        45.98 o                         
   9  -7   6        132.55         75.59       104.17 o                         
  -8  -6   6         23.64         42.14       121.29 o                         
  -7  -6   6         60.29         65.82        62.42 o                         
  -6  -6   6        216.75        231.09        71.78 o                         
  -5  -6   6       1407.64       1327.52        77.83 o                         
  -4  -6   6        620.26        559.06        49.17 o                         
  -3  -6   6          7.89         16.53        28.75 o                         
  -2  -6   6       9244.83       9143.53       155.64 o                         
  -1  -6   6      18452.79      18668.70       280.40 o                         
   0  -6   6      66404.66      64627.02      1151.80 o                         
   1  -6   6      10648.14      10524.85       156.51 o                         
   2  -6   6       3803.39       3786.59        72.46 o                         
   3  -6   6       2414.96       2368.46        51.44 o                         
   4  -6   6       7625.24       8013.77       149.00 o                         
   5  -6   6       5240.70       5123.39        92.02 o                         
   6  -6   6       4283.39       4254.82        94.67 o                         
   7  -6   6        665.82        734.91        36.08 o                         
   8  -6   6        171.29        188.74        42.24 o                         
   9  -6   6        175.44        165.31       107.93 o                         
  -8  -5   6        949.84        889.57       178.94 o                         
  -7  -5   6       3462.43       3465.42       181.39 o                         
  -6  -5   6       1034.59       1065.80        75.66 o                         
  -5  -5   6        371.64        360.44        45.97 o                         
  -4  -5   6       5063.70       4958.78       178.13 o                         
  -3  -5   6       7955.89       7545.17       218.02 o                         
  -2  -5   6       8988.09       8714.11       233.93 o                         
  -1  -5   6        855.62        911.00        30.92 o                         
   0  -5   6       3930.53       3929.98        63.42 o                         
   1  -5   6        635.18        644.26        28.94 o                         
   2  -5   6          1.85        -17.34        17.34 o                         
   3  -5   6         43.79         23.38        14.27 o                         
   4  -5   6         70.31         50.12        16.38 o                         
   5  -5   6       2216.41       2184.26        48.00 o                         
   6  -5   6        499.47        515.00        28.04 o                         
   7  -5   6       1055.78       1106.57        50.57 o                         
   8  -5   6        107.63         57.21        39.46 o                         
   9  -5   6        198.33        232.18       139.63 o                         
  10  -5   6        103.08         96.67       113.14 o                         
  -9  -4   6         77.73        231.23       204.11 o                         
  -8  -4   6        682.08        555.79       158.38 o                         
  -7  -4   6        489.18        498.04        57.36 o                         
  -6  -4   6       1788.60       1929.87       138.87 o                         
  -5  -4   6       1435.32       1502.56        77.65 o                         
  -4  -4   6       6112.67       5821.25       226.92 o                         
  -3  -4   6        351.93        400.64        29.41 o                         
  -2  -4   6       1479.23       1433.95        41.35 o                         
  -1  -4   6       4789.19       4641.98        89.33 o                         
   0  -4   6        112.15         85.11        13.59 o                         
   1  -4   6        215.49        263.71        19.86 o                         
   2  -4   6        631.77        598.38        29.38 o                         
   3  -4   6       3797.51       3954.78        62.20 o                         
   4  -4   6       3346.13       3418.59        62.23 o                         
   5  -4   6        131.25        145.41        22.14 o                         
   6  -4   6        186.92        190.55        26.84 o                         
   7  -4   6       6215.90       6310.24       140.68 o                         
   8  -4   6       6675.18       6932.17       213.53 o                         
   9  -4   6       1390.85       1449.24       126.22 o                         
  10  -4   6         16.68         21.99       219.86 o                         
  -9  -3   6        337.99         17.96       116.55 o                         
  -8  -3   6        317.56        306.43        58.10 o                         
  -7  -3   6        711.91        825.11        58.20 o                         
  -6  -3   6        544.16        586.55        46.94 o                         
  -5  -3   6       5925.80       5921.09       153.45 o                         
  -4  -3   6       5841.63       5736.32       154.05 o                         
  -3  -3   6       9087.05       9174.55       210.53 o                         
  -2  -3   6       5132.35       5206.46       109.28 o                         
  -1  -3   6        668.37        591.59        27.47 o                         
   0  -3   6      14178.87      13973.30       211.22 o                         
   1  -3   6       9736.38       9451.90       137.37 o                         
   2  -3   6      11691.47      11631.43       153.05 o                         
   3  -3   6       1631.28       1612.93        39.02 o                         
   4  -3   6       1560.12       1521.41        35.58 o                         
   5  -3   6      19231.57      19084.63       288.65 o                         
   6  -3   6        361.51        395.06        28.74 o                         
   7  -3   6       2790.89       2899.06        79.50 o                         
   8  -3   6       1253.03       1294.50        68.54 o                         
   9  -3   6         27.83         30.41       117.26 o                         
  10  -3   6        130.76        117.86       108.00 o                         
  -9  -2   6        234.97        222.09       129.00 o                         
  -8  -2   6        419.82        252.55       101.90 o                         
  -7  -2   6        178.99        129.35        32.09 o                         
  -6  -2   6        223.88        256.65        30.92 o                         
  -5  -2   6        115.22        150.95        27.20 o                         
  -4  -2   6       5709.88       5702.34       252.71 o                         
  -3  -2   6       3712.80       3803.12       139.20 o                         
  -2  -2   6         37.46         16.35        15.51 o                         
  -1  -2   6        240.33        321.17        16.03 o                         
   0  -2   6       9186.24       9087.56       136.74 o                         
   1  -2   6       1607.73       1614.24        36.84 o                         
   2  -2   6       1345.54       1213.43        28.01 o                         
   3  -2   6      14358.25      14116.43       166.61 o                         
   4  -2   6      14109.65      13735.24       192.34 o                         
   5  -2   6      10719.90      11024.96       224.81 o                         
   6  -2   6         87.87         90.37        23.92 o                         
   7  -2   6          6.43        -13.34        30.59 o                         
   8  -2   6        108.53         60.71        55.75 o                         
   9  -2   6         85.32         65.23       121.66 o                         
  10  -2   6          0.02        -99.27        99.27 o                         
  -9  -1   6          3.15         70.72       114.69 o                         
  -8  -1   6          0.18        140.71       101.13 o                         
  -7  -1   6          4.30        -20.70        20.70 o                         
  -6  -1   6        211.60        222.11        36.66 o                         
  -5  -1   6        263.11        251.77        29.87 o                         
  -4  -1   6       9067.26       9193.76       251.26 o                         
  -3  -1   6      37517.44      38277.69      1538.45 o                         
  -2  -1   6      68329.59      69138.12      1770.58 o                         
  -1  -1   6      22773.11      22724.07       352.64 o                         
   0  -1   6      22647.24      21840.14       317.92 o                         
   1  -1   6       2100.61       2016.14        46.63 o                         
   2  -1   6       6407.23       6324.68       117.94 o                         
   3  -1   6       3559.57       3549.06        77.34 o                         
   4  -1   6       4746.34       4835.74        97.19 o                         
   5  -1   6       2509.09       2485.54        65.29 o                         
   6  -1   6       1472.74       1550.37        60.53 o                         
   7  -1   6        712.54        679.66        75.36 o                         
   8  -1   6        191.26        150.81        49.19 o                         
   9  -1   6        328.20        392.54       178.86 o                         
  -7   0   6        879.95        865.65        41.82 o                         
  -6   0   6       5803.32       6008.22       136.96 o                         
  -5   0   6       1893.76       1844.19        45.08 o                         
  -4   0   6      24957.92      24643.17      1100.97 o                         
  -3   0   6      33527.75      34207.56      1316.57 o                         
  -2   0   6      13753.31      13568.14       218.78 o                         
  -1   0   6       1434.65       1378.20        31.54 o                         
   0   0   6         40.11          9.08         8.30 o                         
   1   0   6        452.39        447.73        19.68 o                         
   2   0   6        457.15        471.79        27.24 o                         
   3   0   6          0.44        -13.97        13.97 o                         
   4   0   6       1538.55       1607.72        49.82 o                         
   5   0   6       1129.17       1115.53        44.19 o                         
   6   0   6       1792.64       1636.63       108.59 o                         
   7   0   6         15.21          1.83        39.39 o                         
   8   0   6        381.91        335.86        61.09 o                         
   9   0   6         78.66        118.36       135.95 o                         
  -7   1   6       2319.34       2158.32       107.62 o                         
  -6   1   6      18732.01      18505.63       401.19 o                         
  -5   1   6       3415.39       3419.86       140.48 o                         
  -4   1   6        607.39        657.77        25.08 o                         
  -3   1   6         25.81         24.67        17.38 o                         
  -2   1   6        207.79        222.89        24.70 o                         
  -1   1   6          3.20          1.11        11.84 o                         
   0   1   6       1242.90       1265.72        32.85 o                         
   1   1   6          7.55          0.46        10.33 o                         
   2   1   6         23.01         -5.52        12.32 o                         
   3   1   6        496.83        467.71        22.25 o                         
   4   1   6         90.06         78.34        27.14 o                         
   5   1   6      12889.65      12474.44       302.56 o                         
   6   1   6       5398.00       5275.80       155.05 o                         
   7   1   6       2352.01       2245.34       101.05 o                         
   8   1   6       1008.45        957.42       107.17 o                         
   9   1   6         11.62        233.42       176.25 o                         
  -8   2   6         70.15        -50.94       152.81 o                         
  -7   2   6        139.52        136.18        50.11 o                         
  -6   2   6         99.20        151.46        17.22 o                         
  -5   2   6       4829.46       4788.10       104.40 o                         
  -4   2   6       3392.58       3644.57        93.98 o                         
  -3   2   6        751.42        754.96        21.74 o                         
  -2   2   6        380.09        419.22        16.35 o                         
  -1   2   6       1026.03       1002.90        22.94 o                         
   0   2   6       2518.32       2399.46        50.80 o                         
   1   2   6        865.13        961.63        41.06 o                         
   2   2   6       2545.17       2630.45        58.29 o                         
   3   2   6       5983.60       5725.40       112.51 o                         
   4   2   6       6736.06       6699.88       188.47 o                         
   5   2   6      14976.40      14761.08       373.20 o                         
   6   2   6       2995.52       2723.63       112.89 o                         
   7   2   6         64.25         74.53        46.47 o                         
   8   2   6        188.63        302.81        79.67 o                         
   9   2   6        334.00        133.04       168.60 o                         
  -8   3   6         30.39       -104.07       127.89 o                         
  -7   3   6         91.50        119.65        40.26 o                         
  -6   3   6       1943.49       2056.62        61.36 o                         
  -5   3   6       5068.60       4879.82        95.98 o                         
  -4   3   6       3021.57       3104.03        59.96 o                         
  -3   3   6       4218.89       4139.89        70.68 o                         
  -2   3   6        381.83        396.04        24.13 o                         
  -1   3   6       2872.71       2781.07        59.16 o                         
   0   3   6        359.99        338.25        20.99 o                         
   1   3   6      36545.35      38263.49       868.53 o                         
   2   3   6      35370.07      34209.42       520.42 o                         
   3   3   6      15460.96      15492.59       322.01 o                         
   4   3   6       1866.68       1921.02        97.82 o                         
   5   3   6       2607.19       2456.67       129.60 o                         
   6   3   6         77.82         70.45        51.98 o                         
   7   3   6        134.24        213.83        53.44 o                         
   8   3   6          8.10         27.67        94.83 o                         
   9   3   6          0.05        -89.77       134.48 o                         
  -7   4   6        236.88        239.96        43.35 o                         
  -6   4   6       1129.16       1127.88        54.99 o                         
  -5   4   6       3458.07       3366.86        69.20 o                         
  -4   4   6       9991.20      10101.24       152.01 o                         
  -3   4   6       7355.19       7091.42       143.04 o                         
  -2   4   6      29489.31      29684.13       376.35 o                         
  -1   4   6        397.35        412.10        21.84 o                         
   0   4   6       2279.07       2236.61        62.98 o                         
   1   4   6       1780.75       1669.18        54.35 o                         
   2   4   6        494.23        523.40        42.88 o                         
   3   4   6        623.88        585.15        34.78 o                         
   4   4   6       3990.82       3749.75       108.26 o                         
   5   4   6          2.61        -28.82        37.64 o                         
   6   4   6        167.88        103.13        61.19 o                         
   7   4   6         60.81         55.32        59.78 o                         
   8   4   6        154.36        271.06       111.87 o                         
  -7   5   6        177.68        139.72        54.18 o                         
  -6   5   6      11213.85      11651.24       344.74 o                         
  -5   5   6      13773.90      14257.71       315.00 o                         
  -4   5   6       5385.71       5393.57       111.77 o                         
  -3   5   6       1272.37       1223.52        40.26 o                         
  -2   5   6        409.62        403.85        20.86 o                         
  -1   5   6       6124.50       5902.28       113.65 o                         
   0   5   6       1071.70       1078.33        31.24 o                         
   1   5   6        561.21        533.96        29.74 o                         
   2   5   6       1561.09       1652.44        68.93 o                         
   3   5   6       3421.50       3350.41        92.48 o                         
   4   5   6       1093.18       1209.57        71.00 o                         
   5   5   6       1117.34        953.91        72.23 o                         
   6   5   6        112.08         26.68        76.22 o                         
   7   5   6         24.55        236.35       170.39 o                         
   8   5   6          5.96         49.49        92.08 o                         
  -8   6   6       2958.67       2967.90       217.45 o                         
  -7   6   6       1501.82       1622.29        79.57 o                         
  -6   6   6       4443.12       4176.52       107.59 o                         
  -5   6   6        123.30        175.15        22.37 o                         
  -4   6   6          0.81         13.77        17.32 o                         
  -3   6   6        994.85       1020.65        36.18 o                         
  -2   6   6        262.95        279.01        21.46 o                         
  -1   6   6          8.33         39.07        17.14 o                         
   0   6   6         46.39         72.69        20.86 o                         
   1   6   6         95.94        190.54        53.28 o                         
   2   6   6         16.99          7.54        27.31 o                         
   3   6   6        320.53        339.75        45.28 o                         
   4   6   6       1185.98       1197.35        69.25 o                         
   5   6   6       2009.78       1949.39       146.64 o                         
   6   6   6        425.80        252.54        90.36 o                         
   7   6   6         58.74        168.93       186.52 o                         
  -9   7   6        424.74        780.00       161.28 o                         
  -8   7   6        168.57        270.09       135.23 o                         
  -7   7   6        858.84        884.68        45.94 o                         
  -6   7   6        495.09        487.26        43.67 o                         
  -5   7   6        977.49       1043.84        39.85 o                         
  -4   7   6        140.01        188.87        22.92 o                         
  -3   7   6         21.51          2.25        22.44 o                         
  -2   7   6        142.50        168.14        22.91 o                         
  -1   7   6          5.82         -8.53        25.46 o                         
   0   7   6        149.03        117.25        20.97 o                         
   1   7   6        813.31        844.04        38.15 o                         
   2   7   6       4562.32       4707.41       109.37 o                         
   3   7   6       5154.84       5090.65       138.27 o                         
   4   7   6        505.68        361.84        63.74 o                         
   5   7   6        116.83        111.91        48.53 o                         
   6   7   6        589.91        368.42       160.93 o                         
   7   7   6        411.95        159.81       184.37 o                         
  -9   8   6        115.30        -17.59       127.16 o                         
  -8   8   6        352.50        407.95       131.58 o                         
  -7   8   6        382.99        329.74        37.08 o                         
  -6   8   6       1760.35       1918.88        75.34 o                         
  -5   8   6       1953.08       1872.61        61.07 o                         
  -4   8   6       1463.72       1528.32        53.55 o                         
  -3   8   6        633.96        636.58        75.60 o                         
  -2   8   6       1324.16       1310.40        47.95 o                         
  -1   8   6      10440.57      10777.05       189.55 o                         
   0   8   6       7368.93       7688.20       141.25 o                         
   1   8   6       4571.71       4925.73       179.54 o                         
   2   8   6       6020.40       6398.37       178.55 o                         
   3   8   6       3201.14       3391.29       151.94 o                         
   4   8   6         46.84         -2.77        50.24 o                         
   5   8   6          0.78         47.16        92.31 o                         
   6   8   6         98.57         24.19       151.71 o                         
  -9   9   6          7.40         61.93       110.30 o                         
  -8   9   6          5.24        -83.91        83.91 o                         
  -7   9   6          0.93         34.62        39.55 o                         
  -6   9   6        638.07        717.60        52.44 o                         
  -5   9   6       1221.96       1022.93        49.27 o                         
  -4   9   6        809.72        882.06        49.63 o                         
  -3   9   6        751.35        680.69        40.80 o                         
  -2   9   6         27.25         34.60        26.59 o                         
  -1   9   6       4234.70       4380.36       102.11 o                         
   0   9   6        696.50        592.14        48.66 o                         
   1   9   6        151.90         92.61        23.27 o                         
   2   9   6        617.00        550.32        74.67 o                         
   3   9   6        347.52        328.30        32.08 o                         
   4   9   6         73.43        161.87       111.16 o                         
   5   9   6        144.58        145.53        99.21 o                         
   6   9   6         66.00         56.13       112.95 o                         
  -9  10   6          5.60        173.69       196.04 o                         
  -8  10   6        916.89        940.52       179.30 o                         
  -7  10   6         84.28        202.30        55.93 o                         
  -6  10   6       1216.22        940.73        64.76 o                         
  -5  10   6          4.21         29.98        39.73 o                         
  -4  10   6        965.08        860.85        52.87 o                         
  -3  10   6       1509.91       1561.91        72.09 o                         
  -2  10   6       1657.76       1703.71        73.00 o                         
  -1  10   6       3165.64       2919.46        98.60 o                         
   0  10   6        653.67        687.14        52.62 o                         
   1  10   6       1139.01       1066.75        69.37 o                         
   2  10   6        897.15        851.07       110.29 o                         
   3  10   6        423.73        334.78        85.94 o                         
   4  10   6        420.19        280.08       115.36 o                         
   5  10   6         72.77        -54.68        93.06 o                         
  -8  11   6       1210.78       1126.64       190.71 o                         
  -7  11   6          0.33        -65.75        89.43 o                         
  -6  11   6         16.50        -14.71        52.51 o                         
  -5  11   6        901.66        865.50        71.82 o                         
  -4  11   6        752.20        881.70        68.47 o                         
  -3  11   6        539.04        480.62        59.76 o                         
  -2  11   6         33.38          5.22        54.36 o                         
  -1  11   6        243.18        233.54        69.59 o                         
   0  11   6         31.47         61.68        56.94 o                         
   1  11   6         32.19        -16.01        69.48 o                         
   2  11   6         26.52        105.01        83.95 o                         
   3  11   6         57.83         69.02        86.11 o                         
   4  11   6        123.80        298.32       152.99 o                         
  -8  12   6         87.65       -115.43       152.44 o                         
  -7  12   6        225.53        121.96       116.54 o                         
  -6  12   6        292.75        197.04        98.58 o                         
  -5  12   6        317.13        401.89        96.92 o                         
  -4  12   6         14.19         66.30        71.30 o                         
  -3  12   6        177.14        184.86        67.76 o                         
  -2  12   6        192.00         87.48        62.95 o                         
  -1  12   6          2.01          4.32        63.01 o                         
   0  12   6         33.96        -30.35       122.98 o                         
   1  12   6         69.08         94.22        99.01 o                         
   2  12   6        273.21        291.49       117.80 o                         
   3  12   6         89.93        -28.46        92.54 o                         
  -7  13   6        216.00        487.25       129.83 o                         
  -6  13   6        145.64         71.54       101.22 o                         
  -5  13   6         72.81         59.62       101.70 o                         
  -4  13   6        253.94        208.14        71.87 o                         
  -3  13   6        577.95        569.58       161.48 o                         
  -2  13   6        162.09        139.37        83.57 o                         
  -1  13   6       1546.53       1335.74       144.75 o                         
   0  13   6        798.89        616.69       123.53 o                         
   1  13   6        146.52         38.07        83.57 o                         
   2  13   6        147.93        130.13       101.10 o                         
  -6  14   6        120.40         84.33       108.70 o                         
  -5  14   6         66.75        235.25       108.57 o                         
  -4  14   6         23.89          6.20       103.98 o                         
  -3  14   6        146.08         76.70       101.15 o                         
  -2  14   6         11.77          2.77       101.15 o                         
  -1  14   6         14.99        -19.24        81.82 o                         
   0  14   6         44.10        -62.31        94.60 o                         
   1  14   6        241.50        195.04        88.58 o                         
  -3  15   6        492.29        381.92       150.08 o                         
  -2  15   6        124.02         83.19       149.88 o                         
  -1 -14   7          0.45          9.37        94.24 o                         
   0 -14   7         11.81        -11.95        68.55 o                         
   1 -14   7        300.82        224.79        86.82 o                         
   2 -14   7         10.23         79.15        72.04 o                         
   3 -14   7        213.59        317.11        91.29 o                         
   4 -14   7          0.04         28.80       108.77 o                         
   5 -14   7        225.47        124.68        87.66 o                         
  -2 -13   7         69.55        171.85        80.07 o                         
  -1 -13   7         71.03         52.17        68.53 o                         
   0 -13   7         12.72        -48.37        89.65 o                         
   1 -13   7         14.69         85.61        70.11 o                         
   2 -13   7        527.94        475.59        84.16 o                         
   3 -13   7       1529.49       1477.45       126.12 o                         
   4 -13   7       2316.09       2148.31       144.23 o                         
   5 -13   7        971.77        839.63       157.72 o                         
   6 -13   7        111.13         37.25        81.15 o                         
  -4 -12   7       1406.80       1337.77       183.30 o                         
  -3 -12   7        445.14        355.58       150.23 o                         
  -2 -12   7       1572.39       1434.03       119.96 o                         
  -1 -12   7        920.24        896.44        92.52 o                         
   0 -12   7       3616.08       3738.10       229.18 o                         
   1 -12   7       6085.65       6029.07       203.88 o                         
   2 -12   7       6379.04       6828.97       228.09 o                         
   3 -12   7       6595.71       6422.38       243.09 o                         
   4 -12   7        776.98        771.65        87.81 o                         
   5 -12   7          8.13         46.89        64.21 o                         
   6 -12   7        133.11        -66.10        66.10 o                         
   7 -12   7        568.12        526.09       100.36 o                         
  -5 -11   7         67.53        -11.14       126.77 o                         
  -4 -11   7        265.79        275.04       141.37 o                         
  -3 -11   7        271.84        389.91        83.65 o                         
  -2 -11   7         26.63         69.11        52.85 o                         
  -1 -11   7       1696.76       1762.66        90.34 o                         
   0 -11   7       3817.02       3879.92       149.74 o                         
   1 -11   7        562.41        489.82        72.02 o                         
   2 -11   7       1032.01       1031.62        73.95 o                         
   3 -11   7        807.32        754.81        75.02 o                         
   4 -11   7       1739.93       1619.63       105.40 o                         
   5 -11   7       1097.68       1015.98        70.67 o                         
   6 -11   7          2.10         -5.44        53.14 o                         
   7 -11   7        270.66        187.77        61.92 o                         
   8 -11   7         69.85         35.99        80.52 o                         
  -5 -10   7         86.53        198.93       117.03 o                         
  -4 -10   7          0.32        -34.94        74.12 o                         
  -3 -10   7       1931.33       1970.30       112.03 o                         
  -2 -10   7       1227.72       1201.54        78.98 o                         
  -1 -10   7       3534.48       3595.25       121.39 o                         
   0 -10   7       2806.68       2685.62        99.53 o                         
   1 -10   7        128.92        156.86        45.04 o                         
   2 -10   7          1.26        -36.60        44.30 o                         
   3 -10   7       1324.21       1439.10        69.96 o                         
   4 -10   7       2563.41       2710.63       110.09 o                         
   5 -10   7       1931.82       1921.98       104.11 o                         
   6 -10   7       1824.02       1844.18        90.13 o                         
   7 -10   7        274.46        236.04        55.01 o                         
   8 -10   7        327.53        283.70        81.07 o                         
  -6  -9   7        286.11        253.33       117.07 o                         
  -5  -9   7        326.97        367.01        97.19 o                         
  -4  -9   7        987.07        959.55       105.04 o                         
  -3  -9   7       2548.61       2825.63       132.56 o                         
  -2  -9   7         45.81         52.85        37.46 o                         
  -1  -9   7         53.18         43.68        37.77 o                         
   0  -9   7        502.20        448.62        53.80 o                         
   1  -9   7       1235.18       1219.98        56.47 o                         
   2  -9   7        643.37        699.15        38.05 o                         
   3  -9   7       1013.83        928.39        47.59 o                         
   4  -9   7         67.43         37.98        38.49 o                         
   5  -9   7        159.96        150.05        29.79 o                         
   6  -9   7         13.18          5.36        27.26 o                         
   7  -9   7        361.63        389.41        51.65 o                         
   8  -9   7       1509.51       1490.59       170.54 o                         
   9  -9   7        299.46        155.85       133.44 o                         
  -7  -8   7        230.69         42.72       104.96 o                         
  -6  -8   7        797.18        844.37       110.38 o                         
  -5  -8   7       1475.37       1366.26       118.14 o                         
  -4  -8   7        437.22        381.16       115.48 o                         
  -3  -8   7        771.32        760.34        60.25 o                         
  -2  -8   7        121.77        115.09        30.28 o                         
  -1  -8   7         71.00         39.86        27.15 o                         
   0  -8   7       1772.20       1701.14        61.49 o                         
   1  -8   7          9.94          3.49        27.90 o                         
   2  -8   7       3227.38       3056.19        68.24 o                         
   3  -8   7       2874.38       2880.96        71.01 o                         
   4  -8   7        116.57         81.76        25.54 o                         
   5  -8   7        576.62        560.97        31.99 o                         
   6  -8   7       1383.33       1458.90        50.89 o                         
   7  -8   7       2187.95       2253.59        84.93 o                         
   8  -8   7       1499.10       1592.01       101.42 o                         
   9  -8   7        101.29        167.84       149.88 o                         
  -7  -7   7        142.52        215.18       111.25 o                         
  -6  -7   7       1261.66       1172.53        94.87 o                         
  -5  -7   7       2905.91       3123.98       148.75 o                         
  -4  -7   7       3473.40       3595.97       131.16 o                         
  -3  -7   7       1672.63       1836.60        73.76 o                         
  -2  -7   7       2943.70       2958.68        81.57 o                         
  -1  -7   7      13975.67      13784.40       213.31 o                         
   0  -7   7      18348.89      17634.25       266.99 o                         
   1  -7   7      19917.82      20050.00       332.68 o                         
   2  -7   7       5637.80       5580.35       105.32 o                         
   3  -7   7         26.41         13.74        25.13 o                         
   4  -7   7       7893.39       7695.69       136.28 o                         
   5  -7   7       5831.56       6223.48       135.21 o                         
   6  -7   7        224.13        225.82        25.85 o                         
   7  -7   7         44.17         65.39        35.36 o                         
   8  -7   7         59.29         97.90        66.33 o                         
   9  -7   7         57.57        -47.45        84.39 o                         
  -8  -6   7         99.04         74.39       149.15 o                         
  -7  -6   7          1.29        101.39       104.47 o                         
  -6  -6   7          6.80        -17.23        53.47 o                         
  -5  -6   7        120.41        102.16        42.78 o                         
  -4  -6   7        110.00         68.80        57.07 o                         
  -3  -6   7       2238.99       2181.17        73.77 o                         
  -2  -6   7       2646.82       2530.12        66.42 o                         
  -1  -6   7        862.61        865.72        34.60 o                         
   0  -6   7        214.72        299.29        23.04 o                         
   1  -6   7       4239.24       4319.15        78.69 o                         
   2  -6   7      15864.85      15783.82       241.08 o                         
   3  -6   7      10406.93      10512.83       154.06 o                         
   4  -6   7      11385.45      11267.88       203.89 o                         
   5  -6   7       2496.80       2668.39        63.28 o                         
   6  -6   7          0.49         -6.40        22.27 o                         
   7  -6   7        130.97        142.55        29.48 o                         
   8  -6   7        242.93        226.46        68.60 o                         
   9  -6   7         92.83         11.29       146.59 o                         
  -8  -5   7          1.96       -128.25       128.25 o                         
  -7  -5   7         41.89        -26.25       139.80 o                         
  -6  -5   7          3.40         61.02        50.61 o                         
  -5  -5   7        719.69        828.52        65.32 o                         
  -4  -5   7       4855.38       4826.31       301.49 o                         
  -3  -5   7      28954.01      29401.83       528.68 o                         
  -2  -5   7       9303.85       9292.43       182.50 o                         
  -1  -5   7        192.38        187.59        24.57 o                         
   0  -5   7         22.95         55.90        14.81 o                         
   1  -5   7          2.68         -9.34        19.24 o                         
   2  -5   7       3092.45       3151.39        56.77 o                         
   3  -5   7      10481.66      10527.60       149.52 o                         
   4  -5   7       3738.37       3857.43        68.98 o                         
   5  -5   7       1027.49       1040.13        33.07 o                         
   6  -5   7       1938.38       1876.49        79.56 o                         
   7  -5   7       1113.91       1048.81        49.03 o                         
   8  -5   7       1555.03       1454.36        95.21 o                         
   9  -5   7       1137.32        951.74       125.37 o                         
  -9  -4   7        240.91        167.85       204.13 o                         
  -8  -4   7        446.66        596.37       167.15 o                         
  -7  -4   7        492.97        557.05        65.14 o                         
  -6  -4   7       4642.60       4776.62       170.31 o                         
  -5  -4   7       4462.50       4533.59       181.97 o                         
  -4  -4   7       1565.24       1621.75        70.99 o                         
  -3  -4   7       6846.98       6887.23       318.20 o                         
  -2  -4   7        726.92        682.40        29.20 o                         
  -1  -4   7        265.80        293.67        20.35 o                         
   0  -4   7       3405.29       3367.04        58.74 o                         
   1  -4   7       4364.13       4385.31        74.42 o                         
   2  -4   7       2107.16       2033.99        47.83 o                         
   3  -4   7        700.89        717.35        24.37 o                         
   4  -4   7         28.30         58.86        17.21 o                         
   5  -4   7         94.99        102.82        19.40 o                         
   6  -4   7        431.04        449.88        38.47 o                         
   7  -4   7       1106.09       1099.91        78.27 o                         
   8  -4   7        229.11         99.37        42.90 o                         
   9  -4   7         70.08         45.01        78.62 o                         
  -9  -3   7        886.49       1171.47       210.83 o                         
  -8  -3   7       1090.42       1202.51       201.34 o                         
  -7  -3   7       5353.85       5686.13       188.01 o                         
  -6  -3   7       8011.38       8317.89       242.62 o                         
  -5  -3   7       2708.42       2508.25        88.16 o                         
  -4  -3   7         84.23         65.83        30.69 o                         
  -3  -3   7       3259.15       3225.83       184.86 o                         
  -2  -3   7       2881.35       2853.50        61.78 o                         
  -1  -3   7       3574.91       3596.93        64.45 o                         
   0  -3   7       1502.60       1560.71        51.65 o                         
   1  -3   7       1073.95       1179.98        33.83 o                         
   2  -3   7       1144.04       1171.96        31.45 o                         
   3  -3   7          2.08          9.13        15.86 o                         
   4  -3   7       4748.48       4898.31       101.50 o                         
   5  -3   7      16000.81      15974.89       254.27 o                         
   6  -3   7       3661.30       3865.24        95.43 o                         
   7  -3   7        510.81        455.52        41.38 o                         
   8  -3   7         82.42         45.42        51.77 o                         
   9  -3   7        195.30        117.27       126.07 o                         
  -9  -2   7        272.26        280.01       142.20 o                         
  -8  -2   7        281.83        296.87       106.29 o                         
  -7  -2   7        421.30        402.63        61.21 o                         
  -6  -2   7       1335.92       1390.58        63.50 o                         
  -5  -2   7       2864.20       2803.21        84.28 o                         
  -4  -2   7       4316.54       4496.06       152.72 o                         
  -3  -2   7        406.66        342.24        27.37 o                         
  -2  -2   7      10052.82      10436.26       195.98 o                         
  -1  -2   7      12896.01      12696.21       194.47 o                         
   0  -2   7       9899.09       9675.45       141.54 o                         
   1  -2   7          0.12         -3.99        14.80 o                         
   2  -2   7      17167.88      16671.92       242.60 o                         
   3  -2   7      12541.13      12516.42       165.01 o                         
   4  -2   7       2176.75       2221.54        52.66 o                         
   5  -2   7       9140.10       9313.10       172.83 o                         
   6  -2   7        134.04         83.71        27.04 o                         
   7  -2   7          0.38        -31.71        31.71 o                         
   8  -2   7        217.13        192.35        44.80 o                         
   9  -2   7         31.81        143.64       148.04 o                         
  -8  -1   7        164.51        -26.39        83.56 o                         
  -7  -1   7         43.92         75.47        26.63 o                         
  -6  -1   7       1202.52       1112.53        47.64 o                         
  -5  -1   7        339.15        363.61        26.28 o                         
  -4  -1   7          9.15          1.16        23.90 o                         
  -3  -1   7        287.24        307.05        17.85 o                         
  -2  -1   7         30.73         40.99        14.66 o                         
  -1  -1   7       9370.32       9023.18       170.39 o                         
   0  -1   7      18760.93      18036.71       260.69 o                         
   1  -1   7      80515.82      84150.60      1396.77 o                         
   2  -1   7      66417.95      69261.19      1018.69 o                         
   3  -1   7      16000.58      15400.46       215.89 o                         
   4  -1   7        658.57        701.26        49.30 o                         
   5  -1   7       2336.18       2232.32        86.84 o                         
   6  -1   7        426.28        447.56        42.59 o                         
   7  -1   7        982.83       1011.99        84.00 o                         
   8  -1   7         78.32        124.80        55.11 o                         
   9  -1   7          0.17         48.00       139.61 o                         
  -7   0   7         26.13         22.70        18.07 o                         
  -6   0   7       3768.71       3746.13       127.74 o                         
  -5   0   7       8072.64       8290.64       216.53 o                         
  -4   0   7       2878.96       2871.11       135.16 o                         
  -3   0   7       3030.17       2920.36        72.72 o                         
  -2   0   7       2587.66       2531.45        50.90 o                         
  -1   0   7       8240.74       7931.42       140.58 o                         
   0   0   7         47.10         30.12        10.53 o                         
   1   0   7          4.98         47.44        15.55 o                         
   2   0   7        371.59        334.87        19.44 o                         
   3   0   7       5435.28       5600.39       127.16 o                         
   4   0   7       2171.94       2216.86        67.29 o                         
   5   0   7        641.81        613.93        38.19 o                         
   6   0   7        723.11        588.80        49.57 o                         
   7   0   7        691.16        664.37        72.66 o                         
   8   0   7        499.80        365.63        77.72 o                         
   9   0   7         42.75        447.42       223.53 o                         
  -8   1   7        173.64        254.70       139.63 o                         
  -7   1   7       1324.11       1037.39       142.16 o                         
  -6   1   7       9736.74       9577.01       212.73 o                         
  -5   1   7       6823.36       7242.04       186.03 o                         
  -4   1   7        328.57        352.92        23.35 o                         
  -3   1   7        253.46        189.51        24.81 o                         
  -2   1   7       1118.65       1103.09        36.95 o                         
  -1   1   7         12.34         -9.87        10.75 o                         
   0   1   7       2887.16       2897.35        59.60 o                         
   1   1   7        696.27        692.66        38.43 o                         
   2   1   7       1467.86       1422.80        35.08 o                         
   3   1   7        794.93        802.76        27.29 o                         
   4   1   7        807.15        787.08        44.97 o                         
   5   1   7          7.96         30.45        31.29 o                         
   6   1   7          9.42         42.22        38.77 o                         
   7   1   7        149.33        114.82        46.36 o                         
   8   1   7        456.79        474.12        79.12 o                         
   9   1   7       1004.40        917.82       203.14 o                         
  -8   2   7       3686.32       3082.58       338.87 o                         
  -7   2   7       1700.32       1387.04       136.20 o                         
  -6   2   7       1111.18       1301.84        66.98 o                         
  -5   2   7        577.55        546.19        26.16 o                         
  -4   2   7        200.83        159.94        22.35 o                         
  -3   2   7       1606.67       1525.12        48.94 o                         
  -2   2   7       1010.79       1090.37        27.96 o                         
  -1   2   7          3.76         10.18        16.57 o                         
   0   2   7          4.34          6.52         7.28 o                         
   1   2   7       1054.61        956.38        35.20 o                         
   2   2   7         73.18         45.23        20.25 o                         
   3   2   7       5719.12       5901.31       146.95 o                         
   4   2   7       1445.04       1437.44        64.25 o                         
   5   2   7       1496.96       1410.29        97.62 o                         
   6   2   7        784.27        689.63        77.06 o                         
   7   2   7        305.60        260.36        57.16 o                         
   8   2   7        134.07        309.92       116.08 o                         
   9   2   7         18.55        190.91       146.57 o                         
  -8   3   7        150.36        287.31       170.78 o                         
  -7   3   7       1699.78       1578.01       120.01 o                         
  -6   3   7       1730.33       1852.62        49.20 o                         
  -5   3   7        617.34        598.41        33.33 o                         
  -4   3   7        531.01        520.02        21.43 o                         
  -3   3   7       3069.57       2981.94        62.56 o                         
  -2   3   7       4832.81       4957.63        74.65 o                         
  -1   3   7       1038.93       1061.78        25.79 o                         
   0   3   7         17.98         42.12        16.84 o                         
   1   3   7       6970.57       6813.39       108.21 o                         
   2   3   7       9232.18       9399.68       188.01 o                         
   3   3   7       7251.38       6847.62       124.98 o                         
   4   3   7         27.57        -16.95        33.87 o                         
   5   3   7         18.49        -36.30        49.57 o                         
   6   3   7       4178.65       4439.09       247.93 o                         
   7   3   7        227.66        235.30        97.78 o                         
   8   3   7         74.15         22.31        92.25 o                         
  -8   4   7        186.39        191.30       161.99 o                         
  -7   4   7        591.90        535.94       120.56 o                         
  -6   4   7        455.88        465.99        29.60 o                         
  -5   4   7       1088.40       1115.57        34.15 o                         
  -4   4   7        512.06        530.92        28.29 o                         
  -3   4   7       1931.35       1918.31        60.54 o                         
  -2   4   7      15353.16      14900.16       631.18 o                         
  -1   4   7      66674.51      71462.79      1429.16 o                         
   0   4   7      25746.08      25413.59       456.67 o                         
   1   4   7      20157.15      19969.28       502.98 o                         
   2   4   7       6091.58       6382.18       121.22 o                         
   3   4   7       2595.23       2499.17        70.94 o                         
   4   4   7         28.16         43.41        34.63 o                         
   5   4   7        471.68        452.12        65.97 o                         
   6   4   7         40.44        -11.60        59.25 o                         
   7   4   7         54.88         31.95        76.22 o                         
   8   4   7         16.22        -61.17        82.85 o                         
  -8   5   7         34.14        239.65       162.33 o                         
  -7   5   7         92.06        105.77        21.34 o                         
  -6   5   7       1171.75       1122.22        39.70 o                         
  -5   5   7          0.89         15.20        16.00 o                         
  -4   5   7        294.51        314.74        43.22 o                         
  -3   5   7       1973.19       1812.05        64.35 o                         
  -2   5   7       4723.96       4618.92       190.05 o                         
  -1   5   7      11792.00      11530.55       192.21 o                         
   0   5   7          0.28         32.15        22.82 o                         
   1   5   7       1458.50       1367.46        46.37 o                         
   2   5   7       4600.36       4691.31       118.54 o                         
   3   5   7        495.16        464.52        43.83 o                         
   4   5   7        512.73        537.95        54.19 o                         
   5   5   7        473.97        567.54       179.62 o                         
   6   5   7        406.19        313.40       104.47 o                         
   7   5   7        120.66         90.36       107.01 o                         
   8   5   7         31.31         18.75       105.56 o                         
  -8   6   7       1317.63       1042.69       128.19 o                         
  -7   6   7        327.83        281.85        50.91 o                         
  -6   6   7        165.27        143.78        31.43 o                         
  -5   6   7       3173.00       3190.05        84.98 o                         
  -4   6   7       4241.15       4305.27       125.07 o                         
  -3   6   7       1079.22       1102.70        40.34 o                         
  -2   6   7        104.82         93.65        24.37 o                         
  -1   6   7        295.57        300.68        21.45 o                         
   0   6   7         84.59        147.63        21.76 o                         
   1   6   7       1994.07       2186.15        82.89 o                         
   2   6   7        475.62        451.05        35.31 o                         
   3   6   7        984.64        924.55        50.21 o                         
   4   6   7        486.78        417.90        71.97 o                         
   5   6   7         55.43         60.71        80.80 o                         
   6   6   7        909.38        832.37       151.07 o                         
   7   6   7       1266.58       1326.21       238.76 o                         
  -8   7   7        575.82        649.60       130.87 o                         
  -7   7   7         19.96        -28.10        28.10 o                         
  -6   7   7         13.78         -0.17        24.59 o                         
  -5   7   7        433.59        447.38        40.81 o                         
  -4   7   7        292.85        277.95        23.21 o                         
  -3   7   7         11.15         -7.64        22.48 o                         
  -2   7   7         93.69        138.47        24.76 o                         
  -1   7   7        593.64        547.91        29.61 o                         
   0   7   7        479.90        560.72        57.05 o                         
   1   7   7        114.48        107.37        29.14 o                         
   2   7   7        243.34        251.96        41.39 o                         
   3   7   7        138.47        256.01        58.62 o                         
   4   7   7        524.23        499.31        81.67 o                         
   5   7   7         67.28        130.29        78.00 o                         
   6   7   7        928.20       1186.94       214.51 o                         
   7   7   7        372.59        439.46       175.93 o                         
  -9   8   7        219.93        363.55       140.36 o                         
  -8   8   7        657.75        434.44       144.81 o                         
  -7   8   7       1049.64       1028.22        61.06 o                         
  -6   8   7        545.68        614.82        50.66 o                         
  -5   8   7        595.60        533.32        36.55 o                         
  -4   8   7       1184.40       1306.23        53.86 o                         
  -3   8   7       1608.98       1654.00        58.85 o                         
  -2   8   7       1116.33       1013.06        42.22 o                         
  -1   8   7        112.43        115.80        22.83 o                         
   0   8   7        328.55        275.97        26.87 o                         
   1   8   7        612.34        572.74        41.20 o                         
   2   8   7         27.05         -6.59        29.61 o                         
   3   8   7        619.63        745.17        85.10 o                         
   4   8   7       3897.12       4176.97       244.21 o                         
   5   8   7         34.30         85.84       174.06 o                         
   6   8   7        482.37        319.63       197.57 o                         
  -9   9   7          1.05          0.00       127.88 o                         
  -8   9   7        200.39        336.43       128.27 o                         
  -7   9   7         94.05         75.47        53.46 o                         
  -6   9   7        194.74        194.09        64.48 o                         
  -5   9   7        180.39        153.60        29.03 o                         
  -4   9   7       2023.48       2122.14        78.56 o                         
  -3   9   7       5145.31       5304.76       196.61 o                         
  -2   9   7       3674.93       3661.32       105.72 o                         
  -1   9   7       7280.65       7866.26       186.90 o                         
   0   9   7       1640.60       1627.16        82.74 o                         
   1   9   7       1367.01       1244.16        91.00 o                         
   2   9   7         71.31         44.21        34.72 o                         
   3   9   7        131.57        118.87        57.67 o                         
   4   9   7        607.13        616.26       148.29 o                         
   5   9   7          7.94        282.35       158.66 o                         
   6   9   7          0.05        -44.64       134.88 o                         
  -9  10   7          2.37        164.89       133.75 o                         
  -8  10   7          9.68        -44.70       116.16 o                         
  -7  10   7          0.78        -61.93        61.93 o                         
  -6  10   7          6.86        -22.35        45.63 o                         
  -5  10   7        207.27        254.07        42.79 o                         
  -4  10   7       1662.35       1600.05        72.96 o                         
  -3  10   7       2297.42       2187.27        94.69 o                         
  -2  10   7         45.13         67.98        34.67 o                         
  -1  10   7        118.18        116.67        34.01 o                         
   0  10   7       2476.99       2465.49       103.73 o                         
   1  10   7        888.88        831.85        55.98 o                         
   2  10   7        820.80        743.87        71.55 o                         
   3  10   7        566.01        413.63       106.04 o                         
   4  10   7        306.14        210.16       151.88 o                         
   5  10   7        222.00        172.72       120.27 o                         
  -8  11   7         13.16        172.22       158.66 o                         
  -7  11   7        428.19        492.61       119.35 o                         
  -6  11   7        253.82        183.85        65.02 o                         
  -5  11   7        528.14        592.32       107.15 o                         
  -4  11   7        770.87        723.21        65.05 o                         
  -3  11   7        287.16        224.97        49.96 o                         
  -2  11   7          8.84        -18.12        38.37 o                         
  -1  11   7         15.25        -27.76        39.05 o                         
   0  11   7         44.60         60.48        39.02 o                         
   1  11   7         47.32        -63.56        90.73 o                         
   2  11   7        103.88        -68.10        80.18 o                         
   3  11   7         30.36       -102.11       102.11 o                         
   4  11   7        227.27         56.83       135.64 o                         
  -8  12   7         59.52         60.10       133.75 o                         
  -7  12   7        440.34        463.47       116.51 o                         
  -6  12   7        130.76        204.71        92.80 o                         
  -5  12   7         10.46        -46.15        77.60 o                         
  -4  12   7          6.78          5.86       128.25 o                         
  -3  12   7         29.42         59.09       122.23 o                         
  -2  12   7         46.03         47.49        68.82 o                         
  -1  12   7         21.23        -66.59        66.61 o                         
   0  12   7         12.28         65.24       150.72 o                         
   1  12   7          0.10         -7.01        76.38 o                         
   2  12   7          3.59        -28.31       100.33 o                         
   3  12   7          1.34         -9.21        96.07 o                         
  -7  13   7        292.32        447.13       197.18 o                         
  -6  13   7        170.06        236.28       111.77 o                         
  -5  13   7        236.67        195.44       124.85 o                         
  -4  13   7        254.25        149.90       127.54 o                         
  -3  13   7         98.92         89.14       134.31 o                         
  -2  13   7         38.07         83.34       139.40 o                         
  -1  13   7         14.89         65.32        98.48 o                         
   0  13   7         39.79         52.78        92.83 o                         
   1  13   7        220.63        107.43       103.63 o                         
   2  13   7        392.28        273.60       128.59 o                         
  -5  14   7        175.87        239.31       145.49 o                         
  -4  14   7        238.94         58.64       175.55 o                         
  -3  14   7        617.59        626.13       160.73 o                         
  -2  14   7         90.01       -128.03       128.03 o                         
  -1  14   7        205.71        130.24        93.35 o                         
   0  14   7         59.25        161.90       141.72 o                         
   0 -14   8          4.30         33.96        95.49 o                         
   1 -14   8          1.74         -7.62        86.67 o                         
   2 -14   8         12.42          9.19        99.67 o                         
   3 -14   8        284.32        193.04       132.78 o                         
   4 -14   8         49.62         95.73        88.25 o                         
  -2 -13   8        461.46        431.91       114.54 o                         
  -1 -13   8        119.50        121.24        80.32 o                         
   0 -13   8        222.03        176.36        73.97 o                         
   1 -13   8        423.84        436.53        80.60 o                         
   2 -13   8         27.23         39.11        69.22 o                         
   3 -13   8        261.22        273.20        79.95 o                         
   4 -13   8         37.65        -30.80        80.39 o                         
   5 -13   8        178.58        270.09        80.46 o                         
   6 -13   8        615.50        586.42        98.24 o                         
  -3 -12   8        482.51        497.29       103.73 o                         
  -2 -12   8         36.07         90.43       119.14 o                         
  -1 -12   8        396.44        301.55        82.26 o                         
   0 -12   8        133.84         63.37        65.05 o                         
   1 -12   8         54.36        100.70        62.98 o                         
   2 -12   8        257.88        110.40        56.16 o                         
   3 -12   8         11.74         30.26        67.77 o                         
   4 -12   8       1374.50       1301.59        99.76 o                         
   5 -12   8       2022.61       1962.99       126.87 o                         
   6 -12   8        430.20        350.19        75.14 o                         
   7 -12   8         32.51        -58.57        74.03 o                         
  -4 -11   8        282.85         37.85       106.93 o                         
  -3 -11   8        517.16        657.04       101.74 o                         
  -2 -11   8       3494.44       3698.06       179.16 o                         
  -1 -11   8       5714.03       6038.44       262.27 o                         
   0 -11   8       7047.19       8185.35       222.71 o                         
   1 -11   8       3958.94       4057.78       230.76 o                         
   2 -11   8        127.19         80.69        69.45 o                         
   3 -11   8          4.05         -3.75        46.14 o                         
   4 -11   8       1699.98       1937.01        99.36 o                         
   5 -11   8         67.98         55.07        43.26 o                         
   6 -11   8        349.11        380.61        59.04 o                         
   7 -11   8        372.92        387.12        72.92 o                         
  -5 -10   8        157.37        157.94       101.83 o                         
  -4 -10   8        863.44        862.59       189.40 o                         
  -3 -10   8       4488.37       4617.59       271.47 o                         
  -2 -10   8       2358.41       2551.35       135.04 o                         
  -1 -10   8        286.60        328.33        51.47 o                         
   0 -10   8       1157.43       1285.16        80.23 o                         
   1 -10   8       3545.74       3611.04       114.14 o                         
   2 -10   8       5272.25       5381.82       195.90 o                         
   3 -10   8        443.98        422.14        54.96 o                         
   4 -10   8       1949.24       1882.49        89.91 o                         
   5 -10   8        806.71        896.23        68.98 o                         
   6 -10   8        510.15        475.84        66.71 o                         
   7 -10   8         97.78         95.49        53.45 o                         
   8 -10   8        456.20        360.77        67.76 o                         
  -6  -9   8        760.79        927.91       206.70 o                         
  -5  -9   8       1381.41       1312.35       115.72 o                         
  -4  -9   8       1818.91       1652.02       136.21 o                         
  -3  -9   8       3949.52       4150.44       257.33 o                         
  -2  -9   8         13.82         12.99        40.18 o                         
  -1  -9   8        621.06        566.59        59.82 o                         
   0  -9   8        551.88        575.30        52.72 o                         
   1  -9   8        156.38        157.43        36.70 o                         
   2  -9   8        345.30        326.09        42.00 o                         
   3  -9   8       3686.47       3568.61       100.64 o                         
   4  -9   8        165.84        183.62        27.99 o                         
   5  -9   8        142.58        158.96        26.49 o                         
   6  -9   8        529.22        474.85        43.01 o                         
   7  -9   8       2203.58       2317.03       106.45 o                         
   8  -9   8       1199.98       1228.17        91.42 o                         
  -7  -8   8        652.82        711.76       241.77 o                         
  -6  -8   8       1321.48       1317.62       204.59 o                         
  -5  -8   8          9.16        -79.55        79.55 o                         
  -4  -8   8        272.47        424.17        81.80 o                         
  -3  -8   8         35.79         65.64        40.67 o                         
  -2  -8   8          0.03         18.06        34.25 o                         
  -1  -8   8       1523.79       1607.66        58.72 o                         
   0  -8   8       2165.43       2120.49        66.94 o                         
   1  -8   8       1432.36       1407.66        55.31 o                         
   2  -8   8        651.84        625.45        51.47 o                         
   3  -8   8       1251.73       1180.04        54.48 o                         
   4  -8   8       1371.33       1447.32        84.28 o                         
   5  -8   8       3911.18       4038.34       117.89 o                         
   6  -8   8       3241.86       3221.54        96.95 o                         
   7  -8   8        452.27        446.14        47.55 o                         
   8  -8   8         51.51        -27.07        43.00 o                         
   9  -8   8       1389.37       1218.00       193.90 o                         
  -7  -7   8       1234.66       1103.11       136.39 o                         
  -6  -7   8       1842.35       1616.83       141.26 o                         
  -5  -7   8        284.37        303.74        57.83 o                         
  -4  -7   8        453.68        440.87        56.43 o                         
  -3  -7   8       5197.26       5131.41       174.08 o                         
  -2  -7   8       3920.09       3747.49       154.21 o                         
  -1  -7   8       5147.75       5098.49       108.62 o                         
   0  -7   8        315.63        288.98        27.52 o                         
   1  -7   8         85.94         52.19        22.76 o                         
   2  -7   8       3707.88       3700.24        83.99 o                         
   3  -7   8       3607.08       3790.65        86.18 o                         
   4  -7   8       8395.90       8362.62       171.34 o                         
   5  -7   8       4456.53       4337.60       109.75 o                         
   6  -7   8        377.97        366.17        34.39 o                         
   7  -7   8        652.61        648.78        49.46 o                         
   8  -7   8         60.07         68.00        50.18 o                         
   9  -7   8       1144.26       1046.78       179.14 o                         
  -8  -6   8        341.18         37.38       153.57 o                         
  -7  -6   8        341.56        283.02        73.63 o                         
  -6  -6   8         49.90         54.78        53.51 o                         
  -5  -6   8        209.17        270.45        57.28 o                         
  -4  -6   8       1792.33       1909.38        85.90 o                         
  -3  -6   8       2819.65       3014.41        98.15 o                         
  -2  -6   8       9899.41      10021.23       332.84 o                         
  -1  -6   8       8598.75       8642.31       162.25 o                         
   0  -6   8       1565.00       1547.89        43.98 o                         
   1  -6   8       2296.96       2163.46        53.18 o                         
   2  -6   8      17949.49      18149.46       271.29 o                         
   3  -6   8          6.84         16.20        25.28 o                         
   4  -6   8        277.64        252.18        23.84 o                         
   5  -6   8        502.76        474.04        28.59 o                         
   6  -6   8         39.45        -13.29        28.69 o                         
   7  -6   8        126.18        113.65        35.11 o                         
   8  -6   8        222.99        265.25        58.19 o                         
   9  -6   8        181.73        153.37       104.95 o                         
  -8  -5   8         53.81         27.48       123.49 o                         
  -7  -5   8          0.02        -77.32        77.32 o                         
  -6  -5   8         28.64        -33.05        42.68 o                         
  -5  -5   8       1612.04       1576.62        85.37 o                         
  -4  -5   8        921.19        992.35        57.27 o                         
  -3  -5   8       1871.26       1805.59        76.03 o                         
  -2  -5   8       4240.29       4122.48       121.43 o                         
  -1  -5   8      10233.33      10208.78       168.40 o                         
   0  -5   8      25375.47      25303.50       370.06 o                         
   1  -5   8      21513.31      21706.02       312.50 o                         
   2  -5   8      34311.51      35034.21       557.41 o                         
   3  -5   8        615.00        616.12        25.24 o                         
   4  -5   8       2844.82       2829.39        61.91 o                         
   5  -5   8       2384.01       2425.78        77.65 o                         
   6  -5   8       3106.81       3116.94       111.64 o                         
   7  -5   8        768.42        778.14        53.88 o                         
   8  -5   8        516.20        471.15        57.81 o                         
   9  -5   8          0.83        143.15       106.17 o                         
  -8  -4   8        111.79        234.90       171.50 o                         
  -7  -4   8       1215.79       1196.25       117.92 o                         
  -6  -4   8       3590.74       3633.44       200.61 o                         
  -5  -4   8       6528.63       6275.83       179.22 o                         
  -4  -4   8        509.05        494.14        70.22 o                         
  -3  -4   8       1222.81       1232.06        83.57 o                         
  -2  -4   8      17106.96      17213.10       355.56 o                         
  -1  -4   8       4808.59       4699.27        90.14 o                         
   0  -4   8          0.82         14.88        16.68 o                         
   1  -4   8       1101.43       1148.06        35.91 o                         
   2  -4   8        228.30        218.51        23.38 o                         
   3  -4   8        886.32        860.78        30.72 o                         
   4  -4   8        144.32        136.50        23.10 o                         
   5  -4   8        974.17        986.41        39.01 o                         
   6  -4   8       1760.62       1690.76        61.39 o                         
   7  -4   8       1156.36       1188.96        63.33 o                         
   8  -4   8        347.67        313.42        54.61 o                         
   9  -4   8         98.53          9.96        89.39 o                         
  -9  -3   8        489.13        561.19       161.65 o                         
  -8  -3   8        277.83        330.59       138.54 o                         
  -7  -3   8        453.40        395.31        50.93 o                         
  -6  -3   8         15.11         45.18        37.39 o                         
  -5  -3   8          2.10         -4.96        29.99 o                         
  -4  -3   8       2559.53       2596.40        93.45 o                         
  -3  -3   8          1.13         18.55        39.56 o                         
  -2  -3   8         64.26         42.92        16.42 o                         
  -1  -3   8       3073.75       2937.30        66.41 o                         
   0  -3   8       2226.00       2241.33        53.35 o                         
   1  -3   8       3145.89       3171.58        58.78 o                         
   2  -3   8        888.96        865.67        28.16 o                         
   3  -3   8       1170.98       1190.78        33.95 o                         
   4  -3   8        940.23        878.64        35.16 o                         
   5  -3   8       2148.86       2161.14        61.06 o                         
   6  -3   8         65.44         48.87        28.25 o                         
   7  -3   8       1651.64       1633.01        67.36 o                         
   8  -3   8        625.44        664.25        82.15 o                         
   9  -3   8       2586.84       2555.24       218.22 o                         
  -9  -2   8       3003.07       2993.14       356.93 o                         
  -8  -2   8       1206.34       1162.28       164.31 o                         
  -7  -2   8        569.48        523.51        53.39 o                         
  -6  -2   8        143.88        125.67        31.89 o                         
  -5  -2   8       3488.98       3498.83       177.88 o                         
  -4  -2   8       3723.59       3692.37       196.07 o                         
  -3  -2   8      11453.30      11071.69       238.91 o                         
  -2  -2   8       2461.28       2366.21        77.26 o                         
  -1  -2   8       1038.35       1052.56        33.80 o                         
   0  -2   8          1.72         -7.54        17.09 o                         
   1  -2   8       6376.65       6257.33       164.32 o                         
   2  -2   8      10857.85      10575.95       148.10 o                         
   3  -2   8       4754.73       4787.82        75.17 o                         
   4  -2   8       2026.14       1988.94        49.49 o                         
   5  -2   8       1656.98       1615.08        73.26 o                         
   6  -2   8       4529.61       4560.68       125.00 o                         
   7  -2   8       3727.10       3897.93       113.43 o                         
   8  -2   8        178.28        121.62        53.40 o                         
   9  -2   8        239.56        292.09       174.45 o                         
  -7  -1   8        411.98        418.27        52.25 o                         
  -6  -1   8        205.78        244.00        30.79 o                         
  -5  -1   8        112.93         97.28        40.78 o                         
  -4  -1   8       2599.30       2584.87        93.18 o                         
  -3  -1   8       7828.74       7810.39       186.29 o                         
  -2  -1   8       2547.63       2493.24        55.00 o                         
  -1  -1   8         57.84         34.17        13.79 o                         
   0  -1   8       5680.85       5438.69        84.36 o                         
   1  -1   8         46.63         12.22        21.90 o                         
   2  -1   8       6523.31       6291.05       105.21 o                         
   3  -1   8       3893.19       3816.09        69.39 o                         
   4  -1   8        160.34        111.93        28.34 o                         
   5  -1   8       3956.45       4054.06       108.20 o                         
   6  -1   8       1030.03       1028.42        52.89 o                         
   7  -1   8        816.94        843.72        76.82 o                         
   8  -1   8        407.98        439.59        77.70 o                         
   9  -1   8         30.25       -113.59       113.59 o                         
  -7   0   8          5.33         -5.57        26.57 o                         
  -6   0   8         13.51         -6.22        33.68 o                         
  -5   0   8        341.86        373.94        34.38 o                         
  -4   0   8       1677.00       1675.87        69.10 o                         
  -3   0   8       3388.41       3321.57       141.67 o                         
  -2   0   8      43342.00      43353.32       740.99 o                         
  -1   0   8      62876.57      65371.30       997.52 o                         
   0   0   8      51756.39      53802.52       858.12 o                         
   1   0   8       1914.47       1850.50        44.55 o                         
   2   0   8       7033.60       7072.19       142.22 o                         
   3   0   8        313.14        326.42        22.60 o                         
   4   0   8       5032.65       4836.29       143.82 o                         
   5   0   8       1890.92       1828.93        61.99 o                         
   6   0   8        884.29        764.09        53.65 o                         
   7   0   8          1.03        -48.31        48.31 o                         
   8   0   8        277.52        214.18        66.30 o                         
   9   0   8        101.92        114.33       223.90 o                         
  -8   1   8        502.52        295.83       172.66 o                         
  -7   1   8        861.17        766.61        50.89 o                         
  -6   1   8          0.71         19.31        22.79 o                         
  -5   1   8       2169.38       2305.98        71.32 o                         
  -4   1   8      19765.28      19653.60       496.93 o                         
  -3   1   8       5998.41       5778.78       142.98 o                         
  -2   1   8      12316.16      12160.70       207.22 o                         
  -1   1   8       1786.60       1768.17        66.83 o                         
   0   1   8        496.76        526.32        32.03 o                         
   1   1   8       2657.24       2729.65        58.72 o                         
   2   1   8         15.37         25.80        14.57 o                         
   3   1   8        837.69        909.67        36.36 o                         
   4   1   8        227.98        230.23        35.70 o                         
   5   1   8       1159.69       1074.51        88.33 o                         
   6   1   8        300.73        268.24        44.21 o                         
   7   1   8        180.86        159.47        57.33 o                         
   8   1   8         14.29         -7.21        77.87 o                         
   9   1   8         59.13       -132.29       132.29 o                         
  -9   2   8        813.77        673.54       241.62 o                         
  -8   2   8         71.30        -32.25       120.56 o                         
  -7   2   8        262.09        250.44        30.73 o                         
  -6   2   8       3032.42       3143.28       108.43 o                         
  -5   2   8       5110.17       5103.75       124.03 o                         
  -4   2   8       8104.55       8262.75       207.70 o                         
  -3   2   8        479.33        486.89        27.45 o                         
  -2   2   8        303.05        266.64        22.39 o                         
  -1   2   8        254.93        271.11        17.34 o                         
   0   2   8        767.82        805.23        43.69 o                         
   1   2   8         34.01         36.19        18.30 o                         
   2   2   8        156.12        102.35        22.90 o                         
   3   2   8          1.18        -17.64        20.84 o                         
   4   2   8          8.51         44.43        36.36 o                         
   5   2   8        567.09        535.72        54.26 o                         
   6   2   8       2974.73       2922.04       123.65 o                         
   7   2   8       5505.00       5409.55       306.76 o                         
   8   2   8        927.14        902.07       115.24 o                         
  -9   3   8        458.17        470.65       251.46 o                         
  -8   3   8          3.25        310.73       234.88 o                         
  -7   3   8         14.79          4.29        70.59 o                         
  -6   3   8        269.04        243.80        25.66 o                         
  -5   3   8       1618.55       1559.88        54.47 o                         
  -4   3   8        386.05        360.87        27.29 o                         
  -3   3   8       1804.02       1794.38        80.49 o                         
  -2   3   8         51.53         60.02        19.84 o                         
  -1   3   8         99.46        148.45        14.64 o                         
   0   3   8         77.05         56.19        17.16 o                         
   1   3   8        844.21        873.76        32.93 o                         
   2   3   8       1387.41       1360.86        57.08 o                         
   3   3   8       3888.69       3793.97        86.06 o                         
   4   3   8       3460.84       3264.84       131.50 o                         
   5   3   8       2947.42       3060.03       115.01 o                         
   6   3   8        382.85        339.07        57.25 o                         
   7   3   8       1631.38       1429.04       144.51 o                         
   8   3   8          0.03        -20.08        76.30 o                         
  -9   4   8        271.36       -160.89       160.89 o                         
  -8   4   8        847.43       1144.40       222.94 o                         
  -7   4   8         88.14        107.52        21.09 o                         
  -6   4   8        501.37        429.28        31.12 o                         
  -5   4   8       1625.96       1648.01        44.47 o                         
  -4   4   8       5416.76       5468.83       118.72 o                         
  -3   4   8       2513.61       2440.88        75.17 o                         
  -2   4   8        593.15        645.09        30.33 o                         
  -1   4   8        235.17        222.22        20.55 o                         
   0   4   8         93.88        109.07        29.59 o                         
   1   4   8       2635.83       2463.42        61.24 o                         
   2   4   8       1039.81       1110.71        49.22 o                         
   3   4   8      15337.38      16224.07       460.85 o                         
   4   4   8       5743.36       5674.14       161.70 o                         
   5   4   8       1291.51       1064.67        83.56 o                         
   6   4   8          2.02        -31.70        52.29 o                         
   7   4   8        122.28        244.59        94.36 o                         
   8   4   8         23.11        122.82       218.03 o                         
  -8   5   8         15.77         68.89       151.70 o                         
  -7   5   8         19.70         47.85        24.18 o                         
  -6   5   8          2.04        -23.96        23.96 o                         
  -5   5   8        257.81        299.37        25.12 o                         
  -4   5   8      14208.44      14115.96       294.89 o                         
  -3   5   8      10136.14      10216.17       207.03 o                         
  -2   5   8      12082.82      12143.93       274.82 o                         
  -1   5   8       5505.15       5592.45       117.75 o                         
   0   5   8       1488.86       1505.03        56.28 o                         
   1   5   8        116.71        102.18        32.19 o                         
   2   5   8       1456.84       1499.17        59.45 o                         
   3   5   8        236.51        341.71        37.55 o                         
   4   5   8        132.96        183.31        48.52 o                         
   5   5   8        236.45        174.82       137.07 o                         
   6   5   8         46.62        158.71       103.34 o                         
   7   5   8         47.61         -9.17        78.32 o                         
  -8   6   8          0.05         71.95        76.85 o                         
  -7   6   8        279.55        186.67        49.20 o                         
  -6   6   8       1782.50       1782.64        79.50 o                         
  -5   6   8        878.09        836.90        42.73 o                         
  -4   6   8      16682.98      16671.05       537.14 o                         
  -3   6   8       1161.76       1093.85        81.71 o                         
  -2   6   8          6.78         20.53        23.93 o                         
  -1   6   8       2100.25       2191.54        63.04 o                         
   0   6   8       2436.45       2518.81        99.81 o                         
   1   6   8       2335.06       2244.70        88.97 o                         
   2   6   8        125.02         95.55        32.61 o                         
   3   6   8       1577.17       1478.31        78.36 o                         
   4   6   8       1154.90       1213.48       192.20 o                         
   5   6   8        275.67        394.84        76.97 o                         
   6   6   8        243.47        332.78       135.97 o                         
   7   6   8          4.12        -92.69        92.78 o                         
  -8   7   8       1079.49       1375.71       210.69 o                         
  -7   7   8       2936.68       2913.67       125.21 o                         
  -6   7   8       2715.87       2860.53        89.05 o                         
  -5   7   8         20.02         32.52        43.43 o                         
  -4   7   8        316.15        316.86        41.45 o                         
  -3   7   8        149.03        152.04        25.90 o                         
  -2   7   8         69.28         63.34        27.37 o                         
  -1   7   8          0.39         44.98        22.41 o                         
   0   7   8         16.93         22.02        23.63 o                         
   1   7   8          4.48         -8.39        24.34 o                         
   2   7   8         43.88         18.90        36.31 o                         
   3   7   8        117.50         37.69        47.59 o                         
   4   7   8        546.89        753.20       197.41 o                         
   5   7   8       1270.14       1148.49       136.55 o                         
   6   7   8        417.81        343.45       148.08 o                         
  -9   8   8          0.44        109.56       127.15 o                         
  -8   8   8        106.43        122.76       118.37 o                         
  -7   8   8         78.79        110.21        51.97 o                         
  -6   8   8         40.51          9.20        50.49 o                         
  -5   8   8        367.37        414.54        55.50 o                         
  -4   8   8        139.15        170.53        33.08 o                         
  -3   8   8          0.15          7.19        22.83 o                         
  -2   8   8         48.29         -2.63        34.49 o                         
  -1   8   8          0.12         10.74        26.67 o                         
   0   8   8         72.99         85.39        28.00 o                         
   1   8   8        325.08        371.88        42.77 o                         
   2   8   8         95.02        222.57        76.05 o                         
   3   8   8       1362.48       1115.51       127.23 o                         
   4   8   8       1145.96       1069.63       184.30 o                         
   5   8   8        578.43        587.09       139.35 o                         
   6   8   8         13.03         44.70       156.47 o                         
  -9   9   8        195.53        185.44       145.86 o                         
  -8   9   8        136.76         79.52        88.32 o                         
  -7   9   8        371.20        331.78        64.92 o                         
  -6   9   8        525.07        603.33        55.28 o                         
  -5   9   8       1422.99       1213.24        68.28 o                         
  -4   9   8        631.74        637.14        47.03 o                         
  -3   9   8        792.92        709.44        54.74 o                         
  -2   9   8         34.21         32.45        30.01 o                         
  -1   9   8        701.65        694.32        46.64 o                         
   0   9   8       1027.49       1144.09        60.94 o                         
   1   9   8       8204.28       8846.44       223.53 o                         
   2   9   8        624.42        591.56        57.31 o                         
   3   9   8       1234.31       1263.42        89.26 o                         
   4   9   8        158.44        234.54       111.58 o                         
   5   9   8        198.23        120.60       229.97 o                         
  -8  10   8          0.12       -111.76       129.72 o                         
  -7  10   8          0.13        -61.89        61.89 o                         
  -6  10   8        339.90        294.87        52.99 o                         
  -5  10   8        429.63        486.96        50.56 o                         
  -4  10   8       2456.79       2326.88       107.99 o                         
  -3  10   8        123.28         52.40        42.34 o                         
  -2  10   8        618.05        519.51        52.50 o                         
  -1  10   8          6.90        -25.03        31.90 o                         
   0  10   8         11.23         -8.78        40.93 o                         
   1  10   8       1636.85       1453.56        80.26 o                         
   2  10   8         41.60        -65.99        67.63 o                         
   3  10   8         15.47        262.02       160.30 o                         
   4  10   8        185.49        103.85       434.46 o                         
  -8  11   8         43.90         45.44       140.35 o                         
  -7  11   8        376.97        290.81       101.76 o                         
  -6  11   8        658.52        585.59       101.19 o                         
  -5  11   8         61.49         63.72        84.22 o                         
  -4  11   8         82.54        -29.87        71.52 o                         
  -3  11   8       1503.41       1471.62       153.73 o                         
  -2  11   8       1010.90       1008.09        77.03 o                         
  -1  11   8       1066.38       1037.95        73.72 o                         
   0  11   8        612.79        470.41        52.16 o                         
   1  11   8        597.01        682.18        96.98 o                         
   2  11   8        464.71        437.31       111.20 o                         
   3  11   8        303.68        371.66       150.31 o                         
   4  11   8        144.66        223.99       140.16 o                         
  -7  12   8        273.44        252.15       158.69 o                         
  -6  12   8         90.98        154.64       127.16 o                         
  -5  12   8        119.52        202.65       191.29 o                         
  -4  12   8         85.28         12.09       115.43 o                         
  -3  12   8        363.42        352.45        76.61 o                         
  -2  12   8        121.94        187.84       105.15 o                         
  -1  12   8         14.43         -5.91        60.12 o                         
   0  12   8         66.20         76.64        86.50 o                         
   1  12   8         26.17          6.56        85.80 o                         
   2  12   8          0.79       -116.82       116.82 o                         
  -6  13   8         44.69         79.88       197.14 o                         
  -5  13   8        102.96        292.43       176.63 o                         
  -4  13   8         54.82       -200.81       200.81 o                         
  -3  13   8          0.98        171.24       128.62 o                         
  -2  13   8         39.47         79.70       154.64 o                         
  -1  13   8          0.30        -96.10        96.10 o                         
   0  13   8         15.86        162.51       108.30 o                         
   1  13   8        121.26        129.02       108.14 o                         
  -4  14   8          0.85         82.08       147.30 o                         
  -3  14   8        120.85         35.35       103.33 o                         
  -2  14   8        134.40        -31.04       110.80 o                         
  -1  14   8        278.08        172.08       119.73 o                         
   2 -14   9        106.05         87.85       111.39 o                         
  -1 -13   9        157.25        188.84       117.96 o                         
   0 -13   9        321.44         -2.62        87.61 o                         
   1 -13   9        142.06        170.63        72.45 o                         
   2 -13   9        175.93        173.31        83.41 o                         
   3 -13   9         42.33        -29.64        76.25 o                         
   4 -13   9         48.99        -93.14        93.14 o                         
   5 -13   9          9.50          6.52        74.85 o                         
  -3 -12   9        120.17        105.72        80.32 o                         
  -2 -12   9        103.18        162.51        80.86 o                         
  -1 -12   9         10.29        -16.56        67.66 o                         
   0 -12   9        343.72        296.15        66.85 o                         
   1 -12   9          8.63        -37.45        52.12 o                         
   2 -12   9         58.18         83.07        53.81 o                         
   3 -12   9        969.77       1338.88       302.61 o                         
   4 -12   9       2772.59       2711.78       149.71 o                         
   5 -12   9       2905.99       2943.44       162.23 o                         
   6 -12   9        744.54        626.93       135.47 o                         
  -4 -11   9        796.91        711.85       116.32 o                         
  -3 -11   9        963.53        870.81       103.19 o                         
  -2 -11   9       1446.54       1716.50       131.47 o                         
  -1 -11   9        619.23        616.22        69.92 o                         
   0 -11   9       1602.13       1597.75       115.32 o                         
   1 -11   9       3762.40       3841.06       119.94 o                         
   2 -11   9       7652.56       7764.97       420.00 o                         
   3 -11   9       5771.76       5793.12       204.33 o                         
   4 -11   9       1686.55       1632.42       108.19 o                         
   5 -11   9        654.50        574.17        72.91 o                         
   6 -11   9        278.79        274.40        63.21 o                         
   7 -11   9         13.38         53.19        64.28 o                         
  -5 -10   9        385.39        343.35       113.61 o                         
  -4 -10   9        349.28        388.34        93.14 o                         
  -3 -10   9       1114.19       1135.82       100.15 o                         
  -2 -10   9       1081.52       1235.08       114.18 o                         
  -1 -10   9         18.39         -3.43        50.21 o                         
   0 -10   9         19.46        -14.16        37.58 o                         
   1 -10   9       3897.00       3866.33       191.45 o                         
   2 -10   9        692.38        653.03        72.27 o                         
   3 -10   9        413.00        433.16        53.58 o                         
   4 -10   9       2855.29       2721.31       143.07 o                         
   5 -10   9        368.78        293.75        56.46 o                         
   6 -10   9        735.94        719.03        73.67 o                         
   7 -10   9        205.62        205.04        60.00 o                         
  -6  -9   9        419.07        587.60       117.96 o                         
  -5  -9   9        902.86        716.75       108.35 o                         
  -4  -9   9        851.72        740.30       113.43 o                         
  -3  -9   9        172.39        211.73        51.55 o                         
  -2  -9   9       2405.45       2483.74        97.75 o                         
  -1  -9   9       7059.91       7530.77       220.20 o                         
   0  -9   9        532.93        579.19        46.46 o                         
   1  -9   9       2499.49       2510.44        92.30 o                         
   2  -9   9       1005.94       1046.18        62.21 o                         
   3  -9   9        823.85        704.77        57.56 o                         
   4  -9   9       1015.07        947.55        54.18 o                         
   5  -9   9       2834.62       3022.62       111.33 o                         
   6  -9   9        674.85        707.81        63.46 o                         
   7  -9   9        561.31        558.68        69.10 o                         
   8  -9   9        360.89        223.84        59.68 o                         
  -6  -8   9       2475.69       2614.47       192.72 o                         
  -5  -8   9         49.71         84.05       126.05 o                         
  -4  -8   9        234.35        186.28        68.08 o                         
  -3  -8   9       2257.36       2484.42       134.87 o                         
  -2  -8   9       1595.69       1547.16        68.70 o                         
  -1  -8   9        774.60        718.54        46.35 o                         
   0  -8   9        467.48        434.60        44.55 o                         
   1  -8   9        161.65        142.90        22.80 o                         
   2  -8   9        952.83       1012.67        53.99 o                         
   3  -8   9        792.05        822.26        57.58 o                         
   4  -8   9         21.53        -12.42        22.22 o                         
   5  -8   9        486.31        402.88        33.58 o                         
   6  -8   9        555.99        524.28        65.11 o                         
   7  -8   9        105.00         79.20        44.17 o                         
   8  -8   9         18.98         43.57        55.29 o                         
  -7  -7   9        755.88        676.27       118.54 o                         
  -6  -7   9         88.37        -22.10        68.15 o                         
  -5  -7   9       2216.58       1950.49       236.72 o                         
  -4  -7   9        138.96        162.45        40.66 o                         
  -3  -7   9         49.15         62.97        38.78 o                         
  -2  -7   9         54.78         74.31        30.96 o                         
  -1  -7   9        831.59        802.49        38.74 o                         
   0  -7   9       3052.57       3046.88        85.32 o                         
   1  -7   9        196.46        186.46        22.29 o                         
   2  -7   9       1648.60       1633.53        44.44 o                         
   3  -7   9       3483.56       3622.27        88.87 o                         
   4  -7   9       3007.58       3079.81        90.39 o                         
   5  -7   9        249.25        220.16        26.61 o                         
   6  -7   9       1207.42       1199.04        71.22 o                         
   7  -7   9       2426.33       2441.64       100.12 o                         
   8  -7   9        303.44        275.09        69.48 o                         
  -7  -6   9         85.49        138.33        81.28 o                         
  -6  -6   9       1614.12       1707.36       106.87 o                         
  -5  -6   9       1189.40       1311.46        84.99 o                         
  -4  -6   9       5760.68       5789.10       275.35 o                         
  -3  -6   9       5284.67       5009.92       240.14 o                         
  -2  -6   9       3748.92       3853.43       100.11 o                         
  -1  -6   9        719.05        742.82        37.26 o                         
   0  -6   9      15333.05      15533.48       282.79 o                         
   1  -6   9      13903.51      14270.80       268.44 o                         
   2  -6   9      11684.66      11979.80       205.79 o                         
   3  -6   9       3117.66       3152.04        96.99 o                         
   4  -6   9        466.88        552.57        32.73 o                         
   5  -6   9       1607.28       1688.03        84.99 o                         
   6  -6   9       5151.19       5242.08       130.10 o                         
   7  -6   9        985.03        999.91        71.85 o                         
   8  -6   9        111.00         76.55        61.09 o                         
   9  -6   9          8.84        108.97        99.53 o                         
  -8  -5   9         33.41        123.49       219.49 o                         
  -7  -5   9         22.42         27.66        58.89 o                         
  -6  -5   9         17.82        -12.37        49.31 o                         
  -5  -5   9        236.90        252.83        76.64 o                         
  -4  -5   9       1275.22       1276.14        60.45 o                         
  -3  -5   9        584.74        629.67        44.60 o                         
  -2  -5   9        581.29        547.02        39.54 o                         
  -1  -5   9       9478.97       9340.57       178.27 o                         
   0  -5   9        345.78        354.90        25.69 o                         
   1  -5   9         14.00        -12.97        24.85 o                         
   2  -5   9       6206.26       6196.70       130.82 o                         
   3  -5   9       8014.97       8059.09       136.11 o                         
   4  -5   9       5250.99       5042.20       146.54 o                         
   5  -5   9        497.56        460.64        35.61 o                         
   6  -5   9        928.03        964.57        53.84 o                         
   7  -5   9        284.17        181.25        48.23 o                         
   8  -5   9         19.22         72.63        50.66 o                         
   9  -5   9          3.13        -92.91        92.91 o                         
  -8  -4   9          7.00       -108.46       108.46 o                         
  -7  -4   9        104.06        115.55        84.65 o                         
  -6  -4   9        437.01        417.60        85.04 o                         
  -5  -4   9        256.82        233.69        43.04 o                         
  -4  -4   9       2427.22       2324.93       159.67 o                         
  -3  -4   9       7490.37       7595.48       196.76 o                         
  -2  -4   9      11248.33      11699.98       206.04 o                         
  -1  -4   9      27075.19      27402.30       463.36 o                         
   0  -4   9       1136.53       1125.69        57.92 o                         
   1  -4   9        728.94        686.07        35.04 o                         
   2  -4   9        335.97        357.98        27.63 o                         
   3  -4   9       4572.02       4702.22        90.00 o                         
   4  -4   9       5331.51       5242.58       108.10 o                         
   5  -4   9       4460.15       4405.99       101.76 o                         
   6  -4   9        575.10        544.02        46.82 o                         
   7  -4   9        315.53        276.10        50.38 o                         
   8  -4   9        551.10        475.11        68.17 o                         
   9  -4   9        704.73        870.39       238.85 o                         
  -9  -3   9        506.88        543.97       162.02 o                         
  -8  -3   9       1075.88       1092.45       161.36 o                         
  -7  -3   9        111.20        140.48       206.87 o                         
  -6  -3   9        104.97         57.85        47.78 o                         
  -5  -3   9      10502.58      10601.55       581.43 o                         
  -4  -3   9      10289.24      10480.38       350.13 o                         
  -3  -3   9       3985.89       3876.89       122.33 o                         
  -2  -3   9         46.51         40.62        22.88 o                         
  -1  -3   9       2916.40       2972.22        64.76 o                         
   0  -3   9        229.01        214.90        26.10 o                         
   1  -3   9       3215.61       3139.32        75.00 o                         
   2  -3   9        838.14        823.02        29.34 o                         
   3  -3   9          2.37         -9.39        13.49 o                         
   4  -3   9        505.86        512.88        34.77 o                         
   5  -3   9         12.86         -9.14        25.78 o                         
   6  -3   9         36.43         23.49        28.94 o                         
   7  -3   9        534.40        488.69        50.90 o                         
   8  -3   9        262.13        257.75        66.93 o                         
   9  -3   9         55.28         37.57        92.91 o                         
  -7  -2   9       3368.15       3361.48       138.78 o                         
  -6  -2   9       1551.78       1423.69        81.74 o                         
  -5  -2   9       6281.66       6344.65       177.02 o                         
  -4  -2   9       1728.88       1771.52        65.54 o                         
  -3  -2   9          0.50         -5.13        23.55 o                         
  -2  -2   9          1.08         -4.95        19.99 o                         
  -1  -2   9       1404.45       1358.67        44.05 o                         
   0  -2   9        505.35        554.95        31.82 o                         
   1  -2   9         20.07          0.54        21.51 o                         
   2  -2   9        578.90        587.82        35.02 o                         
   3  -2   9        609.45        592.31        26.55 o                         
   4  -2   9        552.92        474.03        30.63 o                         
   5  -2   9       1752.01       1767.82        61.73 o                         
   6  -2   9       5463.82       5304.75       147.35 o                         
   7  -2   9       3241.05       3458.37       131.80 o                         
   8  -2   9        374.87        350.01        82.15 o                         
   9  -2   9         23.71          4.40       126.79 o                         
  -7  -1   9         68.37        156.76        42.57 o                         
  -6  -1   9       3920.31       3971.76       140.13 o                         
  -5  -1   9       1637.05       1633.79        82.00 o                         
  -4  -1   9       2183.23       2148.18        76.61 o                         
  -3  -1   9       2258.08       2343.85        98.34 o                         
  -2  -1   9       1446.56       1263.27        43.89 o                         
  -1  -1   9       9720.54       9803.78       157.02 o                         
   0  -1   9       5378.31       5442.01        87.13 o                         
   1  -1   9       4404.82       4412.98        87.62 o                         
   2  -1   9          4.36         12.04        23.09 o                         
   3  -1   9      11442.89      11663.27       184.97 o                         
   4  -1   9      19128.75      19870.12       397.38 o                         
   5  -1   9        435.95        419.39        40.69 o                         
   6  -1   9        820.89        865.10        55.21 o                         
   7  -1   9        144.15         68.92        39.06 o                         
   8  -1   9          0.06         18.87        55.27 o                         
   9  -1   9          0.13         56.80       140.34 o                         
  -7   0   9        105.36         66.93        35.40 o                         
  -6   0   9          2.69         32.18        27.82 o                         
  -5   0   9       2412.90       2403.08       133.79 o                         
  -4   0   9        582.92        576.28        43.62 o                         
  -3   0   9         71.33         99.09        16.76 o                         
  -2   0   9         34.83         12.13        14.62 o                         
  -1   0   9          0.20        -14.68        14.68 o                         
   0   0   9       9929.38       9821.90       180.86 o                         
   1   0   9      16286.25      16200.74       272.63 o                         
   2   0   9      15216.71      15297.26       240.49 o                         
   3   0   9      17603.41      18005.86       304.51 o                         
   4   0   9      10750.23      10663.15       240.54 o                         
   5   0   9        171.56        177.28        57.73 o                         
   6   0   9         45.09         77.77        39.19 o                         
   7   0   9        137.41        194.95        74.42 o                         
   8   0   9         93.87        102.58        74.13 o                         
  -8   1   9         15.53        115.06       164.53 o                         
  -7   1   9         30.51         41.38        23.74 o                         
  -6   1   9          4.74          4.61        24.65 o                         
  -5   1   9       4110.67       4174.46       127.83 o                         
  -4   1   9      11131.39      11198.76       259.09 o                         
  -3   1   9      11664.82      11210.95       195.99 o                         
  -2   1   9       1814.22       2014.01        63.31 o                         
  -1   1   9          0.02         15.59        15.68 o                         
   0   1   9       3303.67       3169.64        67.45 o                         
   1   1   9        298.02        339.33        30.12 o                         
   2   1   9       2539.34       2497.87        61.51 o                         
   3   1   9       1633.30       1657.02        50.18 o                         
   4   1   9        853.51        839.52        71.19 o                         
   5   1   9        446.35        493.92        63.44 o                         
   6   1   9        637.17        637.39        75.67 o                         
   7   1   9        305.18        311.16        62.74 o                         
   8   1   9        369.29        448.13       259.87 o                         
  -9   2   9         73.89        471.25       218.77 o                         
  -8   2   9         23.65         31.51       149.14 o                         
  -7   2   9       4582.11       4385.87       217.54 o                         
  -6   2   9       1007.04       1010.74        64.74 o                         
  -5   2   9       6436.55       6820.49       340.06 o                         
  -4   2   9       3959.76       4042.92       134.26 o                         
  -3   2   9        218.05        273.40        29.87 o                         
  -2   2   9        229.10        258.53        16.68 o                         
  -1   2   9         78.15         75.91        18.73 o                         
   0   2   9        574.86        576.11        29.31 o                         
   1   2   9         92.26         91.28        20.71 o                         
   2   2   9          1.24         18.86        23.65 o                         
   3   2   9       1112.51       1071.67        43.05 o                         
   4   2   9        331.05        333.49        44.03 o                         
   5   2   9        548.99        459.59        53.06 o                         
   6   2   9         24.87         13.98        54.73 o                         
   7   2   9          4.95         44.31        60.83 o                         
   8   2   9        216.79        338.58        87.46 o                         
  -9   3   9       1036.04        936.20       301.43 o                         
  -8   3   9       2322.32       2180.57       275.32 o                         
  -7   3   9       8881.10       9461.34       354.90 o                         
  -6   3   9        872.92        847.66        52.34 o                         
  -5   3   9        279.78        294.03        29.47 o                         
  -4   3   9          1.72         -8.90        11.35 o                         
  -3   3   9        257.30        283.48        23.28 o                         
  -2   3   9        126.36        123.11        26.76 o                         
  -1   3   9        718.30        669.78        43.35 o                         
   0   3   9        439.81        500.78        28.97 o                         
   1   3   9         36.45         48.08        20.37 o                         
   2   3   9         43.63         77.26        26.60 o                         
   3   3   9        353.15        378.48        30.57 o                         
   4   3   9       4816.49       4705.08       146.79 o                         
   5   3   9       1372.21       1231.15        77.53 o                         
   6   3   9        517.34        289.71       134.90 o                         
   7   3   9         60.90         80.33        90.29 o                         
   8   3   9        669.72        895.96       139.08 o                         
  -9   4   9         24.40          7.33       217.30 o                         
  -8   4   9        136.73        225.74       225.74 o                         
  -7   4   9         53.44         54.32        39.92 o                         
  -6   4   9       1218.08       1097.93        49.79 o                         
  -5   4   9       1130.63       1231.40        50.43 o                         
  -4   4   9        754.55        721.26        35.27 o                         
  -3   4   9        249.77        249.96        32.18 o                         
  -2   4   9       1256.26       1196.55        45.98 o                         
  -1   4   9       1788.45       1834.69        60.90 o                         
   0   4   9         96.97         91.67        25.16 o                         
   1   4   9       2782.38       2817.28       107.43 o                         
   2   4   9       3375.51       3590.10       112.36 o                         
   3   4   9       2725.11       2710.47        74.71 o                         
   4   4   9       1815.06       1792.28       122.75 o                         
   5   4   9        110.41        117.10       107.01 o                         
   6   4   9         22.64        -40.95       108.83 o                         
   7   4   9         69.53         87.54        99.92 o                         
  -9   5   9          0.88        207.03       264.19 o                         
  -8   5   9         17.76       -108.46       122.02 o                         
  -7   5   9        504.86        573.40        47.01 o                         
  -6   5   9       1291.32       1201.88        73.78 o                         
  -5   5   9        375.78        372.65        31.87 o                         
  -4   5   9        840.69        859.38        50.56 o                         
  -3   5   9        342.94        288.62        27.98 o                         
  -2   5   9       4138.75       3875.90        90.97 o                         
  -1   5   9       3789.98       4016.99        84.70 o                         
   0   5   9      23918.19      24846.63       575.16 o                         
   1   5   9      19920.39      19618.96       522.87 o                         
   2   5   9       6472.72       6454.88       239.63 o                         
   3   5   9       1102.38       1062.68        61.47 o                         
   4   5   9        131.49        149.00        68.10 o                         
   5   5   9          5.54         46.23        93.62 o                         
   6   5   9        132.51         67.78        92.28 o                         
   7   5   9         14.13        -67.48        84.97 o                         
  -9   6   9          0.27         41.41       186.14 o                         
  -8   6   9         43.77         59.36       145.11 o                         
  -7   6   9        169.26        204.19        42.81 o                         
  -6   6   9        570.99        612.31        42.60 o                         
  -5   6   9       1525.70       1560.56        66.10 o                         
  -4   6   9        146.10        121.68        37.44 o                         
  -3   6   9          7.17        -14.94        32.88 o                         
  -2   6   9       3136.13       3280.16       108.62 o                         
  -1   6   9         16.17         40.16        20.38 o                         
   0   6   9        621.42        554.48        35.23 o                         
   1   6   9         62.06         14.32        27.46 o                         
   2   6   9        307.97        337.49        40.81 o                         
   3   6   9       1211.57       1227.06        83.86 o                         
   4   6   9        115.74        172.09        77.31 o                         
   5   6   9        387.93        376.27        79.60 o                         
   6   6   9         73.14         74.88        87.21 o                         
   7   6   9        117.06        306.64       120.89 o                         
  -8   7   9        151.13        109.21       100.41 o                         
  -7   7   9       1459.25       1556.81       113.77 o                         
  -6   7   9        784.33        589.16        45.81 o                         
  -5   7   9        156.69        210.34        38.52 o                         
  -4   7   9       1265.37       1279.62        72.07 o                         
  -3   7   9       1317.85       1296.68        49.45 o                         
  -2   7   9       2447.17       2803.23        88.49 o                         
  -1   7   9        168.04        149.66        26.69 o                         
   0   7   9         82.67         70.22        28.59 o                         
   1   7   9        496.08        575.87        47.63 o                         
   2   7   9       1214.89       1205.38        88.38 o                         
   3   7   9        144.77        121.41        55.30 o                         
   4   7   9        341.72        279.67       103.36 o                         
   5   7   9        127.14          7.55       109.00 o                         
   6   7   9        111.17        190.69       108.38 o                         
  -9   8   9        722.59        820.48       214.84 o                         
  -8   8   9        336.23        334.67       120.33 o                         
  -7   8   9        277.94        310.61        76.08 o                         
  -6   8   9        128.02        101.05        49.28 o                         
  -5   8   9          2.14         -8.59        42.09 o                         
  -4   8   9        205.55        150.91        41.03 o                         
  -3   8   9        127.87        193.99        29.39 o                         
  -2   8   9         42.39         73.69        31.85 o                         
  -1   8   9        271.97        304.95        34.75 o                         
   0   8   9         39.95         39.02        35.25 o                         
   1   8   9         13.24          3.71        35.76 o                         
   2   8   9          7.92         29.32        98.29 o                         
   3   8   9        297.80        264.40        90.68 o                         
   4   8   9        196.60        275.46       106.04 o                         
   5   8   9         45.89         19.44       109.09 o                         
   6   8   9         95.82        -48.74       167.47 o                         
  -9   9   9          0.93       -229.75       229.75 o                         
  -8   9   9        333.68        429.85       105.30 o                         
  -7   9   9        249.62         93.08        93.40 o                         
  -6   9   9        858.44        804.65       142.79 o                         
  -5   9   9        312.23        339.72        49.93 o                         
  -4   9   9        162.79        174.44        31.41 o                         
  -3   9   9        562.33        568.95        73.06 o                         
  -2   9   9        197.83        250.95        38.80 o                         
  -1   9   9         92.32         78.26        36.52 o                         
   0   9   9        163.13        119.30        42.17 o                         
   1   9   9        676.47        712.52        54.43 o                         
   2   9   9        127.44         28.31        49.56 o                         
   3   9   9         14.20         28.87        55.35 o                         
   4   9   9         90.87        123.83       111.40 o                         
   5   9   9        678.68        657.19       170.17 o                         
  -8  10   9          6.91         35.91       125.32 o                         
  -7  10   9        244.49        225.73        97.57 o                         
  -6  10   9        149.17        113.60        66.98 o                         
  -5  10   9        224.99        264.24        64.45 o                         
  -4  10   9        157.91         56.62        32.97 o                         
  -3  10   9       1002.22        902.07        72.30 o                         
  -2  10   9       3244.93       3216.82       126.60 o                         
  -1  10   9       2945.31       2995.01       160.76 o                         
   0  10   9       1038.57       1006.01        65.31 o                         
   1  10   9        802.51        615.91        61.81 o                         
   2  10   9         15.77         40.91        76.27 o                         
   3  10   9         10.38        -11.41       151.82 o                         
   4  10   9          3.13        128.74       227.37 o                         
  -6  11   9         27.11         37.18        87.43 o                         
  -5  11   9         59.00        -61.96        71.24 o                         
  -4  11   9          2.15         -0.32        64.42 o                         
  -3  11   9        206.58        255.67        85.76 o                         
  -2  11   9        553.91        472.13        66.14 o                         
  -1  11   9         69.76        -42.49        42.49 o                         
   0  11   9        206.46        183.79        69.31 o                         
   1  11   9        499.19        352.28        95.25 o                         
   2  11   9        519.93        625.76       109.84 o                         
   3  11   9        155.28        336.79       151.51 o                         
  -6  12   9        170.90        409.72       204.86 o                         
  -5  12   9        625.26        587.38       122.81 o                         
  -4  12   9        222.33        201.33        94.89 o                         
  -3  12   9        155.43        132.57        72.49 o                         
  -2  12   9        210.68        175.15        67.35 o                         
  -1  12   9         17.73         40.00        76.10 o                         
   0  12   9        143.50        106.68        86.36 o                         
   1  12   9         53.00         -5.77       118.80 o                         
   2  12   9         34.65         53.13       112.98 o                         
  -6  13   9        180.48       -146.96       146.96 o                         
  -5  13   9        130.06        375.99       193.86 o                         
  -4  13   9         82.09        -35.55       178.09 o                         
  -3  13   9          0.65         86.11       178.45 o                         
  -2  13   9         59.06        146.88       113.36 o                         
  -1  13   9          2.48         48.21       102.28 o                         
   0  13   9          0.82        121.44       115.04 o                         
  -3  14   9         39.91        121.66       185.05 o                         
  -2  14   9          5.21        -37.74       163.06 o                         
   0 -13  10        346.09        445.79       114.98 o                         
   1 -13  10         15.40         27.46        79.10 o                         
   2 -13  10        164.95         41.13        69.59 o                         
   3 -13  10         58.90        195.47        91.22 o                         
   4 -13  10        279.96        262.01       101.62 o                         
  -2 -12  10          1.45        -84.11        84.11 o                         
  -1 -12  10          1.66        -25.31        77.00 o                         
   0 -12  10        206.91        209.96        85.90 o                         
   1 -12  10        136.11        165.64        67.84 o                         
   2 -12  10        591.20        433.52        77.02 o                         
   3 -12  10         76.13        175.78        72.95 o                         
   4 -12  10          4.75         57.39        60.82 o                         
   5 -12  10          2.56        -62.71        67.13 o                         
  -3 -11  10         23.12        -78.48        78.48 o                         
  -2 -11  10        777.24        683.82        86.64 o                         
  -1 -11  10        365.97        377.77        62.89 o                         
   0 -11  10         42.13         71.69        50.31 o                         
   1 -11  10        121.67        150.01        54.76 o                         
   2 -11  10        942.02        858.27        71.94 o                         
   3 -11  10        731.28        646.03        67.37 o                         
   4 -11  10         56.65        -19.53        73.92 o                         
   5 -11  10        285.07        245.93        63.83 o                         
   6 -11  10       2107.73       1959.64       123.33 o                         
  -4 -10  10        635.86        556.63       106.02 o                         
  -3 -10  10       1821.77       2020.27       158.72 o                         
  -2 -10  10       1360.83       1195.56        90.42 o                         
  -1 -10  10       5667.71       5919.39       219.48 o                         
   0 -10  10       9088.90       9283.05       242.09 o                         
   1 -10  10       7118.21       7586.85       216.38 o                         
   2 -10  10       2671.11       2625.15       117.44 o                         
   3 -10  10          0.08         -9.91        45.28 o                         
   4 -10  10        127.08        143.56        47.46 o                         
   5 -10  10         30.67         41.38        44.44 o                         
   6 -10  10        793.43        964.16        91.64 o                         
   7 -10  10         50.50        105.36        79.95 o                         
  -5  -9  10         11.91        -12.94        70.55 o                         
  -4  -9  10         74.81        118.38        87.16 o                         
  -3  -9  10        746.07        753.87        76.17 o                         
  -2  -9  10       3596.52       3667.93       171.95 o                         
  -1  -9  10       4475.52       4735.71       132.55 o                         
   0  -9  10          5.11         19.94        39.19 o                         
   1  -9  10       2114.90       2187.97        86.70 o                         
   2  -9  10       4775.29       5130.98       243.67 o                         
   3  -9  10       4228.10       4303.83       120.62 o                         
   4  -9  10       1017.22       1058.34        80.73 o                         
   5  -9  10         34.50         66.29        52.18 o                         
   6  -9  10       1269.65       1295.15        84.94 o                         
   7  -9  10        454.66        508.12        67.25 o                         
  -6  -8  10         48.96        -18.71       104.19 o                         
  -5  -8  10       1445.63       1590.74       135.08 o                         
  -4  -8  10       3985.57       3776.72       171.84 o                         
  -3  -8  10       1109.38       1112.14        74.75 o                         
  -2  -8  10        909.19        884.74        69.20 o                         
  -1  -8  10        141.20        142.49        33.06 o                         
   0  -8  10        253.84        245.63        32.58 o                         
   1  -8  10         17.66        -23.67        23.67 o                         
   2  -8  10        794.69        761.65        59.34 o                         
   3  -8  10       1046.26       1032.28        67.61 o                         
   4  -8  10       1096.26       1142.90        84.07 o                         
   5  -8  10       2036.97       2078.71       103.27 o                         
   6  -8  10        248.13        247.71        45.60 o                         
   7  -8  10        876.51        921.93        74.84 o                         
   8  -8  10        876.01        844.92        91.51 o                         
  -7  -7  10          0.20         12.88        90.50 o                         
  -6  -7  10        425.30        272.26        77.11 o                         
  -5  -7  10       1662.04       1725.88       192.41 o                         
  -4  -7  10       1157.00       1026.43        83.85 o                         
  -3  -7  10        312.17        334.51        46.89 o                         
  -2  -7  10          0.23        -37.85        37.85 o                         
  -1  -7  10        687.91        689.55        47.43 o                         
   0  -7  10       2075.30       2133.46        67.90 o                         
   1  -7  10       3775.19       3767.42        84.11 o                         
   2  -7  10        961.85        968.67        66.08 o                         
   3  -7  10         12.81         45.96        35.37 o                         
   4  -7  10        107.86         42.51        40.53 o                         
   5  -7  10        994.45        997.80        52.00 o                         
   6  -7  10       1643.54       1587.26        78.40 o                         
   7  -7  10       1881.01       2026.19       103.89 o                         
   8  -7  10        169.41        135.82        74.90 o                         
  -7  -6  10       1006.28       1067.27       130.41 o                         
  -6  -6  10        527.46        501.06        82.29 o                         
  -5  -6  10       1002.47       1025.20       116.08 o                         
  -4  -6  10       1774.40       1777.72       107.90 o                         
  -3  -6  10        938.18        906.58        56.95 o                         
  -2  -6  10       1025.71       1081.47        51.95 o                         
  -1  -6  10       3741.94       3812.85        97.09 o                         
   0  -6  10        210.81        246.36        23.79 o                         
   1  -6  10         31.52         27.26        31.41 o                         
   2  -6  10          9.72         12.12        28.14 o                         
   3  -6  10       1886.62       1973.19        58.55 o                         
   4  -6  10       4375.74       4136.03       113.41 o                         
   5  -6  10       2301.41       2386.79       127.02 o                         
   6  -6  10       1720.95       1696.97        91.43 o                         
   7  -6  10         19.86        -45.74        57.90 o                         
   8  -6  10          0.31        -36.14        51.20 o                         
  -8  -5  10          3.49         22.72       128.25 o                         
  -7  -5  10        408.71        421.08       103.91 o                         
  -6  -5  10       1571.56       1481.47        89.70 o                         
  -5  -5  10        736.75        708.03        58.58 o                         
  -4  -5  10        334.69        299.92        37.95 o                         
  -3  -5  10       1525.33       1648.90        71.47 o                         
  -2  -5  10       9810.74       9951.70       221.23 o                         
  -1  -5  10      10577.61      11117.12       208.21 o                         
   0  -5  10       4993.26       4880.94       104.33 o                         
   1  -5  10       1098.77       1134.85        47.11 o                         
   2  -5  10        817.99        858.49        81.16 o                         
   3  -5  10       9674.13       9662.54       191.04 o                         
   4  -5  10       4284.55       4213.49       112.06 o                         
   5  -5  10         65.43         67.33        28.80 o                         
   6  -5  10         21.04         25.74        33.55 o                         
   7  -5  10        167.46        126.88        45.46 o                         
   8  -5  10         70.41         86.06        59.31 o                         
  -8  -4  10         18.14         31.51       131.18 o                         
  -7  -4  10          1.78         87.36        75.02 o                         
  -6  -4  10          2.01         29.60        47.28 o                         
  -5  -4  10         52.21         26.35        37.85 o                         
  -4  -4  10       2511.19       2805.22        96.69 o                         
  -3  -4  10       1832.82       1925.28        89.91 o                         
  -2  -4  10         39.84         33.46        32.46 o                         
  -1  -4  10       2280.75       2224.42        62.84 o                         
   0  -4  10      25720.35      26706.67       429.52 o                         
   1  -4  10      18245.60      18457.19       336.36 o                         
   2  -4  10       8737.62       9103.70       169.61 o                         
   3  -4  10       8857.27       9116.07       163.00 o                         
   4  -4  10       3904.65       3892.26        88.86 o                         
   5  -4  10        486.90        380.78        37.51 o                         
   6  -4  10       1255.48       1170.52        60.76 o                         
   7  -4  10        203.27        197.32        47.10 o                         
   8  -4  10        199.45        193.55        67.12 o                         
  -7  -3  10        455.70        511.57        78.64 o                         
  -6  -3  10        970.84       1044.98       125.29 o                         
  -5  -3  10       2719.20       2778.21       104.83 o                         
  -4  -3  10       5075.70       5213.98       181.52 o                         
  -3  -3  10        144.90        126.19        35.82 o                         
  -2  -3  10       2314.74       2271.96        67.85 o                         
  -1  -3  10       2756.88       2833.68        85.22 o                         
   0  -3  10       4228.59       4259.27       104.05 o                         
   1  -3  10        848.53        853.46        59.42 o                         
   2  -3  10       3322.99       3388.20        80.22 o                         
   3  -3  10        679.90        667.07        35.80 o                         
   4  -3  10         33.17         63.97        35.81 o                         
   5  -3  10       1122.29       1179.59        53.29 o                         
   6  -3  10        520.27        455.36        40.36 o                         
   7  -3  10       1574.70       1504.19        73.85 o                         
   8  -3  10        488.51        459.49        67.99 o                         
  -7  -2  10       3083.00       2743.85       267.04 o                         
  -6  -2  10        708.88        701.84        72.72 o                         
  -5  -2  10          6.93        -21.99        36.03 o                         
  -4  -2  10          8.05        -27.15        31.64 o                         
  -3  -2  10        263.15        283.62        33.27 o                         
  -2  -2  10        286.52        268.82        33.17 o                         
  -1  -2  10       2893.15       2983.42        66.35 o                         
   0  -2  10        372.36        383.32        22.75 o                         
   1  -2  10        406.25        442.74        33.08 o                         
   2  -2  10        571.32        546.89        32.55 o                         
   3  -2  10        390.94        384.81        27.81 o                         
   4  -2  10         32.54         19.92        27.04 o                         
   5  -2  10        609.29        553.34        41.50 o                         
   6  -2  10        500.54        445.92        44.27 o                         
   7  -2  10        131.66         63.84        41.24 o                         
   8  -2  10       1046.64        943.04        85.96 o                         
  -7  -1  10       2860.53       2901.79       209.34 o                         
  -6  -1  10       1071.74        917.84        68.53 o                         
  -5  -1  10        124.22        144.81        46.97 o                         
  -4  -1  10       2760.09       2615.91       146.81 o                         
  -3  -1  10       2641.18       2553.30        78.67 o                         
  -2  -1  10       3375.35       3308.96       111.90 o                         
  -1  -1  10       2146.59       2130.08        50.00 o                         
   0  -1  10         70.02         67.99        16.45 o                         
   1  -1  10         35.46         23.10        25.15 o                         
   2  -1  10       1115.37       1131.20        55.72 o                         
   3  -1  10       4666.01       4753.61       101.67 o                         
   4  -1  10       5035.58       4933.74       117.10 o                         
   5  -1  10         18.49         37.40        44.89 o                         
   6  -1  10         45.47         18.88        31.44 o                         
   7  -1  10       1088.61       1160.95        69.43 o                         
   8  -1  10        830.77        818.85       175.63 o                         
  -7   0  10        141.34        137.41        52.77 o                         
  -6   0  10        532.01        541.71        52.94 o                         
  -5   0  10        791.49        688.89        74.26 o                         
  -4   0  10        639.20        647.63        59.17 o                         
  -3   0  10       4756.74       4550.84       122.77 o                         
  -2   0  10       4928.50       5049.34        93.59 o                         
  -1   0  10       2851.88       2793.62        60.53 o                         
   0   0  10       1052.03       1014.48        39.94 o                         
   1   0  10       7921.88       7974.69       207.61 o                         
   2   0  10       4662.57       4717.00        91.35 o                         
   3   0  10         68.06         39.07        21.34 o                         
   4   0  10        156.26        151.79        32.21 o                         
   5   0  10       1731.16       1903.36       125.56 o                         
   6   0  10         33.63          4.47        76.74 o                         
   7   0  10        289.86        346.62        90.26 o                         
   8   0  10         97.12        104.87        87.10 o                         
  -8   1  10         11.38       -139.24       163.79 o                         
  -7   1  10        386.15        369.56        45.99 o                         
  -6   1  10          3.64         -3.74        30.01 o                         
  -5   1  10        160.73        182.68        61.05 o                         
  -4   1  10          5.61        -12.06        26.18 o                         
  -3   1  10       2365.38       2215.94        62.35 o                         
  -2   1  10      14013.42      14485.42       398.03 o                         
  -1   1  10      13620.41      13276.32       309.88 o                         
   0   1  10      39561.51      42074.06       817.93 o                         
   1   1  10      20651.45      21723.00       377.71 o                         
   2   1  10       8488.08       8754.84       154.04 o                         
   3   1  10        292.11        265.22        26.61 o                         
   4   1  10       1007.21       1007.64        49.74 o                         
   5   1  10        122.96        123.65        49.53 o                         
   6   1  10       1298.89       1206.34        87.57 o                         
   7   1  10        101.10         42.78        81.83 o                         
   8   1  10          3.06        -96.96        96.96 o                         
  -9   2  10          9.41         65.96       205.93 o                         
  -8   2  10         57.57        170.03       200.81 o                         
  -7   2  10       1197.17       1115.13        63.31 o                         
  -6   2  10        560.49        591.18        41.85 o                         
  -5   2  10         71.03         17.57        31.92 o                         
  -4   2  10       1052.78       1065.76        47.69 o                         
  -3   2  10      10874.32      11700.28       255.66 o                         
  -2   2  10      11327.12      11406.92       272.44 o                         
  -1   2  10          6.27         -6.66        22.01 o                         
   0   2  10         51.37         80.95        24.64 o                         
   1   2  10        167.55        212.15        29.70 o                         
   2   2  10        523.56        533.51        34.52 o                         
   3   2  10        378.13        314.14        32.01 o                         
   4   2  10        377.40        326.81        51.24 o                         
   5   2  10       1009.69        911.80        72.32 o                         
   6   2  10        360.68        390.52        85.46 o                         
   7   2  10        100.98        -24.11        80.44 o                         
   8   2  10          1.62         42.71       166.91 o                         
  -9   3  10         84.35         46.54       171.13 o                         
  -8   3  10         83.75        241.12       175.53 o                         
  -7   3  10        565.36        534.57        91.61 o                         
  -6   3  10        221.56        178.86        35.21 o                         
  -5   3  10       1481.31       1553.87        67.72 o                         
  -4   3  10        792.95        751.01        49.39 o                         
  -3   3  10       1095.91       1133.17        42.09 o                         
  -2   3  10        454.21        472.22        29.24 o                         
  -1   3  10        739.49        721.87        29.58 o                         
   0   3  10          9.45         11.92        32.39 o                         
   1   3  10        343.54        305.54        27.10 o                         
   2   3  10         93.71         99.65        31.22 o                         
   3   3  10         62.85         29.92        30.32 o                         
   4   3  10         12.77         25.46        43.40 o                         
   5   3  10        173.08        208.67       149.89 o                         
   6   3  10        508.49        672.02       107.77 o                         
   7   3  10        745.54        561.29       125.53 o                         
  -9   4  10        647.06       1038.20       265.05 o                         
  -8   4  10        119.38        -20.89       222.44 o                         
  -7   4  10         42.41         30.02        41.28 o                         
  -6   4  10          4.35         14.14        25.04 o                         
  -5   4  10        292.45        364.14        29.15 o                         
  -4   4  10        852.65        842.55        40.56 o                         
  -3   4  10        324.29        405.35        32.48 o                         
  -2   4  10         53.09        110.75        23.01 o                         
  -1   4  10         47.43         27.04        22.71 o                         
   0   4  10         19.59        -11.18        22.50 o                         
   1   4  10         97.48         83.79        26.86 o                         
   2   4  10        952.24        918.65        45.65 o                         
   3   4  10         21.31          6.02        30.85 o                         
   4   4  10          0.91        -43.23        43.23 o                         
   5   4  10       3031.80       3042.11       286.70 o                         
   6   4  10        691.52        633.09       106.40 o                         
   7   4  10        289.98        274.22       124.77 o                         
  -9   5  10        106.79        147.68       259.82 o                         
  -8   5  10        322.22        207.45       167.13 o                         
  -7   5  10        463.08        463.86        86.14 o                         
  -6   5  10        676.13        645.54        45.19 o                         
  -5   5  10        497.14        520.24        35.16 o                         
  -4   5  10       1389.32       1475.21        64.48 o                         
  -3   5  10       2296.57       2470.86        79.88 o                         
  -2   5  10        526.12        492.58        23.31 o                         
  -1   5  10         28.49         28.97        22.48 o                         
   0   5  10       1395.56       1443.00        51.04 o                         
   1   5  10          6.77         22.16        26.38 o                         
   2   5  10         42.25         60.46        29.89 o                         
   3   5  10       1540.43       1709.59       101.72 o                         
   4   5  10        106.91        172.81        56.58 o                         
   5   5  10       3435.66       3518.73       203.94 o                         
   6   5  10        180.52        349.25       136.70 o                         
   7   5  10        221.11        289.59       153.19 o                         
  -9   6  10          6.19         -6.96       163.06 o                         
  -8   6  10         61.27         52.04       201.91 o                         
  -7   6  10          0.12         19.02        85.93 o                         
  -6   6  10         73.67        107.44        31.10 o                         
  -5   6  10        126.85         80.15        28.53 o                         
  -4   6  10       1118.43       1104.94        95.16 o                         
  -3   6  10       5133.31       5291.89       165.57 o                         
  -2   6  10      17467.12      17674.51       509.82 o                         
  -1   6  10       3786.93       3882.12        97.76 o                         
   0   6  10       5121.51       5021.95       120.31 o                         
   1   6  10         15.63         51.56        33.57 o                         
   2   6  10         14.78         -4.90        46.93 o                         
   3   6  10          6.74          4.52        44.57 o                         
   4   6  10        487.56        579.12        90.71 o                         
   5   6  10         50.58        101.02        78.66 o                         
   6   6  10         33.15        -47.05        90.31 o                         
  -9   7  10         24.08        444.12       291.68 o                         
  -8   7  10         13.19         63.76       140.71 o                         
  -7   7  10        210.03        190.63        84.75 o                         
  -6   7  10        968.62        846.34        51.86 o                         
  -5   7  10       1290.85       1338.64        67.65 o                         
  -4   7  10       1417.18       1374.75        83.27 o                         
  -3   7  10        792.46        939.61        86.22 o                         
  -2   7  10       1845.33       1726.73       109.60 o                         
  -1   7  10        445.98        540.58        40.99 o                         
   0   7  10        200.89        157.99        33.04 o                         
   1   7  10       1921.77       1883.07       101.14 o                         
   2   7  10        518.60        534.74        75.32 o                         
   3   7  10        600.25        676.39        78.41 o                         
   4   7  10        255.31        123.70       261.68 o                         
   5   7  10        292.50        306.87        79.99 o                         
   6   7  10         60.38         33.74        95.58 o                         
  -9   8  10         19.24        189.45       208.87 o                         
  -8   8  10         68.99        233.79       170.40 o                         
  -7   8  10         16.11          0.35        67.87 o                         
  -6   8  10       2409.78       2334.38       121.97 o                         
  -5   8  10       1308.59       1211.04        86.45 o                         
  -4   8  10        208.38        191.44        44.06 o                         
  -3   8  10          9.71         40.64        13.74 o                         
  -2   8  10          0.95         39.05        32.45 o                         
  -1   8  10         44.34         -0.61        35.28 o                         
   0   8  10        308.82        294.35        48.02 o                         
   1   8  10          5.18        -42.94        45.90 o                         
   2   8  10         49.49         81.53        61.82 o                         
   3   8  10        120.33         56.16        78.39 o                         
   4   8  10         63.80        194.13       143.10 o                         
   5   8  10        479.16        290.39       122.95 o                         
  -8   9  10         74.46        -75.12       150.61 o                         
  -7   9  10         15.27         16.44        88.12 o                         
  -6   9  10         25.66         26.91        57.49 o                         
  -5   9  10          2.33        -23.41        44.86 o                         
  -4   9  10         22.19         31.86        49.18 o                         
  -3   9  10          0.02         -7.31        26.82 o                         
  -2   9  10          9.66         45.87        39.91 o                         
  -1   9  10          0.02          3.27        34.82 o                         
   0   9  10          8.28         33.71        39.90 o                         
   1   9  10         28.43         49.27        42.44 o                         
   2   9  10          9.35         78.08        46.81 o                         
   3   9  10        566.80        509.16        92.11 o                         
   4   9  10          3.28        238.45       108.82 o                         
  -8  10  10        345.13         24.92       181.79 o                         
  -7  10  10        134.26        295.25       110.79 o                         
  -6  10  10        233.12        388.78       106.93 o                         
  -5  10  10        400.04        393.98        73.79 o                         
  -4  10  10        479.37        518.59       118.17 o                         
  -3  10  10        220.34        253.41        78.05 o                         
  -2  10  10          4.00        -30.85        46.94 o                         
  -1  10  10        112.07         98.58        43.46 o                         
   0  10  10         15.87         82.80        48.21 o                         
   1  10  10        432.88        438.62        65.77 o                         
   2  10  10        710.96        718.13       108.78 o                         
   3  10  10       1814.63       1713.04       231.17 o                         
   4  10  10         15.58         48.17       150.14 o                         
  -7  11  10          7.11        141.08       159.40 o                         
  -6  11  10         33.85        124.71       118.09 o                         
  -5  11  10        293.15        305.92       144.40 o                         
  -4  11  10        905.50       1085.28       148.44 o                         
  -3  11  10        575.19        812.14       109.25 o                         
  -2  11  10        815.62        865.59       126.88 o                         
  -1  11  10         59.80         32.84        50.06 o                         
   0  11  10         83.69        -58.14        76.88 o                         
   1  11  10         38.98        189.76       248.90 o                         
   2  11  10          1.23         -8.86        86.46 o                         
   3  11  10        141.36        202.93       101.28 o                         
  -6  12  10        185.24        100.89        92.97 o                         
  -5  12  10        144.72         64.40       107.77 o                         
  -4  12  10        163.79        103.10        91.57 o                         
  -3  12  10         70.32         87.95       178.64 o                         
  -2  12  10        111.74        439.75       222.81 o                         
  -1  12  10       1197.99       1219.93       129.80 o                         
   0  12  10        313.05        344.75       109.57 o                         
   1  12  10        319.54        233.20       109.17 o                         
  -5  13  10          1.47        205.93       194.21 o                         
  -4  13  10          1.88        104.43       165.99 o                         
  -3  13  10         49.24       -123.86       204.47 o                         
  -2  13  10          5.19         96.37       186.88 o                         
  -1  13  10         18.49         20.70       120.24 o                         
   0  13  10          2.50         12.46       156.83 o                         
   1 -13  11        507.66        536.42       145.22 o                         
   2 -13  11        310.82        252.15        81.21 o                         
  -1 -12  11        120.60        114.44        82.51 o                         
   0 -12  11          5.81         60.34        82.36 o                         
   1 -12  11         70.66         18.77        65.38 o                         
   2 -12  11        241.50        181.72        71.00 o                         
   3 -12  11        125.60         30.15        61.29 o                         
   4 -12  11         78.66        -11.29       123.15 o                         
   5 -12  11        171.98        -13.93       135.96 o                         
  -3 -11  11        628.09        783.08       119.16 o                         
  -2 -11  11          1.66          2.97        74.26 o                         
  -1 -11  11         78.79        226.80        81.50 o                         
   0 -11  11        473.89        260.96        68.36 o                         
   1 -11  11        107.64         44.87        53.14 o                         
   2 -11  11        668.14        551.90        67.37 o                         
   3 -11  11          1.09        -17.12        54.00 o                         
   4 -11  11       1369.97       1414.70        96.39 o                         
   5 -11  11       1928.59       1774.84       123.76 o                         
   6 -11  11       1890.90       1728.22       136.08 o                         
  -4 -10  11       1346.61       1279.38       147.43 o                         
  -3 -10  11        444.46        390.52        75.56 o                         
  -2 -10  11       1543.52       1574.68       106.71 o                         
  -1 -10  11        440.66        387.47        60.01 o                         
   0 -10  11        303.31        347.71        49.70 o                         
   1 -10  11        533.81        518.50        61.03 o                         
   2 -10  11       2313.20       2268.47       106.46 o                         
   3 -10  11       6396.44       6612.33       221.28 o                         
   4 -10  11       4025.05       4144.09       157.72 o                         
   5 -10  11        739.91        803.72        81.42 o                         
   6 -10  11         19.69         26.60        78.14 o                         
  -5  -9  11         35.79        103.63        83.30 o                         
  -4  -9  11        132.19         93.75        65.09 o                         
  -3  -9  11       2098.99       2063.15       171.57 o                         
  -2  -9  11       2796.29       2890.02       184.41 o                         
  -1  -9  11       1698.86       1627.36        80.15 o                         
   0  -9  11         51.40         96.83        34.37 o                         
   1  -9  11        403.42        467.47        54.21 o                         
   2  -9  11         22.20         -3.82        50.47 o                         
   3  -9  11       1153.24       1108.41        90.00 o                         
   4  -9  11        154.94         83.59        62.58 o                         
   5  -9  11        679.31        733.23        75.11 o                         
   6  -9  11        672.17        595.52       117.05 o                         
   7  -9  11          1.30        -29.86        72.56 o                         
  -6  -8  11        320.98        251.63       132.80 o                         
  -5  -8  11        822.77        645.90       112.49 o                         
  -4  -8  11       2593.02       2595.85       141.18 o                         
  -3  -8  11        543.41        549.17        62.73 o                         
  -2  -8  11          4.71         -1.42        43.85 o                         
  -1  -8  11       4708.98       4815.32       162.14 o                         
   0  -8  11       6748.10       7136.23       176.30 o                         
   1  -8  11       4360.49       4286.13       140.61 o                         
   2  -8  11         13.81         60.66        51.57 o                         
   3  -8  11       1893.76       1957.46        87.12 o                         
   4  -8  11       1043.63       1011.88        71.73 o                         
   5  -8  11       2173.65       2147.56        96.29 o                         
   6  -8  11        547.01        655.45        65.54 o                         
   7  -8  11        552.77        496.18        91.11 o                         
  -6  -7  11       1363.11       1201.31       120.51 o                         
  -5  -7  11        506.29        388.62        78.33 o                         
  -4  -7  11        309.61        393.97        62.75 o                         
  -3  -7  11       1916.87       1777.50        84.77 o                         
  -2  -7  11        741.28        805.56        61.18 o                         
  -1  -7  11       1000.32       1006.02        52.72 o                         
   0  -7  11         95.97        129.77        42.07 o                         
   1  -7  11         64.29         62.11        40.53 o                         
   2  -7  11        918.34        855.27        74.53 o                         
   3  -7  11        371.64        351.93        50.07 o                         
   4  -7  11          6.19         15.17        43.81 o                         
   5  -7  11        185.25        189.51        55.86 o                         
   6  -7  11       1105.79       1137.84        64.86 o                         
   7  -7  11        342.12        215.95        71.45 o                         
   8  -7  11         57.03         65.07        68.62 o                         
  -7  -6  11        373.94        273.06       124.98 o                         
  -6  -6  11        204.34        260.54        82.83 o                         
  -5  -6  11       1150.56       1155.67       102.55 o                         
  -4  -6  11        411.96        233.22        45.86 o                         
  -3  -6  11        423.47        348.04        54.29 o                         
  -2  -6  11       1336.81       1348.19        71.49 o                         
  -1  -6  11        631.54        591.60        43.66 o                         
   0  -6  11          1.82          4.68        31.07 o                         
   1  -6  11          8.59         29.50        32.69 o                         
   2  -6  11       1477.80       1363.63        68.33 o                         
   3  -6  11       1835.39       1976.86        98.47 o                         
   4  -6  11       3356.75       3406.86       118.13 o                         
   5  -6  11       1421.52       1372.47        72.00 o                         
   6  -6  11         29.79         13.42        52.89 o                         
   7  -6  11        229.89        242.48        70.57 o                         
   8  -6  11       2929.08       2692.36       156.56 o                         
  -7  -5  11        535.60        764.63       148.28 o                         
  -6  -5  11        365.21        342.23        69.17 o                         
  -5  -5  11       1008.58        978.59        73.89 o                         
  -4  -5  11       4151.96       4210.32       142.35 o                         
  -3  -5  11       1544.42       1508.20        98.72 o                         
  -2  -5  11       6297.92       6588.80       167.97 o                         
  -1  -5  11       1620.31       1736.80        73.28 o                         
   0  -5  11       2182.90       2197.88        72.01 o                         
   1  -5  11       8180.37       8343.27       185.12 o                         
   2  -5  11       6404.11       6507.48       136.69 o                         
   3  -5  11       5914.08       5879.71       124.89 o                         
   4  -5  11        285.05        297.33        31.34 o                         
   5  -5  11        414.07        387.31        46.12 o
[truncated: 139,483 more chars]
